# Supplementary material for: Sexually divergent induction of microglial-associated neuroinflammation with hippocampal aging
Source: J Neuroinflammation. 2017 Jul 21;14:141. doi: 10.1186/s12974-017-0920-8 (PMC5521082; doi:10.1186/s12974-017-0920-8)
Supplement: Supplementary file 1 — Comparison of all pairwise gene expression sets. Figure S2. qPCR controls. Table S1. Cell-specific gene lists from Zhang et al. Table S2. Cell-specific gene lists from Zeisel et al. Table S3. Microglial gene lists from Hickman et al. Table S4. Gene Expression Assays. Table S5. Primary and secondary antibodies. Table S6. Transcripts differentially expressed with age. Table S7. Pathway, regulator and function changes with aging. Table S8. Transcripts differentially expressed between sexes. Table S9. Pathway, regulator and function differences between sexes. Table S10. Sex difference pathways, processes, and regulators. (ZIP 1133 kb) [file 12974_2017_920_MOESM1_ESM.zip]

Archive with 12 entries (12 files):
- Additional files/Supplement 1 - 6 Way Venn.pdf
- Additional files/Supplement 2 - Sex Diff and controls.pdf
- Additional files/Supplemental Table 1 Zhang et al Gene Lists.xlsx
- Additional files/Supplemental Table 10 - Sex Differences - Ingenuity.xlsx
- Additional files/Supplemental Table 2 Zeisel et al Gene Lists.xlsx
- Additional files/Supplemental Table 3 Hickman et al Gene Lists.xlsx
- Additional files/Supplemental Table 4 - M0-M1-M2 phenotype lists.xlsx
- Additional files/Supplemental Table 5 - Primers.docx
- Additional files/Supplemental Table 6 -Antibodies.docx
- Additional files/Supplemental Table 7 Aging Changes.xlsx
- Additional files/Supplemental Table 8 Age Changes - Ingenuity.xlsx
- Additional files/Supplemental Table 9 Sex Differences.xlsx
