# Supplementary material for: Sexually divergent induction of microglial-associated neuroinflammation with hippocampal aging
Source: J Neuroinflammation. 2017 Jul 21;14:141. doi: 10.1186/s12974-017-0920-8 (PMC5521082; doi:10.1186/s12974-017-0920-8)
Supplement: Supplementary file 1 — Comparison of all pairwise gene expression sets. Figure S2. qPCR controls. Table S1. Cell-specific gene lists from Zhang et al. Table S2. Cell-specific gene lists from Zeisel et al. Table S3. Microglial gene lists from Hickman et al. Table S4. Gene Expression Assays. Table S5. Primary and secondary antibodies. Table S6. Transcripts differentially expressed with age. Table S7. Pathway, regulator and function changes with aging. Table S8. Transcripts differentially expressed between sexes. Table S9. Pathway, regulator and function differences between sexes. Table S10. Sex difference pathways, processes, and regulators. (ZIP 1133 kb) [file 12974_2017_920_MOESM1_ESM.zip › Additional files/Supplemental Table 1 Zhang et al Gene Lists.xlsx]

## Sheet: Astrocyte
Gene Symbol	Entrez Gene ID for Human	Entrez Gene ID for Mouse	Entrez Gene ID for Rat
2900005J15Rik		67261
2900052N01Rik		73040
A2M	2	232345	100911545|24153
AASS	10157	30956	296925
ABCD2	225	26874	84356
ACKR4	51554	252837	685243
ACSBG1	23205	94180	171410
ADHFE1	137872	76187	362474
ADORA2B	136	11541	29316
AI507597		100165
AIFM3	150209	72168	303786
ALDH1L1	10840	107747	64392
ALPK3	57538	116904	365298
AQP4	361	11829	25293
AQP9	366	64008	65054
ATP13A4	84239	224079	288026
BMPR1B	658	12167
C10orf105	414152	100302688	100361018
CBS/CBSL	102724560|875	12411	24250
CCDC80	151887	67896	64387
CCDC190	339512	78465	498270
CCNO	10309	218630	499528
CD44	960	12505	25406
Celrr		98452
CELSR1	9620	12614	300128
CFAP100	348807	243538	297444
CHRDL1	91851	83453	363455
CLDN10	9071	58187	290485
CRB2	286204	241324	366031
CTH	1491	107869	24962
CYBRD1	79901	73649	295669
CYP4F8	11283	106648	286904
CYP4F12	66002	64385	56266
DAAM2	23500	76441	316201
DIO2	1734	13371	65162
DZIP1L	199221	72507	315952
EGFR	1956	13649	24329
Elf5		13711	366142
ELOVL2	54898	54326	498728
EMP2	2013	13731	360468
ENTPD2	954	12496	64467
EPHX2	2053	13850	65030
EZR	7430	22350	54319
F3	2152	14066	25584
FABP7	2173	12140	80841
FAM181A	90050	100504156	100909401|299265
FAM20A	54757	208659	303635
FGFBP3	143282	72514	499349
FGFR3	2261	14184	84489
FJX1	24147	14221	366140
FMO1	2326	14261	25256
FRAS1	80144	231470	289486
FREM2	341640	242022	310418
FZD2	2535	57265	64512
FZD10	11211	93897	363913
GABRB1	2560	14400	25450
Gad1os		68986
GCNT4	51301	218476
GDPD2	54857	71584	302421
GFAP	2670	14580	24387
GJA1	2697	14609	24392
GLI1	2735	14632	140589
GLI2	2736	14633	304729
GLI3	2737	14634	140588
GLIS3	169792	226075	680671
Gm266		212539	366733
Gm5089		328479
Gm11627		100040792
Gm20743		433374
GPC4	2239	14735	317322
GREB1	9687	268527	500633
GRHL1	29841	195733	313993
GRIN2C	2905	14813	24411
GRM3	2913	108069	24416
HES5	388585	15208	79225
HGF	3082	15234	24446
HSD11B1	3290	15483	25116
IGFBP2	3485	16008	25662
IGSF1	3547	209268	302822
ITGA7	3679	16404	81008
ITIH3	3699	16426	50693
KCNE5	23630	66240	681190
KCNN3	3782	140493	54263
KIAA1161	57462	329828	366360
KIAA2012	100652824	381260	501150
Klri1		503550	503651
LGR6	59352	329252	498233
LIPG	9388	16891	291437
LOXL1	4016	16949	315714
LRIG1	26018	16206	312574
LRRC23	10233	16977	312707|100911585
MAMDC2	256691	71738	309410
MEGF10	84466	70417	291445
MFGE8	4240	17304	25277
Mir99ahg		77994
MLC1	23209	170790	315215
MYOM3	127294	242702	313625
NAT8	9027	68396	64570
NCAN	1463	13004	58982
NOTCH3	4854	18131	56761
NWD1	284434	319555	100364350
Oacyl		319888	291549
OTX1	5013	18423	25646
P4HA3	283208	320452	361612
PALLD	23022	72333	100360205
PAMR1	25891	210622	311252
PAQR6	79957	68957	681021
PAX6	5080	18508	25509
PDK4	5166	27273	89813
Pdzph1		69239
PHKG1	5260	18682	29353
PIPOX	51268	19193	303272
PLA2G3	50487	237625	289733
PLA2G7	7941	27226	301265
PLCD4	84812	18802	140693
PLPP3	8613	67916	192270
PM20D1	148811	212933	498226
PPP1R3C	5507	53412	309513
PPP1R3G	648791	76487	291069
PRDM16	63976	70673	100366024
PRSS56	646960	69453	363274
PTX3	5806	19288	689388
RANBP3L	202151	223332	294789
RDH5	5959	19682	366791
RFX4	5992	71137
RGS20	8601	58175	362477
RORB	6096	225998	309288
SCTR	6344	319229	81779
SFRP5	6425	54612	309377
SLC13A3	64849	114644	64846
SLC13A5	284111	237831	266998
SLC14A1	6563	108052	54301
SLC14A2	8170	27411	54302
SLC15A2	6565	57738	60577
SLC1A2	6506	20511	29482
SLC1A3	6507	20512	29483
SLC25A18	83733	71803	681896
SLC25A34	284723	384071	298606
SLC27A1	376497	26457	94172
SLC2A10	81031	170441	366251
SLC30A10	55532	226781	289353
SLC39A12	221074	277468	291328
SLC4A4	8671	54403	84484
SLC6A11	6538	243616	79213
SLC7A2	6542	11988	64554
SLC7A10	56301	53896	114518
SLC7A11	23657	26570	310392
SORCS2	57537	81840	305438
SOX9	6662	20682	140586
ST6GALNAC5	81849	26938	365984
SYPL2	284612	17306	362018
THBS1	7057	21825	445442
TLCD1	116238	68385	287472
TMEM82	388595	213989
TNC	3371	21923	116640
TRIM9	114088	94090	155812
TST	7263	22117	25274
TTLL8	164714	239591
TTPA	7274	50500	25571
VCAM1	7412	22329	25361
VNN1	8876	22361	29142

## Sheet: Endothelial
Gene Symbol	Entrez Gene ID for Human	Entrez Gene ID for Mouse	Entrez Gene ID for Rat
4930486L24Rik		214639	286916
A3GALT2	127550	215493	171553
ABCA4	24	11304	310836
ABCB1	5243	18671	170913
ABCC4	10257	239273	170924
ABCC6	368	27421	81642
ABCC9	10060	20928	25560
ABCG2	9429	26357	312382
ABLIM1	3983	226251	307989
ACE2	59272	70008	302668
ACER2	340485	230379	313339
ACSS3	79611	380660	314800
ACVRL1	94	11482	25237
ADAMTSL2	9719	77794	311827
ADCY4	196883	104110	54223
ADGRA2	25960	78560	100363275
ADGRE5	976	26364	361383
ADGRF5	221395	224792	245977
ADGRG3	222487	54672	291854
ADGRL4	64123	170757	64124
ADH1C	126	11522	24172
ADM	133	11535	25026
ADORA2A	135	11540	25369
AKAP2	11217	11641	298024
AKAP12	9590	83397	83425
Akr1c14		105387	191574
Aldh1a7		26358
ANGPT2	285	11601	89805
ANKRD37	353322	654824	361149
ANXA1	301	16952	25380
ANXA2	302	12306	56611
APCDD1	147495	494504	689616
APLN	8862	30878	58812
APLNR	187	23796	83518
APOLD1	81575	381823	444983
ARHGAP18	93663	73910	293947
ARHGAP28	79822	268970	301709
ARHGAP29	9411	214137	310833
ARHGEF5	7984	54324	140898
ARHGEF15	22899	442801	287418
ART3	419	109979	305235
ASB4	51666	65255	500017
ASPN	54829	66695	306805
ATP10A	57194	11982	365266
Atp10d		231287
AW112010		107350
BCAM	4059	57278	78958
BCL6B	255877	12029	360551
BEST1	7439	24115	293735
BMX	660	12169	367786
BOK	666	51800	29884
BSG	682	12215	25246
C10orf10	11067	213393	500300
C16orf89	146556	239691	287059
C1orf54	79630	229600
C1orf64	149563	277744	298602
C1orf115	79762	226777	360894
CA4	762	12351	29242
CA5A	763	12352	54233
CAPG	822	12332	297339
CASP6	839	12368	83584
Casp12		12364	156117
CASQ2	845	12373	29209
CAST	831	12380	25403
CCDC125	202243	76041	499518
CCL21	6366	100041593|100504346|18829|65956|100504362|100504239|100041504|100862177|100042493	298006
CD34	947	12490	305081
CD40	958	21939	171369
CD93	22918	17064	84398
CD109	135228	235505	363104
CD151	977	12476	64315|100911730
CD300LG	146894	52685	684984
CDC42EP3	10602	260409	313838
CDH5	1003	12562	307618
CDKN2B	1030	12579	25164
Ces2b		234669	679149
Ces2e		234673	192257
CGNL1	84952	68178	315795
CHP2	63928	70261	308965
CHRNB1	1140	11443	24261
CLDN5	7122	12741	65131
CLDN6	9074	54419	287098
CLEC14A	161198	66864	314148
CLEC1A	51267	243653	500337
Clec2d (includes others)		93694|93675|70809
CLIC5	53405	224796	94272
CLIC6	54102	209195	304081
CMTM8	152189	70031	301045
CNN2	1265	12798	690976
COL4A1	1282	12826	290905
COL4A2	1284	12827	306628
COX4I2	84701	84682	84683
CREM	1390	12916	25620
CRISPLD1	83690	83691	316482
CSF3	1440	12985	25610
CSRP2	1466	13008	29317
Ctla2a/Ctla2b		13025|13024
CTSW	1521	13041	293676
CXorf36	79742	75905	501512
CYSLTR2	57105	70086	170926
CYYR1	116159	224405	304138
DBH	1621	13166	25699
DENND3	22898	105841	315055
DES	1674	13346	64362
DLC1	10395	50768	58834
DLL4	54567	54485	311332
DOK4	55715	114255	361364
DPP4	1803	13482	25253
DYSF	8291	26903	312492
EBF1	1879	13591	116543
ECM1	1893	13601	116662
ECM2	1842	407800	100910978|100361383
EFNA1	1942	13636	94268
EGFL7	51162	353156
EGFL8	80864	81701	406166
EHD2	30846	259300	361512
EMCN	51705	59308	295490
ENDOU	8909	19011	680317
ENG	2022	13805	497010
ENPEP	2028	13809	64017
EPHB4	2050	13846	686310
ERG	2078	13876	170909
ESAM	90952	69524	300519
ETS1	2113	23871	24356
EVA1B	55194	230752	362597
EXOC3L1	283849	277978	291961
F2RL3	9002	14065	116498
FAM101B	359845	76566	287534
FAM110D	79927	72690	500563
FAM124B	79843	241128	690912
FAM129A	116496	63913	63912
FBLN5	10516	23876	29158
FGD5	152273	232237	362402
FGFBP1	9982	14181	64535
FILIP1	27145	70598	246776
FLI1	2313	14247	315532
FLT1	2321	14254
FLT4	2324	14257	114110
FLVCR2	55640	217721	314323
FN1	2335	14268	25661
FOXC1	2296	17300	364706
FOXF1	2294	15227	687536
FOXF2	2295	14238
FOXL2	668	26927	367152
Foxl2os		768252
FOXQ1	94234	15220	64826
FXYD5	53827	18301	60338
FZD4	8322	14366	64558
FZD6	8323	14368	282581
GATA2	2624	14461	25159
GBP2	2634	14469	171164
GBP6	163351	634650|17472|626578|236573|100702	305139
GCNT2	2651	14538	306860
GDPD3	79153	68616	293490
GIMAP1	170575	16205	312312
GIMAP4	55303	107526	286938
GIMAP6	474344	231931	297076
GIMAP8	155038	243374	500112
Gimap9		317758	493865
GIMAP1-GIMAP5	100527949	317757|83408	246774
GJA4	2701	14612	25655
GJC1	10052	14615	266706
Gkn3		68888	685128
Gm5		194292
Gm6614		625716	80899
Gm6639		625963
Gm6792		627821
Gm8817		667794
Gm14005		100043424
Gm14207		100043609
Gpihbp1		68453	300027
GPR4	2828	319197	308408
GRB7	2886	14786	84427
GRB10	2887	14783	498416
GSTM1	2944	14863	24424
GSTT2/GSTT2B	2953|653689	14872	29487
HEG1	57493	77446	689710
HIC1	3090	15248	100912068
HIGD1B	51751	75689	287738
HMCN1	83872	545370	289094
HMGCS2	3158	15360	24450
Hrct1		100039781	100359865
HSF4	3299	26386
HSPA12B	116835	72630
HSPB1	3315	15507	24471
HSPG2	3339	15530
HTRA3	94031	78558	360959
ICAM2	3384	15896	360647
IFI44	10561	99899	310969
Ifi47		15953	246208
Ifitm1		68713	293618
IFITM3	10410	66141	361673
IGFBP7	3490	29817	289560
IGSF5	150084	72058	304000
IL1R1	3554	16177	25663
IL27RA	9466	50931	288905
IL2RG	3561	16186	140924
IQCG	84223	69707	363796
IRX3	79191	16373
ISM1	140862	319909	311760
ITGA1	3672	109700	25118
ITGA4	3676	16401	311144
ITM2A	9452	16431	317218
KANK3	256949	80880	366848
KANK4	163782	242553	313385
KCNE3	10008	57442	63883
KCNJ2	3759	16518	29712
KCNJ8	3764	16523	25472
KCNQ1	3784	16535	84020
KCP	375616	333088	296952
Kctd12b		207474	681355
KDR	3791	16542	25589
KITLG	4254	17311	60427
LALBA	3906	16770	24528
LAMA4	3910	16775	309816
LAMB1	3912	16777	298941
LEF1	51176	16842	161452
LEPR	3953	16847	24536
LIPC	3990	15450	24538
LMNTD1	160492	74071	500362
LOC102637129/S100a11		102637129|20195	502110
LRRC55	219527	241528	311171
LSR	51599	54135	64355
LTBP4	8425	108075	292734
LY75	4065	17076	499800
Ly6a (includes others)		546644|57248|110454|17071|17067|546643|100041546	300024|362935|503162|56778|100911104|246138
Madcam1		17123	54266
MAGIX	79917	54634	317379
MALL	7851	228576	362211
MARVELD2	153562	218518	365657
MECOM	2122	14013
MEGF6	1953	230971	100911486|65049
MEOX1	4222	17285	363684
MGP	4256	17313	25333
MICB	4277	243864	365212
MLKL	197259	74568	690743
MMP25	64386	240047
MMRN1	22915	70945	500152
MMRN2	79812	105450	306288
MPP7	143098	75739	307035
MSRB3	253827	320183	680036
MYCT1	80177	68632	292264
MYL4	4635	17896	688228
MYO1B	4430	17912	117057
N4BP3	23138	212706	303112
NAMPT	10135	59027	297508
NDUFA4L2	56901	407790	100362331
Nes		18008	25491|100910255
NET1	10276	56349	307098
NID1	4811	18073	25494
NID2	22795	18074	302248
NLRC3	197358	268857	287070
NOS2	4843	18126	24599|497963
NOS3	4846	18127	24600
NOSTRIN	115677	329416	311111
NOTCH4	4855	18132	406162
NOTUM	147111	77583	303743
NOX4	50507	50490	85431
NRP1	8829	18186	246331
Oas1d (includes others)		114643|231699|100535
OCLN	100506658	18260	83497
Olfr1372-ps1		257871
OSMR	9180	18414	310132
P2RY14	9934	140795	171108
PALMD	54873	114301	310811
PAQR5	54852	74090	315741
PCDH12	51294	53601	116808
PDE5A	8654	242202	171115
PDGFD	80310	71785	66018
PEAR1	375033	73182	295293
PECAM1	5175	18613	29583
PGLYRP1	8993	21946	84387
PGM5	5239	226041	679990
PKN3	29941	263803
PLA1A	51365	85031	85311
PLA2G2F	64600	26971	690388
PLK2	10769	20620	83722
PLTP	5360	18830	296371
Pmaip1		58801	492821
Podxl		27205	192181
POMC	5443	18976	24664
PPIC	5480	19038	291463
PPM1J	333926	71887	295341
PRKCH	5583	18755	81749
PRKD2	25865	101540	292658
PRND	23627	26434|111368	113910
PROCR	10544	19124	362248
PROSER2	254427	227545	683460
PSORS1C2	170680	57390	686254
PTGES	9536	64292	59103
PTGIS	5740	19223	25527
PTPRB	5787	19263	314843
PTRF	284119	19285	287710
RAB11FIP1	80223	75767	498650
RAI14	26064	75646	294804
RAMP2	10266	54409	58966
RASD1	51655	19416	64455
RASGRP3	25780	240168	313874
RASIP1	54922	69903	292912
RASSF9	9182	237504	65053
RBPMS	11030	19663	498642
RGS5	8490	19737	54294
RHOD	29984	11854	293660
RHOJ	57381	80837	299145
RIPPLY3	53820	170765	288239
Rnf125		67664
ROBO4	54538	74144	100911068|300518
RPH3AL	9501	380714	171123
SAMD9L	219285	209086
SCARF1	8578	380713	303313
SCGB3A1	92304	68662	338418
SDCBP2	27111	228765	311532
SDPR	8436	20324	316384
SECTM1	6398	209588	287885
SEMA3G	56920	218877	290562
SEMA7A	8482	20361	315711
2016-09-01	1731	54204	293507
SERPINA1	5265	20703|20704|20702|20701|20700	24648
Serpina3g (includes others)		238393|20715|628900	100909605
Serpina3h		546546
SERPINB9	5272	20723	361241
Serpinb6b		20708	364705
SERPINH1	871	12406	29345
SGMS1	259230	208449	353229
SGMS2	166929	74442	310849
SGPP2	130367	433323	301543
SHE	126669	214547	685088
SHROOM4	57477	208431	317391
SIGIRR	59307	24058	309106
SLC16A1	6566	20501	25027
SLC16A4	9122	229699	295356
SLC16A9	220963	66859	687808
SLC19A3	80704	80721	316559
SLC22A8	9376	19879	83500
Slc26a10		216441	366909
SLC2A1	6513	20525	24778
SLC35F2	54733	72022
SLC38A5	92745	209837	192208
SLC38A11	151258	320106	362141
SLC39A8	64116	67547	295455
SLC39A10	57181	227059	363229
SLC40A1	30061	53945	170840
SLC43A3	29015	58207	311170
SLC52A3	113278	69698	311536
SLC7A1	6541	11987	25648
SLC7A5	8140	20539	50719
Slco1a4		28250	170698
SLCO1C1	53919	58807	84511
SLCO2A1	6578	24059	24546
SLFN5	162394	327978	303377
SMAD6	4091	17130	367100
SMOC2	64094	64074	292401
SMTN	6525	29856	289734
Snora21		100302498
SOX7	83595	20680	290317
SOX17	64321	20671	312936
SOX18	54345	20672	311723
Sp100		20684	363269
SPOCK2	9806	94214	361840
Srgn		19073	56782
ST6GALNAC2	10610	20446	303692
ST8SIA4	7903	20452	116696
STAP2	55620	106766	363334
STC1	6781	20855	81801
STRA6	64220	20897	363071
TBX1	6899	21380	360737
TBX3	6926	21386	353305
TBX4	9496	21387	303399
TBXA2R	6915	21390	24816
TCAF2	285966	232748
TCEA3	6920	21401	298559
Tcf7		21414	363595
TDRP	157695	72148	498662
TEAD4	7004	21679	683522
TECRL	253017	243078	364134
TEK	7010	21687	89804
TES	26136	21753	500040
TFPI2	7980	21789	286926
TFPI	7035	21788	29436
TFRC	7037	22042	64678
THBD	7056	21824	83580
THSD1	55901	56229	364630
TIAM1	7074	21844	304109
TIE1	7075	21846	89806
TIMP1	7076	21857	116510
TINAGL1	64129	94242	94174
TM4SF1	4071	17112	295061
TMEM71	137835	213068	690657
TMEM88	92162	67020	497936
TMEM154	201799	320782	361972
TMEM252	169693	226040	361744
TNFAIP8L1	126282	66443	301131
TNFRSF10A	8797	21933	364420
TNFRSF11B	4982	18383	25341
TNFSF10	8743	22035	246775
TPD52L1	7164	21987	689256
Tpm4		326618	24852
TRIM16	10626	94092	303214
TRPM6	140803	225997	293874
TTR	7276	22139	24856
UACA	55075	72565	315732
UNC45B	146862	217012	303373
USHBP1	83878	234395	290629
USP43	124739	216835	100147704
VIL1	7429	22349	316521
VIM	7431	22352	81818
VSIG2	23584	57276	300520
VTN	7448	22370	29169
VWA1	64856	246228	298683
VWF	7450	22371	116669
WFDC1	58189	67866	171112
WWTR1	25937	97064	295062
XAF1	54739	327959	679600
ZAP70	7535	22637	301348
ZIC3	7547	22773
ZNF366	167465	238803	100360041
ZNF616	90317	100043034|100503584|100041677|100041379|667666|626316|102632968|666532|100041433|433791|112422|433801|433804

## Sheet: Microglia
Gene Symbol	Entrez Gene ID for Human	Entrez Gene ID for Mouse	Entrez Gene ID for Rat
1700003F12Rik		75480	499927
1700110I01Rik		73549
2610528A11Rik		70045	290595
A630001G21Rik		319997
ABCA9	10350	217262	287788
ABCC3	8714	76408	140668
ABHD15	116236	67477	303343
ABI3	51225	66610	303476
ADAP2	55803	216991	56826
ADCY7	113	11513	84420
ADGRE1	2015	13733	316137
ADGRG5	221188	382045	307645
ADORA3	140	11542
ADRB2	154	11555	24176
AIF1	199	11629	29427
ALOX5AP	241	11690	29624
ANG	283	11727	305843|497229
ANGPTL7	10218	654812	102552055
APBB1IP	54518	54519	307171
APOBEC2	10930	11811	301226
APOBR	55911	171504	499264
ARHGAP4	393	171207	246249
ARHGAP9	64333	216445	362893
ARHGAP22	58504	239027	306279
ARHGAP25	9938	232201	500246
ARHGAP30	257106	226652	498282
ARHGDIB	397	11857	362456
ARL11	115761	219144	364396
ARL4C	10123	320982
ARL5C	390790	217151	497990
ASB2	51676	65256	299266
ASB10	136371	117590	499972
B4GALT1	2683	14595	24390
BANK1	55024	242248	365948
BATF3	55509	381319	60462
BATF	10538	53314	299206
BCL3	602	12051	680611
BCL2A1	597	12044|12045|12047	170929
Bcl2a1c		12046
BLNK	29760	17060	499356
BTK	695	12229	367901
C2	717	12263	24231
C10orf54	64115	74048	690899
C10orf128	170371	69069	498580
C11orf96	387763	620695	499839
C130050O18Rik		319772	102546864
C15orf39	56905	74211	315702
C17orf99	100141515	77727	688282
C19orf38	255809	382062	691141
C19orf71	100128569	432479	690617
C1orf162	128346	433638	100911379|100363228
C1QA	712	12259	298566
C1QB	713	12260	29687
C1QC	714	12262	362634
C1RL	51279	232371	408246
C3AR1	719	12267	84007
C5AR1	728	12273	113959
C5AR2	27202	319430	445269
CABLES1	91768	63955	307585
CALHM2	51063	72691	294019
CAMP	820	12796	316010
CAPN3	825	12335	29155
CARD9	64170	332579	64171
CASS4	57091	320664	296409
Cbr2		12409	688320
Ccdc162		75973	102554658
CCDC88B	283234	78317	293698
CCL2	6347	20293	287562
Ccl2		20296	24770
CCL4	6351	20303	116637
CCL5	6352	20304	81780
Ccl6		20305	287910
Ccl7		20306	287561
Ccl9		20308	360579
CCL22	6367	20299	117551
CCL24	6369	56221	288593
CCL3L3	414062	20302	25542
CCR1	1230	12768	57301
CCR5	1234	12774	117029
CCR6	1235	12458	308163
CCR7	1236	12775	287673
CCRL2	9034	54199	316019
CD4	920	12504	24932
CD5	921	12507	54236|100911215
CD14	929	12475	60350
CD22	933	12483	308501
Cd33		12489	690492
CD37	951	12493	29185
CD48	962	12506	245962
Cd52		23833	117054
CD53	963	12508	24251
CD68	968	12514	287435
CD74	972	16149	25599
CD80	941	12519	25408
CD83	9308	12522	361226
CD84	8832	12523	501872
CD86	942	12524	56822
CD163	9332	93671	312701
CD180	4064	17079	294706
Cd209b		69165	288378
Cd209f		69142	688750
Cd209g		70192
CD300A	11314	217303	501736
CD300C	10871	387565|140497	287813|501742|363701|498022|100909671|303666|501745
CD300LB	124599	217304	501738
CD300LF	146722	246746	287818
CD79B	974	15985	171055
CDH23	64072	22295	114102
CEBPA	1050	12606	24252
CEBPB	1051	12608	24253
CH25H	9023	12642	309527
CLCF1	23529	56708	365395
CLEC10A	10462	216864|17312	64195
Clec4a3		73149	362431
CLEC4A	50856	26888	474143
CLEC5A	23601	23845	679787
CLEC6A	93978	56620
CMKLR1	1240	14747	60669
CMTM7	112616	102545	501065
CORO1A	11151	12721	155151
COTL1	23406	72042	361422
CRYBA4	1413	12959	64348
CRYBB1	1414	12960	25421
CSF1R	1436	12978	307403
CSF2RB	1439	12983|12984	171081
CSF3R	1441	12986	298518
CST3	1471	13010	25307
CST7	8530	13011	296257
CTSA	5476	19025	296370
CTSD	1509	13033	171293
CTSE	1510	13034	25424
CTSS	1520	13040	50654
CTSZ	1522	64138	252929
CX3CR1	1524	13051	171056
CXCL3	2921	20310	114105
CXCL16	58191	66102	497942
CXCR3	2833	12766	84475
CXorf21	80231	71398	501570
CYBA	1535	13057	79129
CYBB	1536	13058	66021
CYTH4	27128	72318	500906
DAGLB	221955	231871	304289
DENND1C	79958	70785	363326
DNASE2	1777	13423	171575
DNASE1L3	1776	13421	116687
DOCK2	1794	94176	360509
DOCK8	81704	76088	499337
DOK1	1796	13448	312477
DOK2	9046	13449	290361
DOK3	79930	27261	306760
DUSP27	92235	240892	498267
EBI3	10148	50498	680609
EFHD2	79180	27984	298609
EGR2	1959	13654	114090
ELF4	2000	56501	302811
EMP3	2014	13732	81505
ENTPD1	953	12495	64519
EPSTI1	94240	108670	498547
EVI2B	2124	101488212|216984	100910940
F13A1	2162	74145	60327
FAM105A	54491	223433	310190
FAM110A	83541	73847	311535
FAM167B	84734	230766	682360
FAM26F	441168	215900	294430
FAM46C	54855	74645	310721
FAM83G	644815	69640	100360307
FCER1G	2207	14127	25441
FCGR1A	2209	14129	295279
FCGR2A	2212	14131	116591|103693683|100911825|498276|103694908
FCGR2B	2213	14130	289211
FCGR3A/FCGR3B	2214|2215	246256	304966
Fcna		14133	83517
FCRL1	115350	229499
Fcrls		80891	310694
FERMT3	83706	108101	309186
FES	2242	14159	361597
FGD2	221472	26382	309653
FGR	2268	14191	79113
Fhod1		234686	291964
Fmnl1		57778	287746
FOLR2	2350	14276	293154
FYB	2533	23880	499537
GAL3ST4	79690	330217	498166
GALNT12	79695	230145	313233
GBGT1	26301	227671
GCNT1	2650	14537	64043
GDF15	9518	23886	29455
GLIPR1	11010	73690	299783
Glrp1		14659
Gm10790		100038577
Gm11545		217122	100364194
GMIP	51291	78816	306357
GNA15	2769	14676	89788
GNGT2	2793	14710	690825
GP9	2815	54368	502858
GPR34	2857	23890	554353
GPR35	2859	64095	367315
GPR84	53831	80910	688730
GPR132	29933	56696	314480
GPR157	80045	269604	313725
GPR183	1880	321019	679975
GPSM3	63940	106512	406163
GRN	2896	14824	29143
GSDMD	79792	69146	315084
GSG1	83445	14840	312793
GUCA1A	2978	14913	301233
H2-K2/H2-Q9		630499|110558
HAVCR2	84868	171285	363578
HCAR2	338442	80885	353250
HCK	3055	15162	25734
HCLS1	3059	15163	288077
HCST	10870	23900	474146
HEXA	3073	15211	300757
HEXB	3074	15212	294673
HFE	3077	15216	29199
HK2	3099	15277	25059
HK3	3101	212032	25060
HLA-A	3105	15013|15006|667977|110557|69717|14972|15015|15018|14964|14963|15007	24973|368153|414779|414783|414819|414793|309607|309603|414792|24974|100364500|414790
HLA-DMB	3109	15000|14999
HLA-DOA	3111	15001	24984
HLA-DOB	3112	15002	365542
HLA-DQA1	3117	14960	309621
HLA-DRA	3122	100504404	294269
HLA-DRB5	3127	14969	294270
Hmga2-ps1		15365
HMHA1	23526	70719	314618
HP	3240	15439	24464
HPGDS	27306	54486	58962
HPN	3249	15451	29135
HSPA1A/HSPA1B	3303|3304	193740	294254|24472
HSPB3	8988	56534	78951
HVCN1	84329	74096	304485
ICAM1	3383	15894	25464
ICOSLG/LOC102723996	23308|102723996	50723	499415
IER5	51278	15939	498256
IFI30	10437	65972	290644
Ifi27l2a/Ifi27l2b		217845|76933
IGSF6	10261	80719	171064
IKZF1	10320	22778
IL16	3603	16170	116996
IL27	246778	246779	365368
IL10RA	3587	16154	117539
IL12B	3593	16160	64546
IL17RA	23765	16172	312679
IL1A	3552	16175	24493
IL1B	3553	16176	24494
IL1R2	7850	16178	117022
IL1RN	3557	16181	60582
IL21R	50615	60504	308977
IL4I1	259307	100328588|14204	100360621
IL4R	3566	16190	25084
IL6R	3570	16194	24499
IL7R	3575	16197	294797
INPP5D	3635	16331	54259
IRF4	3662	16364	291100
IRF5	3663	27056	296953
IRF8	3394	15900	292060
ITGAE	3682	16407	83577
ITGAM	3684	16409	25021
ITGAX	3687	16411	499271
ITGB2	3689	16414	309684
ITGB5	3693	16419	257645
ITPRIPL1	150771	73338	499885
JADE2	23338	76901	303113
KCNA7	3743	16495	365241
KCNK6	9424	52150	116491|100909725
KCNK12	56660	210741	64119
KIAA0226L	80183	271221	290403
KLRD1	3824	16643	25110
LAG3	3902	16768	297596
LAIR1	3903	52855	574531
LAPTM5	7805	16792	89783
LAT2	7462	56743	317676
LBX1	10660	16814	499362
LBX2	85474	16815	500224
LCP2	3937	16822	155918
LEFTY1	10637	13590	498299
LGMN	5641	19141	63865
LILRB4	11006	14728|14727	292594
LIMD2	80774	67803	360646
LIPH	200879	239759	681694
LPAR5	57121	381810	500317
LPCAT2	54947	270084	100359680
LPXN	9404	107321	293783
LRCH4	4034	231798	360779
LRMP	4033	16970	500361
LRRC25	126364	211228	498605
LSP1	4046	16985	361680
Lst1		16988	64569
LTC4S	4056	17001	114097
LTF	4057	17002	301034
LY9	4063	17085	289227
LY86	9450	17084	291359
LYL1	4066	17095	304663
LYVE1	10894	114332	293186
LYZ	4069	17110|17105	25211
MAFB	9935	16658	54264
MAN2B1	4125	17159	361378
MFSD12	126321	73822	362824
Milr1		380732	59105
MLXIPL	51085	58805	171078
MMP9	4318	17395	81687
MOB3C	148932	100465	313511
MPEG1	219972	17476	64552
MRC1	4360	17533	291327
MS4A7	58475	109225	293744
MS4A6A	64231	68774	361735
Ms4a6b		69774	293749|100912573|293750
Ms4a6c		73656	690930
MSH5	4439	17687	294252
MSR1	4481	20288	498638
MYADML2	255275	68515	303744
MYBPC3	4607	17868	295929
MYL2	4633	17906	363925
MYO18B	84700	74376	304551
MYO1F	4542	17916	314654
MYO1G	64005	246177	289785
MYO7A	4647	17921	266714
NAB2	4665	17937	314910
NAIP	4671	17948
Naip1 (includes others)		17952|17951|17940	191568|294691
NCF1	653361	17969	114553
NCF2	4688	17970	364018
NCF4	4689	17972	500904
NCKAP1L	3071	105855	315348
NEURL3	93082	214854	316326
NFAM1	150372	74039	362966
NFKBID	84807	243910	308496
NFKBIE	4794	18037	316241
Ngp		18054	301026
NLRP3	114548	216799	287362
Nlrp1a		195046	360557
NOD2	64127	257632	291912
NPL	80896	74091	304860
NRROS	375387	224109	303875
NUAK2	81788	74137	289419
OCSTAMP	128506	74614	311639
OLFML3	56944	99543	310743
OSGIN1	29948	71839	171493
OSM	5008	18413	289747
P2RX1	5023	18436	25505
P2RY6	5031	233571	117264
P2RY12	64805	70839	64803
P2RY13	53829	74191	310444
PARVG	64098	64099	689069
PDCD1	5133	18566	301626
PF4	5196	56744	360918
PHYHD1	254295	227696	296621
PIK3AP1	118788	83490	294048
PIK3CD	5293	18707	366508
PIK3R5	23533	320207	497931
PILRA	29992	231805	100910669|100910497
PLA2G15	23659	192654	361401
PLAC8	51316	231507	360914
PLAU	5328	18792	25619
PLCB2	5330	18796	85240
PLCG2	5336	234779	29337
PLD4	122618	104759	362792
PLEK	5341	56193	364206
PLEKHO1	51177	67220	310674
PLEKHO2	80301	102595	315764
PNPLA7	375775	241274	246246
PPP1R3B	79660	244416	192280
PRG2	5553	19074	58826
PSD4	23550	215632	311785
PSMB8	5696	16913	24968
PTAFR	5724	19204	58949
PTGS1	5742	19224	24693
PTK2B	2185	19229	50646
PTPN6	5777	15170	116689
PTPN18	26469	19253	301333
PYCARD	29108	66824	282817
QPRT	23475	67375	293504
RAB20	55647	19332	689377
RAB3IL1	5866	74760	171452
RAC2	5880	19354	366957
RAPSN	5913	19400	362161
RASA4	10156	54153	288589
RASAL3	64926	320484	314596
RASSF5	83593	54354	54355
RBM47	54502	245945	305340
RCAN1	1827	54720
RCSD1	92241	226594	360872
RENBP	5973	19703	81759
Retnla		57262	81712
RGS1	5996	50778	54289
RGS10	6001	67865	54290
RGS14	10636	51791	114705
RHBDF2	79651	217344	303690
RHOH	399	74734	305341
RILPL2	196383	80291	288652
RIPK3	11035	56532	246240
RNASE4	6038	58809	56759
RNASE10	338879	75019	305840
RPS6KA1	6195	20111	81771
RRAD	6236	56437	83521
RTN4RL1	146760	237847	303311
RUNX1	861	12394	50662
S100A8	6279	20201	116547
S100A9	6280	20202	94195
SASH3	54440	74131	317578
SELPLG	6404	20345	363930
SERPINF1	5176	20317	287526
SH3BP1	23616	20401	300067
SIGLEC1	6614	20612	311426
SIGLEC8	27181	233186	292843
SIGLEC9	27180	83382
Siglech		233274	361584
SIRPA	140885	19261	25528
SLA	6503	20491	338477
SLAMF8	56833	74748	289237
SLAMF9	89886	98365	289235
SLC11A1	6556	18173	316519
SLC15A3	51296	65221	246239
SLC16A10	117247	72472	170566
SLC17A9	63910	228993	362287
SLC25A45	283130	107375	689625
SLC2A5	6518	56485	65197
SLC37A2	219855	56857	500973
SLC5A10	125206	109342	303205
SLC7A7	9056	20540	83509
SLCO2B1	11309	101488	140860
SLCO4A1	28231	108115	171144
Slfn2		20556	303380
SNX20	124460	71607	307742
SOX15	6665	20670
SP110	3431	546061|109032|624083|101056250|677525|102638047	301570
SPHK1	8877	20698	170897
SPI1	6688	20375	366126
SPNS3	201305	77577	497946
SPP1	6696	20750	25353
SQRDL	58472	59010	691966
STAB1	23166	192187	100363145
STAT6	6778	20852	362896
Sult1a1		20887	83783
SUSD3	203328	66329	306810
SYK	6850	20963	25155
TAGAP	117289	72536	308097
TBXAS1	6916	21391	24886
TCIRG1	10312	27060	293650
TFEC	22797	21426	26296
TGFB1	7040	21803	59086
TGFBI	7045	21810	116487
TGM2	7052	21817	56083
TICAM1	148022	106759	363328
TICAM2	353376	225471	364867
TIFAB	497189	212937	364674
TLR1	7096	21897	305354
TLR2	7097	24088	310553
TLR6	10333	21899	305353
TLR7	51284	170743	317468
TLR9	54106	81897	338457
Tlr13		279572	317227
TMEM52	339456	69671	100362283
TMEM119	338773	231633	304581
TMEM173	340061	72512	498840
TMEM106A	113277	217203	287722
TMEM8C	389827	66139
TNF	7124	21926	24835
TNFAIP2	7127	21928	299339
TNFAIP8L2	79626	69769	310663
TNFRSF17	608	21935	287034
TNFRSF11A	8792	21934	498206
TNFRSF13B	23495	57916
TNFRSF1B	7133	21938	156767
TNFSF14	8740	50930	301133
TNNI2	7136	21953	29389
TOR4A	54863	227612	311795
TPBGL	100507050	100503386	681316
TRAF3IP3	80342	215243	360900
TREM2	54209	83433
TRIM14	9830	74735	313236
TRPV2	51393	22368	29465
TSPAN32	10077	27027	365390
TSPAN33	340348	232670	500065
TTC7A	57217	225049	362696
TXNIP	10628	56338	117514
TYROBP	7305	22177	361537
UBA7	7318	74153	301000
UCP2	7351	22228	54315
Ugt1a7c		394432	154516
UNC13D	201294	70450	192177
UNC93B1	81622	54445	361689
VAV1	7409	22324	25156
WAS	7454	22376	317371
WDFY4	57705	545030	498582
Wfdc17		100034251
ZC3H12A	80149	230738	313587
ZFHX3	463	11906	307829
ZFP36	7538	22695	79426
ZNF705A	440077	269799	362430

## Sheet: Neuron
Gene Symbol	Entrez Gene ID for Human	Entrez Gene ID for Mouse	Entrez Gene ID for Rat
A930003O13Rik		330052
Acan		11595	58968
ADAMTSL3	57188	269959	308787
C1QL1	10882	23829	363686
C1QL2	165257	226359	288979
CDO1	1036	12583	81718
CHRNA4	1137	11438	25590
CHST6	4166	56773	307859
COL1A1	1277	12842	29393
COL1A2	1278	12843	84352
COL3A1	1281	12825	84032
CSPG4	1464	121021	81651
DCN	1634	13179	29139
DLL3	10683	13389	114125
FAM180A	389558	208164	362336
FAM19A4	151647	320701	689043
GALNT3	2591	14425	366061
GRIA3	2892	53623	29628
GSX1	219409	14842	288457
KCNH8	131096	211468	246325
LAD1	3898	16763	313325
LHFPL3	375612	269629	499977
LINGO3	645191	237403	690755
LNX1	84708	16924	360926
LUM	4060	17022	81682
MEGF11	84465	214058	691517
NXPH1	30010	18231	25501
PCDH15	65217	11994	690865
PDGFRA	5156	18595	25267
PLPP4	196051	381925	309014
PNLIP	5406	69060	25702
PRKG2	5593	19092	25523
SAPCD2	89958	72080	680531
SHC4	399694	271849	679845
SLC22A3	6581	20519	29504
SLC22A6	9356	18399	29509
SLC6A13	6540	14412	171163
SSTR1	6751	20605	25033
STK32A	202374	269019	364858
SULF1	23213	240725	171396
TMEM255B	348013	272465
WNT10A	80326	22409	316527

## Sheet: OPC
Gene Symbol	Entrez Gene ID for Human	Entrez Gene ID for Mouse	Entrez Gene ID for Rat
A930003O13Rik		330052
Acan		11595	58968
ADAMTSL3	57188	269959	308787
C1QL1	10882	23829	363686
C1QL2	165257	226359	288979
CDO1	1036	12583	81718
CHRNA4	1137	11438	25590
CHST6	4166	56773	307859
COL1A1	1277	12842	29393
COL1A2	1278	12843	84352
COL3A1	1281	12825	84032
CSPG4	1464	121021	81651
DCN	1634	13179	29139
DLL3	10683	13389	114125
FAM180A	389558	208164	362336
FAM19A4	151647	320701	689043
GALNT3	2591	14425	366061
GRIA3	2892	53623	29628
GSX1	219409	14842	288457
KCNH8	131096	211468	246325
LAD1	3898	16763	313325
LHFPL3	375612	269629	499977
LINGO3	645191	237403	690755
LNX1	84708	16924	360926
LUM	4060	17022	81682
MEGF11	84465	214058	691517
NXPH1	30010	18231	25501
PCDH15	65217	11994	690865
PDGFRA	5156	18595	25267
PLPP4	196051	381925	309014
PNLIP	5406	69060	25702
PRKG2	5593	19092	25523
SAPCD2	89958	72080	680531
SHC4	399694	271849	679845
SLC22A3	6581	20519	29504
SLC22A6	9356	18399	29509
SLC6A13	6540	14412	171163
SSTR1	6751	20605	25033
STK32A	202374	269019	364858
SULF1	23213	240725	171396
TMEM255B	348013	272465
WNT10A	80326	22409	316527
