# Supplementary material for: Sexually divergent induction of microglial-associated neuroinflammation with hippocampal aging
Source: J Neuroinflammation. 2017 Jul 21;14:141. doi: 10.1186/s12974-017-0920-8 (PMC5521082; doi:10.1186/s12974-017-0920-8)
Supplement: Supplementary file 1 — Comparison of all pairwise gene expression sets. Figure S2. qPCR controls. Table S1. Cell-specific gene lists from Zhang et al. Table S2. Cell-specific gene lists from Zeisel et al. Table S3. Microglial gene lists from Hickman et al. Table S4. Gene Expression Assays. Table S5. Primary and secondary antibodies. Table S6. Transcripts differentially expressed with age. Table S7. Pathway, regulator and function changes with aging. Table S8. Transcripts differentially expressed between sexes. Table S9. Pathway, regulator and function differences between sexes. Table S10. Sex difference pathways, processes, and regulators. (ZIP 1133 kb) [file 12974_2017_920_MOESM1_ESM.zip › Additional files/Supplemental Table 10 - Sex Differences - Ingenuity.xlsx]

## Sheet: Pathways
Canonical Pathway	FYvMY	FAvMA	FOvMO
Dendritic Cell Maturation	0	0	2
Complement System	0	0	2

## Sheet: Regulators
Upstream regulators	FYvMY	FAvMA	FOvMO
IFNB1	1.96865	1.96865	2.5834
NOTCH1	0	-1.99644	-2
IGF1	0	-2.02364	1.13389
IL2	0	0	2.61861
ARNT2	0	0	2.44949
RICTOR	-2.44949	0	0
SIM1	0	0	2.44949
SPI1	0	0	2.39511
PRL	0	0	2.3871
SYVN1	0	-2.23607	0
ZNF106	0	0	-2.23607
NKX2-3	0	0	-2.23607
TLR9	0	0	2.2188
CALCA	0	-2.20043	0
IL1	0	0	2.14431
IL6	0	0	2.07111
HNF4A	2	0	0
TLR7	0	0	2
ADORA2A	0	0	-2
VCAN	0	0	-2
NCSTN	0	0	-2
MBTD1	0	0	2
CSF1	0	0	2
BDNF	-2	0	0

## Sheet: Processes
Diseases and Bio Functions	FYvMY	FAvMA	FOvMO
neoplasia of tumor cells	-1.06749	2.2188	0
leukocyte migration	0	0	3.08308
phosphorylation of protein	0	0	3.01594
migration of cells	0	0	2.94607
cell movement	0	0	2.89363
cell death	0	2.79435	0.0151343
cell movement of leukocytes	0	0	2.75657
activation of myeloid cells	0	0	2.74488
inflammatory response	0	0	2.59662
immune response of cells	0	0.222585	2.3738
activation of macrophages	0	0	2.59147
cell movement of mononuclear leukocytes	0	0	2.58552
activation of antigen presenting cells	0	0	2.58146
activation of phagocytes	0	0	2.56637
cell movement of lymphocytes	0	0	2.56103
migration of antigen presenting cells	0	0	2.41241
interphase	0	-2.41176	0
activation of cells	0	0	2.40742
Lymphocyte migration	0	0	2.37791
phagocytosis of cells	0	0	2.29092
migration of mononuclear leukocytes	0	0	2.26866
migration of phagocytes	0	0	2.26673
replication of RNA virus	0	0	-2.26132
systemic autoimmune syndrome	0	0	2.23607
engulfment by macrophages	0	0	2.2154
migration of macrophages	0	0	2.19531
activation of leukocytes	0	0	2.17453
cell movement of T lymphocytes	0	0	2.16484
mobilization of Ca2+	0	0	2.1604
tyrosine phosphorylation of protein	0	0	2.12482
recruitment of leukocytes	0	0	2.06209
recruitment of macrophages	0	0	2
Parasitic Infection	0	0	-2
