# Supplementary material for: Sexually divergent induction of microglial-associated neuroinflammation with hippocampal aging
Source: J Neuroinflammation. 2017 Jul 21;14:141. doi: 10.1186/s12974-017-0920-8 (PMC5521082; doi:10.1186/s12974-017-0920-8)
Supplement: Supplementary file 1 — Comparison of all pairwise gene expression sets. Figure S2. qPCR controls. Table S1. Cell-specific gene lists from Zhang et al. Table S2. Cell-specific gene lists from Zeisel et al. Table S3. Microglial gene lists from Hickman et al. Table S4. Gene Expression Assays. Table S5. Primary and secondary antibodies. Table S6. Transcripts differentially expressed with age. Table S7. Pathway, regulator and function changes with aging. Table S8. Transcripts differentially expressed between sexes. Table S9. Pathway, regulator and function differences between sexes. Table S10. Sex difference pathways, processes, and regulators. (ZIP 1133 kb) [file 12974_2017_920_MOESM1_ESM.zip › Additional files/Supplemental Table 2 Zeisel et al Gene Lists.xlsx]

## Sheet: Endothelial
Molecule Name	Entrez Gene ID for Human	Entrez Gene ID for Mouse	Entrez Gene ID for Rat
4930594C11Rik		77633
5430416O09Rik		71406
9030619P08Rik		105892
ABCB1	5243	18671	170913
ABCC6	368	27421	81642
ABCC9	10060	20928	25560
ABHD2	11057	54608	293050
ABLIM1	3983	226251	307989
ACACB	32	100705	116719
ACER2	340485	230379	313339
ACIN1	22985	56215	305884
ACKR2	1238	59289	140473
ACVRL1	94	11482	25237
ADAM10	102	11487	29650
ADAMTS10	81794	224697	314655
ADCY4	196883	104110	54223
ADGRF5	221395	224792	245977
ADGRL4	64123	170757	64124
AKAP13	11214	75547	293024
ALAS1	211	11655	65155
ANKRD23	200539	78321	316330
ANKRD37	353322	654824	361149
APBB2	323	11787	305338
APCDD1	147495	494504	689616
APLNR	187	23796	83518
ARHGAP27	201176	544817	303583
ARHGEF5	7984	54324	140898
ARHGEF15	22899	442801	287418
ARL4A	10124	11861	29308
ASB4	51666	65255	500017
Atp10d		231287
ATP11C	286410	320940	317599
AW112010		107350
AXIN2	8313	12006	29134
B3GNT2	10678	53625	305571
B4GALT4	8702	56375	303923
BAG3	9531	29810	293524
BCL6B	255877	12029	360551
BSG	682	12215	25246
BTBD7	55727	238386	362772
Bvht		545261
C10orf10	11067	213393	500300
C16orf89	146556	239691	287059
C1orf54	79630	229600
C1orf115	79762	226777	360894
C20orf196	149840	73747	681292
CA4	762	12351	29242
CARD10	29775	105844	315120
CASP7	840	12369	64026
CCDC125	202243	76041	499518
CCDC141	285025	545428	311134
CCHCR1	54535	240084	406196
CCM2L	140706	228788	311550
CD34	947	12490	305081
CD40	958	21939	171369
CD59	966	333883	25407
CD2AP	23607	12488	316258
CDC42EP3	10602	260409	313838
CDH5	1003	12562	307618
CDKN2B	1030	12579	25164
CEP85L	387119	100038725	100365935
CHD5	26038	269610	691589
CHRNB1	1140	11443	24261
CLDN5	7122	12741	65131
CLEC1A	51267	243653	500337
CLIC5	53405	224796	94272
CMTM8	152189	70031	301045
CNOT6L	246175	231464	360917
COLGALT2	23127	269132	289081
CR1L	1379	12946	54243
CRLF2	64109	57914	171499
CTHRC1	115908	68588	282836
Ctla2a/Ctla2b		13025|13024
CTNNB1	1499	12387	84353
CTSW	1521	13041	293676
CXCL12	6387	20315	24772
CXCR4	7852	12767	60628
CYYR1	116159	224405	304138
DACH1	1602	13134	306096
DCUN1D3	123879	233805	309035
DEGS2	123099	70059	314438
DENND3	22898	105841	315055
DISP1	84976	68897	289338
DKK2	27123	56811	295445
DOK4	55715	114255	361364
DUSP11	8446	72102	297412
EAF1	85403	74427	306261
ECE1	1889	230857	94204
EDN1	1906	13614	24323
EDN3	1908	13616	366270
EFR3B	22979	668212	313928
EGFL7	51162	353156
EGFL8	80864	81701	406166
EMCN	51705	59308	295490
ENG	2022	13805	497010
EOGT	285203	101351	494219
EPHB4	2050	13846	686310
ERAP1	51752	80898	80897
ETS2	2114	23872	304063
ETV6	2120	14011	312777
EXOC3L1	283849	277978	291961
FAM101B	359845	76566	287534
FAM114A1	92689	68303	498366|316729
FAM129A	116496	63913	63912
Fam13a		58909	362378
FBLN2	2199	14115	282583
FBLN5	10516	23876	29158
FBXL7	23194	448987	361907
FGD5	152273	232237	362402
FLNB	2317	286940	306204
FLT1	2321	14254
FLT4	2324	14257	114110
FLVCR2	55640	217721	314323
FN1	2335	14268	25661
FOXL2	668	26927	367152
FOXQ1	94234	15220	64826
FYCO1	79443	17281	301085
FZD6	8323	14368	282581
GABPB1	2553	14391	364738
GATA2	2624	14461	25159
GIMAP4	55303	107526	286938
GIMAP8	155038	243374	500112
GIMAP1-GIMAP5	100527949	317757|83408	246774
GLTSCR1	29998	243842	292622
Gm5		194292
Gm5069		277333
Gm12191		666899
Gm12250		631323	102555634
GOLIM4	27333	73124	310526
GPCPD1	56261	74182	362219
GPR4	2828	319197	308408
GPX7	2882	67305	298376
GRK5	2869	14773	59075
H2-T9		15051
H2-T24		15042	100909797|361787|414784|414788
HBA1/HBA2	3040|3039	110257|15122	287167
HBB	3043	100503605|101488143	100134871|689064|24440|361619
HEG1	57493	77446	689710
HILPDA	29923	69573	100361568
HIPK3	10114	15259	83617
HIST1H4B	8366	320332	295277
HLA-A	3105	15013|15006|667977|110557|69717|14972|15015|15018|14964|14963|15007	24973|368153|414779|414783|414819|414793|309607|309603|414792|24974|100364500|414790
HMBOX1	79618	219150	305968
HMCN1	83872	545370	289094
HMGCS2	3158	15360	24450
HSPA12B	116835	72630
ICAM2	3384	15896	360647
IER5L	389792	72500	499772
IFIT1B	439996	15957	56824
IFNAR1	3454	15975	288264
IGF1R	3480	16001	25718
IGFBP3	3486	16009	24484
Iigp1		60440
IL1R1	3554	16177	25663
IL2RG	3561	16186	140924
INPP1	3628	16329	316376
INSR	3643	16337	24954
IRF9	10379	16391	305896
ISYNA1	51477	71780	290651
ITM2A	9452	16431	317218
ITPR3	3710	16440	25679
ITPRIP	85450	414801	499370|100912218
KANK3	256949	80880	366848
KANK4	163782	242553	313385
KCNE3	10008	57442	63883
KCNQ1	3784	16535	84020
KCP	375616	333088	296952
KCTD10	83892	330171	494521
KDR	3791	16542	25589
KIAA0101	9768	68026	300795
KIAA0391	9692	66132	299050
KIAA0754	643314	442834
KIAA1462	57608	240185	498764
KIF23	9493	71819	315740
KIF26A	26153	668303	314473
KIF5B	3799	16573	117550
KITLG	4254	17311	60427
KLF3	51274	16599	114845
KLF11	8462	194655	313994
KLHL5	51088	71778	305351
LAMB1	3912	16777	298941
LATS2	26524	50523	305922
LAYN	143903	244864	500996
LEF1	51176	16842	161452
LMBR1L	55716	74775
LNX2	222484	140887	360761
LRCH1	23143	380916	502020
LRRC8C	84230	100604	289443
LTBP4	8425	108075	292734
LUZP1	7798	269593	79428
LY75	4065	17076	499800
Ly6a (includes others)		546644|57248|110454|17071|17067|546643|100041546	300024|362935|503162|56778|100911104|246138
Macf1		11426	362587
MAN2A1	4124	17158	25478
MAOA	4128	17161	29253
MAP3K3	4215	26406	303604
MAP4K2	5871	26412	293694
MEGF6	1953	230971	100911486|65049
MICB	4277	243864	365212
MIDN	90007	59090	314623
MKNK2	2872	17347	299618
MMRN2	79812	105450	306288
MOSPD1	56180	70380	317312|686087
MXD4	10608	17122
MYCT1	80177	68632	292264
MYL12A	10627	67938	50685
N4BP3	23138	212706	303112
NAMPT	10135	59027	297508
NASP	4678	50927	298441
Nebl		74103
NMI	9111	64685	311021
NOMO1 (includes others)	23420|408050|283820	211548	361578
NOSTRIN	115677	329416	311111
NOXO1	124056	71893	302976
Oasl2		23962	304549
PABPC1	26986	18458	171350
PALMD	54873	114301	310811
PCDH1	5097	75599	307481
PCDH12	51294	53601	116808
PECAM1	5175	18613	29583
PELO	53918	105083	294754
PGGT1B	5229	225467	81746
PGLYRP1	8993	21946	84387
PGM2	55276	66681
PGM5	5239	226041	679990
PIEZO2	63895	667742	307380
PIK3R6	146850	104709	497932
PIR	8544	69656	363465
PKD2	5311	18764	498328
PKN3	29941	263803
PLP2	5355	18824	302562
Podxl		27205	192181
POLK	51426	27015	171525
POLL	27343	56626	361767
PPFIBP1	8496	67533	312855
PQLC1	80148	66943	361352
PRKD2	25865	101540	292658
PRND	23627	26434|111368	113910
PROM1	8842	19126	60357
PROSER2	254427	227545	683460
Psme2b		621823
PTPN12	5782	19248	117255
PTPRB	5787	19263	314843
PTPRR	5801	19279	94202
Pvr		52118	25066
RAI14	26064	75646	294804
RAMP2	10266	54409	58966
RAPGEF4	11069	56508	252857
RASIP1	54922	69903	292912
RBL1	5933	19650	680111
RECK	8434	53614	313488
RGL2	5863	19732	294283
RHBDL2	54933	230726	298512
RIMS1	22999	116837	84556
Rnf125		67664
ROBO4	54538	74144	100911068|300518
RPL9	6133	20005	100360449|29257|100364457
RPL11	6135	67025	362631
RPL23	9349	65019	29282
RPL27	6155	19942	64306
RPL38	6169	67671
RPL41	6171	67945	124440
RPS6	6194	20104	100911372|29304
RPS18	6222	20084	100360679|294282
RPS19	6223	20085	100910336|29287
RPS26	6231	27370	27139|100360508
RRP8	23378	101867	308911
SBNO2	22904	216161	314619
SCARB1	949	20778	25073
SCARF1	8578	380713	303313
SCUBE2	57758	56788	499241
SEMA7A	8482	20361	315711
SERPINB9	5272	20723	361241
SGMS1	259230	208449	353229
SGPP2	130367	433323	301543
SH2D3C	10044	27387	362111
SH3D21	79729	66938	362598
SH3GLB1	51100	54673	292156
SHE	126669	214547	685088
SHROOM1	134549	71774	287285
SIGIRR	59307	24058	309106
SIPA1L2	57568	244668	361442
SLC16A1	6566	20501	25027
SLC22A8	9376	19879	83500
SLC25A24	29957	229731	310791
SLC30A1	7779	22782	58976
SLC35F2	54733	72022
SLC38A5	92745	209837	192208
SLC3A2	6520	17254	50567
SLC6A6	6533	21366	29464
SLC6A20	54716	102680	113918
SLC7A1	6541	11987	25648
SLC7A5	8140	20539	50719
Slco1a4		28250	170698
SLCO5A1	81796	240726	312907
SMAD1	4086	17125	25671
SMC4	10051	70099	295107
SMURF2	64750	66313	303614
SNAI2	6591	20583	25554
Snora75		100303740
SOX4	6659	20677	364712
SOX7	83595	20680	290317
SOX17	64321	20671	312936
SOX18	54345	20672	311723
SP1	6667	20683	24790
SPOCK2	9806	94214	361840
SPTBN1	6711	20742	305614
SRGAP1	57522	117600	314903
ST6GALNAC2	10610	20446	303692
ST8SIA4	7903	20452	116696
STAP2	55620	106766	363334
STARD4	134429	170459	291699
STAT1	6772	20846	25124
STK38	11329	106504
STRA6	64220	20897	363071
STT3A	3703	16430	500972
SVIL	6840	225115	361256
TAP1	6890	21354	24811
TAPBPL	55080	213233	297602
TBC1D2	55357	381605	313234
TCF3	6929	21423	171046
Tcf7		21414	363595
TDRP	157695	72148	498662
TEAD2	8463	21677	308582
TEK	7010	21687	89804
TES	26136	21753	500040
TFRC	7037	22042	64678
TIMELESS	8914	21853	83508
TJP1	7082	21872	292994
TMEM88	92162	67020	497936
TMEM252	169693	226040	361744
TMEM184B	25829	223693	362959
TMOD3	29766	50875	300838
Tnfrsf22/Tnfrsf23		79201|79202	686008
TNFSF10	8743	22035	246775
TPD52L1	7164	21987	689256
TPK1	27010	29807	680668
TSPAN18	90139	241556	311210
TTC32	130502	75516	684830
UNC45B	146862	217012	303373
USHBP1	83878	234395	290629
USP18	11274	24110	312688
VEGFC	7424	22341	114111
VGLL4	9686	232334	297523
VSIG10	54621	231668	304529
VWA1	64856	246228	298683
ZAP70	7535	22637	301348
ZFP69	339559	381549	100363455
Zfp820		75424
ZIC3	7547	22773

## Sheet: Interneuron
Molecule Name	Entrez Gene ID for Human	Entrez Gene ID for Mouse	Entrez Gene ID for Rat
1700023F06Rik		69441	100361655
2610002M06Rik		67028	363487
3110039I08Rik		73144
5330434G04Rik		100043213
6330409D20Rik		70730
A330076H08Rik		320026
A330102I10Rik		77920
A530058N18Rik		320846
A830082N09Rik		414093
ACHE	43	11423	83817
ACOT7	11332	70025	26759
ADAMTS17	170691	233332	293004
ADAR	103	56417	81635
AFAP1	60312	70292	140935
AGTPBP1	23287	67269	290986
AI504432		229694
AI854703		243373
AKAP7	9465	432442	361458
ALG2	85365	56737	313231
ALK	238	11682	266802
ANK1	286	11733	306570
ANKRD6	22881	140577	500430
ANKRD55	79722	77318	361898
ANKRD34B	340120	218440	499506
APBA1	320	319924	83589
ARAF	369	11836	64363
ARHGAP24	83478	231532	305156
ARMCX2	9823	67416	367903
ARMCX4	100131755	100503043	100359678
ARNT2	9915	11864	25243
ARRB1	408	109689	25387
ARX	170302	11878	317268
Arxes1/Arxes2		76976|76219	317409|100360464
B4GALT5	9334	56336
B630019K06Rik		102941	363449
BAIAP3	8938	545192
BAIAP2L2	80115	207495	685357
BCAT1	586	12035	29592
BEAN1	146227	65115	361358
BLCAP	10904	53619	171113
BMP3	651	110075	25667
BTBD2	55643	208198	500793
BTBD11	121551	74007	314675
C11orf52	91894	66952	689959
C17orf53	78995	217216	303566
C1QL1	10882	23829	363686
CACNG5	27091	140723	140726
CALB2	794	12308	117059
CALCB	797	12310	24241
CAMK2D	817	108058	24246
CCNH	902	66671	84389
CDH7	1005	241201	29162
CDS2	8760	110911	114101
Celf6		76183	300758
CIB2	10518	56506	300719
CIDEA	1149	12683	291541
CILP2	148113	68709	306356
CLNK	116449	27278	295518
CLRN1	7401	229320	261738
CNR1	1268	12801	25248
CNTN5	53942	244682	114589
CNTNAP3	79937	238680
COL19A1	1310	12823	367236
COL25A1	84570	77018
COL26A1	136227	140709	685612
COPRS	55352	66423	290925
COX7B	1349	66142	303393
CRABP1	1381	12903	25061
CRHBP	1393	12919	29625
CUL7	9820	66515	680835
CXADR	1525	13052	89843
CYGB	114757	114886	170520
DCAF7	10238	71833	303602
DIRAS1	148252	208666	366826
DLAT	1737	235339	81654
DLEU7	220107	239133	290308
DLX1	1745	13390	296500
DLX2	1746	13392	296499
DLX6	1750	13396	500023
Dlx1as		111970
Dlx6os1		320038
DNAJC5	80331	13002	79130
DNAJC6	9829	72685	313409
DNAJC12	56521	30045	619393
DNAJC27	51277	217378	298859
DNM3	26052	103967	171574
DPYSL4	10570	26757	25417
DPYSL5	56896	65254	65208
DYNLL2	140735	68097	140734
E230016M11Rik		320172
ECE2	9718	107522	408243
EEPD1	80820	67484	315500
EGLN3	112399	112407	54702
EIF4A2	1974	13682	303831
ELAVL2	1993	15569	286973
ELFN1	392617	243312	288512
ELMO1	9844	140580	361251
ELOVL4	6785	83603	315851
EMC9	51016	85308	290224
EME2	197342	193838	302982
ENTPD3	956	215446	316077
EPB41L1	2036	13821	100911769|59317
EVL	51466	14026
FAIM2	23017	72393	246274
FAM127A	8933	72865
FAM20C	56975	80752	304334
FAM216A	29902	68948	288667
FAM63B	54629	235461	363089
FGF11	2256	14166	170632
FGF18	8817	14172	29369
FLOT1	10211	14251	64665
FLRT3	23767	71436	366205
FOXRED2	80020	239554	315112
FRMD7	90167	385354	302826
FSTL5	56884	213262	365823
GABARAPL1	23710	57436	689161
GAD1	2571	14415	24379
GAD2	2572	14417	24380
GATSL2	729438	80909	304410
GFPT2	9945	14584	360518
GIPC2	54810	54120	365960
GLDN	342035	235379	315675
Gm3020		100040880
Gm5087		328354
Gm5607		434280
Gm9962		791383
Gm15612		100038356
Gm10408 (includes others)		100504200|100042100|100042149|434459|101055806|101055754|666706|102632113|100041678|100041119|100041012|100041515|100041306|100041283|673685|102634532|320333|100040697|100039452|100040897|100040923|622640|100041774|100041177|100041019|100038847|100504488|100040671|278676|100169868|74954|100042304|666800|100041874|100041702|545013|100041651|100041139|100041054|666233|666744|100041735|100041151|100…
Gm1604b		381059
Gm6551 (includes others)		625123|66561|625060	303817
GNAS	2778	14683	24896
GNG4	2786	14706	114118
GNL1	2794	14670	309593
GNL3L	54552	237107	100034253
GOT2	2806	14719	25721
GPR3	2827	14748	266769
GPR176	11245	381413	117257
GRIA4	2893	14802	29629
GRIK1	2897	14805	29559
GRIK2	2898	14806	54257
GRIP1	23426	74053	84016
GRPR	2925	14829	24938
HDAC6	10013	15185	84581
HDAC9	9734	79221	687001
HDGFRP3	50810	29877	252941
HEXIM2	124790	71059	303580
HMGA1	3159	111241|15361	117062
Hmgb3		15354	100912369|305373
HMGCLL1	54511	208982	367112
HRH2	3274	15466	25461
HTR2C	3358	15560	25187
HTR3A	3359	15561	79246
HTR5A	3361	15563	25689
IGLON5	402665	210094	308557
IGSF3	3321	78908	295325
IGSF10	285313	242050	310448
IMPACT	55364	16210	497198
INADL	10207	12695	140581
ISOC1	51015	66307	364879
ITGA3	3675	16400	360606
Kantr		72997
KCNA3	3738	16491	29731
KCNC1	3746	16502	25327
KCND3	3752	56543	65195
KCNH2	3757	16511	117018
KCNIP1	30820	70357	65023
KCNMB2	10242	72413	294961
KCTD6	200845	71393	305792
KCTD8	386617	243043	364148
KIAA1456	57604	319582	306504
KLHDC2	23588	69554	299113
KLHL29	114818	208439	298867
KLHL32	114792	212390	313111
KRT73	319101	223915	300248
LANCL3	347404	236285	302540
LDOC1	23641	434784	367956
LHFPL3	375612	269629	499977
LHFPL5	222662	328789	294303
LIG1	3978	16881	81513|100911727
LIMK1	3984	16885	65172
LRP12	29967	239393	314941
LYPD6	130574	320343	679564
LYSMD4	145748	75099	681647
MAGED2	10916	80884	113947
MAGEE1	57692	107528	317232
MAGI1	9223	14924	500261
MAP3K9	4293	338372	500690
MAP7D2	256714	78283	317508
MAPK8	5599	26419	116554
MAPK9	5601	26420	50658
2016-03-09	92979	216438	679272
MCF2	4168	109904	317598
MGAT5B	146664	268510	303693
MICU3	286097	78506	364601
MID2	11043	23947	363502
MME	4311	17380	24590
MRAP2	112609	244958	363112
MUM1L1	139221	245631	501630
MYH13	8735	544791	29605
MYO16	23026	244281
MYO3B	140469	329421	366069
MYPOP	339344	232934	499090
NALCN	259232	338370	266760
NAP1L3	4675	54561	170914
NAP1L5	266812	58243	688843
NEB	4703	17996	311029
NECAB1	64168	69352	64169
NECAB2	54550	117148	170928
NETO1	81832	246317	307206
NGF	4803	18049	310738
NKRF	55922	77286
NNMT	4837	18113	300691
NPAS1	4861	18142	308387
NPY	4852	109648	24604|100912228
NRIP3	56675	78593	361625
NRTN	4902	18188	84423
NUDT11	55190	58242|102954	367747|680248
NXPH1	30010	18231	25501
Obsl1		98733
OPTN	10133	71648	246294
OSBPL8	114882	237542	314824
OXR1	55074	170719	117520
OXTR	5021	18430	25342
PAFAH1B3	5050	18476	114113
PAM	5066	18484	25508
PANX1	24145	55991	315435
PAPPA	5069	18491	313262
PARM1	25849	231440	286894
PCDHA6	56142	12937	393088
PCDHB3	56132	93874	291656
PCDHB6	56130	93884
PCLO	27445	26875	56768
PDXK	8566	216134	83578
PEBP1	5037	23980	29542
PEG3	5178	18616
Peg13		353342
Peg3os		100169889
PIP5KL1	138429	227733	687758
PITPNM1	9600	18739	361694
PLEKHB2	55041	226971	301337
PLEKHD1	400224	217682	500685
PLPPR1	54886	272031	298062
PLXNA3	55558	18846	309280
PM20D2	135293	242377	313130
PNOC	5368	18155	25516
PODXL2	50512	319655	297433
POLR2M	81488	28015	192147
POMGNT2	84892	215494	316091
PPIF	10105	105675	282819
PPM1H	57460	319468	314897
PPP1R2	5504	66849	192361
PPP1R26	9858	241289	685398
PRMT2	3275	15468	499420
PRRT4	401399	101359	500059
PTGER2	5732	19217	81752
PTHLH	5744	19227	24695
PTPN20	26095	19256	306281
PTPRO	5800	19277	50677
PTTG1	9232	30939	64193
PURB	5814	19291	498407
PVRL4	81607	71740	498281
RAB3B	5865	69908	81755
RAB6A	5870	19346	84379
RACGAP1	29127	26934	315298
RASSF5	83593	54354	54355
RBP4	5950	19662	25703
RELN	5649	19699	24718
RESP18	389075	19711	50561
RHBDL1	9028	214951	117025
RHOV	171177	228543	171581
RIMKLB	57494	108653	100362344|362428
RNF14	9604	56736	619577
RPP25	54913	102614	315705
Rprl3		19785
RPS6KA6	27330	67071	317203
RUFY3	22902	52822	360921
RXFP1	59350	381489	295144
RXFP3	51289	239336	294807
RXRA	6256	20181	25271
SAMD10	140700	229011	499957
SAMD14	201191	217125	287637
SARM1	23098	237868	287545
SCN5A	6331	20271	25665
SCN9A	6335	20274	78956
SEMA4G	57715	26456	361764
SEMA6C	10500	20360	29744
SETD7	80854	73251	689954
SFRP2	6423	20319	310552
SH3RF3	344558	237353	294557
SHD	56961	20420	316507
SHH	6469	20423	29499
SHISA9	729993	72555	100361134
SLC10A4	201780	231290	305309
SLC1A6	6511	20513	84012
SLC25A3	5250	18674	245959
SLC27A2	11001	26458	65192
SLC32A1	140679	22348	83612
SLC35D3	340146	76157	308717
SLC35G2	80723	245020	315957
SLC39A6	25800	106957	291733
SLC41A3	54946	71699
SLC5A6	8884	330064	170551
SLC5A7	60482	63993	85426
SLC7A3	84889	11989	29485
SLC8A3	6547	110893	140448
SLC9A6	10479	236794	302863
SLC9A7	84679	236727
SLN	6588	66402
Snhg4		100503380
SNX16	64089	74718	64088
SNX31	169166	66696	366915
SOCS5	9655	56468	500616
SP8	221833	320145	299499
SP9	100131390	381373	366078
SPX	80763	319552	691138
SST	6750	20604	24797
STEAP2	261729	74051	312052
STK32A	202374	269019	364858
SV2A	9900	64051	117559
SYNDIG1L	646658	627191	685882
SYNPR	132204	72003	66030
TACR1	6869	21336	24807
TCERG1L	256536	70571	361669
TCF4	6925	21413	84382
THSD7A	221981	330267	500032
TMEM53	79639	68777	313529
TMEM65	157378	74868	500874
TMEM91	641649	320208	100359879
TMEM132E	124842	270893	287564
TNFSF13B	10673	24099	498666
TNNT1	7138	21955	171409
TOX2	84969	269389	311615
TOX3	27324	244579	291908
TP53	7157	22059	24842
Trav3-3		320898
TRIM62	55223	67525	313045
TRIM67	440730	330863	307938
TSPYL4	23270	72480	309828
TTC39A	22996	230603	100910316
TTC39B	158219	69863	298186
UBASH3B	84959	72828	315579
UBFD1	56061	28018	293454
UBXN2A	165324	217379	685859
USP13	8975	72607	310306
USP28	57646	235323	315639
USP29	57663	57775	361495
VASH2	79805	226841	498309
VSTM5	387804	69137	500947
VSTM2A	222008	211739
VWC2	375567	319922	501231
WDR6	11180	83669	301007
WIF1	11197	24117	114557
XKR6	286046	219149	305960
ZBTB16	7704	235320	353227
ZFP57	346171	22715	361783
Zfp941		407812
ZNF442	79973	626848|665001|665211|667962|102640477|668039|100303732|100043381|100043915|100043387|100039060|329575|626832|628308	100909622
ZNF618	114991	72701
ZNF385A	25946	29813	685474
ZNF385B	151126	241494	311137

## Sheet: Mural
Molecule Name	Entrez Gene ID for Human	Entrez Gene ID for Mouse	Entrez Gene ID for Rat
1500009L16Rik		69784	100910996
1700120C14Rik		73600
ACCS	84680	329470	311218
ACTA2	59	11475	81633
ADAMTS8	11095	30806	300475
ADAMTS15	170689	235130	300474
ADAMTS16	170690	271127	306664
ADAMTSL1	92949	77739	362539
ADCY6	112	11512	25289
Airn		104103
AMIGO2	347902	105827	300186
ANO1	55107	101772	309135
AOC3	8639	11754	29473
ARGLU1	55082	234023	290912
ARHGAP10	79658	78514	688429
ARHGEF7	8874	54126	114559
ARID3B	10620	56380	367092
ASB2	51676	65256	299266
AW011738		100382
BEND3	57673	331623	683923
BGN	633	12111	25181
BMP5	653	12160	315824
C11orf96	387763	620695	499839
C1QTNF7	114905	109323	305423
C1R	715	667277|50909	312705
C1S	716	317677|50908	192262
CAPN15	6650	50817	303000
CES5A	221223	67935	307660
CNN1	1264	12797	65204
COG7	91949	233824	293456
COL18A1	80781	12822	85251
CRIP1	1396	12925	691657
CRISPLD2	83716	78892	171547
CRTC3	64784	70461	365297
CTNNA3	29119	216033	361839
DES	1674	13346	64362
DFNB31	25861	73750	313255
DNAH8	1769	13417	207117
DOK6	220164	623279	498898
DSTN	11034	56431
EIF4E3	317649	66892	297481
EMILIN1	11117	100952	298845
EPHX3	79852	71932	366836
ERRFI1	54206	74155	313729
ESPL1	9700	105988	315330
Fbxl22		74165	363083
FGL2	10875	14190	84586
FILIP1L	11259	78749	304020
FLNA	2316	192176	293860
FOXS1	2307	14239	311547
FRK	2444	14302	79209
FSTL1	11167	14314	79210
FZD5	7855	14367	317674
GBP6	163351	634650|17472|626578|236573|100702	305139
Gm12216		622459
Gm16845		100503652
Gm19705		100503460
Gm13150/Znf41-ps		100502814|70005
GPR20	2843	239530	60667
GUCD1	83606	68778	687713
GUCY1B3	2983	54195	25202
HSPB2	3316	69253	161476
IL34	146433	76527	498951
ITGA8	8516	241226	364786
ITGA10	8515	213119	310683
KCTD16	57528	383348	291618
KIRREL	55243	170643	310695
LDB3	11155	24131
LGALS8	3964	56048	116641
LINGO4	339398	320747	499668
LIPG	9388	16891	291437
LMNA	4000	16905	60374
LMOD1	25802	93689	304816
LOC101055671 (includes others)		628236|381236|101055671
Map3k7cl		224419	304131
MARVELD1	83742	277010
MELK	9833	17279	362510
Mir143hg		328968
MND1	84057	76915	295160
MOB2	81532	101513	499288
MOXD1	26002	59012	294119
MPRIP	23164	26936	116504
MRVI1	10335	17540	308899
MUSTN1	389125	66175	290553
MYH11	4629	17880	24582
MYL9	10398	98932	296313
MYLK	4638	107589	288057
MYOCD	93649	214384	246297
MYOM1	8736	17929	316740
NAB1	4664	17936	64824
NEXN	91624	68810	246172
NRIP2	83714	60345	689619
OBSCN	84033	380698	338458
OR51E1	143503	259097	365323
OR51E2	81285	170639	170816
P2RX1	5023	18436	25505
PALLD	23022	72333	100360205
PARP8	79668	52552	294762
PASK	23178	269224	301617
PDE3A	5139	54611	50678
PDLIM1	9124	54132	54133
Pdlim3		53318
PEAK1	79834	244895	315686
PGF	5228	18654	94203
PHTF2	57157	68770	296762
PLA2R1	22925	18779	295631
PLCE1	51196	74055	114633
PLEC	5339	18810	64204
PLIN4	729359	57435	363331
Pln		18821	64672
POLM	27434	54125	289757
PPP1R12A	4659	17931
Proser3		333193	361541
PROX2	283571	73422	314319
PTGES3L	100885848	73635
RASL12	51285	70784	315762
RASL11A	387496	68895	304268
RCCD1	91433	269955	308760
RCN3	57333	52377	494125
RNU11	26824	353373
ROCK1	6093	19877	81762
ROR1	4919	26563	362550
SAMD11	148398	231004	102549710
SAPCD2	89958	72080	680531
SERPING1	710	12258	295703
SGCA	6442	20391	303468
Sh3bgr		50795	498066
SH3PXD2A	9644	14218	309460
SIX5	147912	20475	308406
SLC19A1	6573	20509	29723
SLC38A11	151258	320106	362141
SLMAP	7871	83997	290533
SMAD6	4091	17130	367100
Snora16a		100310813
ST5	6764	76954	308944
SUSD2	56241	71733	294335
SUSD5	26032	382111	301039
TAGLN	6876	21345	25123
TGFB3	7043	21809	25717
TGFB1I1	7041	21804	84574
TMEM231	79583	234740	361410
TNXB	7148	81877
Tpm1		22003	24851
Tpm2		22004	500450
TRABD2B	388630	666048	689914
TRAF3IP2	10758	103213	361857
TSHR	7253	22095	25360
UBA2	10054	50995	308508
VSTM4	196740	320736	361112
WNT5B	81029	22419	282582
WTIP	126374	101543	361552
ZAK	51776	65964	311743
ZBTB10	65986	229055	80338
ZC2HC1A	51101	67306	310244

## Sheet: Oligodendrocyte
Molecule Name	Entrez Gene ID for Human	Entrez Gene ID for Mouse	Entrez Gene ID for Rat
1110020A21Rik		68531
1500004A13Rik		319830
1500015L24Rik		68994
1700047M11Rik		67330
1810037I17Rik/Gm2036		100039078|67704	691807
1810058I24Rik		67705
2310069G16Rik		69659
2610316D01Rik		72511
2700046A07Rik		78449
2700070H01Rik		72609
2810410L24Rik		100042332
2810429I04Rik		76937
2810468N07Rik		72834
3110045C21Rik		67303
4930452G13Rik		73989
4930506C21Rik		75060
9330117O12Rik		328957
9330188P03Rik		380930
9630013A20Rik		319903
A230001M10Rik		319951
A230009B12Rik		319750
AAMDC	28971	66273	361606
AATK	9625	11302	690853
ABCA2	20	11305	79248
ABL1	25	11350	100909750|311860
ABTB2	25841	99382	171440
ACAT2	39	110460|224530	308100|365096
ADH5	128	11532	100145871
ADI1	55256	104923	298934
ADO	84890	211488	309732
ADSSL1	122622	11565	684425
AGPAT4	56895	68262	170919
ALDH9A1	223	56752	64040
ANGPT4	51378	11602	296269
ANKRD28	23243	105522	306264
ANKRD13A	88455	68420	360823
ANLN	54443	68743	363031
ANO4	121601	320091	299714
ANO10	55129	102566	301111
AP3M1	26985	55946	171126
AP5Z1	9907	231855	641386
APLP1	333	11803	502317
APOD	347	11815	25239
ARFGAP3	26286	66251	503165
ARHGAP23	57636	58996	303501
ARHGEF10	9639	234094	306618
ARL2	402	56327	65142
ARRDC3	57561	105171	309945
ARSG	22901	74008	303631
ASAH2	56624	54447	114104
ASPA	443	11484	79251
ATAT1	79969	73242	361789
ATP10B	23120	319767	303056
ATP11A	23250	50770	306600
ATP1B3	483	11933	25390
B230206H07Rik		320871
B3GALT5	10317	93961	288161
B3GNT9	84752	97440	291958
BCAP31	10134	27061	293852
BET1	10282	12068	29631
BFSP2	8419	107993	501046
BPGM	669	12183	296973
BTBD16	118663	330660	361658
BTC	685	12223	64022
C030029H02Rik		77383
C10orf90	118611	71007	100302465
C14orf1	11161	58520	299207
C17orf98	388381	72215	691189
C1orf116	79098	212439	498222
C20orf194	25943	228602	499891
C21orf91	54149	67102	360692
C9orf91	203197	230279	298104
CA2	760	12349	54231
CACNA2D4	93589	319734	312668
CATSPER2	117155	212670	366174
Ccdc163		68394	298442
CCDC28B	79140	66264	682445
Ccnjl		380694	303059
CCNYL1	151195	227210	316452
CCP110	9738	101565	361634
CDC37L1	55664	67072	293886
CDC42EP2	10435	104252	309175
CDK18	5129	18557	289019
CDR2L	30850	237988	360656
CENPQ	55166	83815	363198
CEP72	55722	74470	308064
CEP97	79598	74201	304007
CERCAM	51148	99151	296616
CERS2	29956	76893	310667
CFL2	1073	12632	366624
CHADL	150356	214685	100910434
CHDH	55349	218865	290551
CHMP1B	57132	67064	689364
CHN2	1124	69993
CHST3	9469	53374	84468
Clasrp		53609	499390
CLDN11	5010	18417	84588
Cldn34c1 (includes others)		546368|625591|382265|100039763|73061
CLDND1	56650	224250	288182
CLGN	1047	12745	685504
CNP	1267	12799	25275
CNTN2	6900	21367	25356
Commd6		66200	498559
COMMD9	29099	76501	295956
CPD	1362	12874	25306
CPOX	1371	12892	304024
CREB3L2	64764	208647	362339
CRYAB	1410	12955	25420
CTPS1	1503	51797	313560
CYB5A	1528	109672	64001
CYB5R2	51700	320635	365345
Cyp2j12		242546	313373
CYP3A7	1551	13113	171352
DBNDD2	55861	52840	499941
DCPS	28960	69305	266605
DDIT4	54541	74747	140942
DDRGK1	65992	77006	296162
DEGS1	8560	13244	58970
DEPDC1B	55789	218581	310074
DESI1	27351	28075	315160
DHCR24	1718	74754	298298
DIABLO	56616	66593
DIP2A	23181	64451	690211
DIXDC1	85458	330938	363062
DNAJB2	3300	56812	689593
DNAJC24	120526	99349	362184
DPY19L1	23333	244745	315496
Dubr		68190
DUSP15	128853	252864	362238
E130308A19Rik		230259	100361585
EBP	10682	13595	117278
EEF1D	1936	66656	300033
EFCAB14	9813	230648	298425
EFNB3	1949	13643	360546
ELOVL1	64834	54325	679532
ELOVL6	79071	170439	102549542|171402
EML1	2009	68519	362783
EN2	2020	13799	499964
ENDOD1	23052	71946	363015
ENOPH1	58478	67870	305177
ENPP4	22875	224794	301261
ENPP6	133121	320981	306460
EPB41L3	23136	13823	116724
EPN2	22905	13855	60443
ERBB3	2065	13867	29496
ERF	2077	13875	292721
ERMN	57471	77767	295619
ERMP1	79956	226090	373544
FADS6	283985	328035	303671
FAH	2184	14085	29383
FAM102A	399665	98952	687750
FAM122B	159090	78755	100909732|501647
FAM173B	134145	68073	499561
FAM178B	51252	381337	501125
FAM222A	84915	433940	498193
FAM57A	79850	116972	100360533
FAM83D	81610	71878	311598
FBXO7	25793	69754	366854
FBXO32	114907	67731	171043
FDPS	2224	110196	83791
FEZ1	9638	235180	81730
FGD3	89846	30938	361223
FHDC1	85462	229474	295161
FIGN	55137	60344	295649
FMNL2	114793	71409	499797
FNBP1	23048	14269	192348
FNTA	2339	14272	25318
FOXN2	3344	14236	301676
FRMD8	83786	67457	309172
FTH1	2495	14319	25319|689130
GAL3ST1	9514	53897	683713
GALNT6	11226	207839	100361647
GAMT	2593	14431	25257
GHDC	84514	80860	303542
GJB1	2705	14618	29584
GJC2	57165	118454	497913
GJC3	349149	118446	288529
GLOD4	51031	67201	363644
Gm9895		100503337
Gm10373		100038728
Gm10863		100041655
Gm12530		329851
Gm13363		433406
GNA12	2768	14673	81663
GNG7	2788	14708	58979
GNG8	94235	14709	245986
GOLGA7	51125	57437	361171
GPD1	2819	14555	60666
GPR37	2861	14763	117549
GPR62	118442	436090	501049
GPR155	151556	68526	311730
GRB14	2888	50915	58844
GRHPR	9380	76238	680021
GSN	2934	227753	296654
GSS	2937	14854	25458
GSTP1	2950	100042625|14869|14870	24426
GYG1	2992	27357	81675
HACD1	9200	30963	680115
HAUS3	79441	231123	680477
HAUS5	23354	71909	100362495
HCN2	610	15166	114244
HINT3	135114	66847	246769
HIP1R	9026	29816	81917
HIPK2	28996	15258	362342
HIST1H2BF	8343	319179	100365043
Hist1h2bh		319182	680403
HIST1H2BM	8342	319187
HMGCS1	3157	208715	29637
HN1L	90861	52009	360492
HS3ST1	9957	15476	84406
HSD17B7	51478	15490	29540
HSD17B10	3028	15108	63864
HSD17B12	51144	56348	84013
ICK	22858	56542	84411
IL12RB1	3594	16161	171333
IL1RAP	3556	16180	25466
IL23A	51561	83430	155140
ILVBL	10994	216136	362843
ITGAD	3681	381924	64350
JOSD2	126119	66124	292876
KAT2B	8850	18519	301164
KCNA1	3736	16485	24520
KCTD13	253980	233877	293497
KIAA0930	23313	223739	362974
KIF19	124602	286942	303659
KIF13A	63971	16553	308173
KIF13B	23303	16554	305967
KLHL2	11275	77113	290692
KLK6	5653	19144	29245
KMT5C	84787	232811	308345
KNDC1	85442	76484	361672
KRCC1	51315	57896	312437
LCORL	254251	209707	498385
LDAH	60526	68832	313949
LGI3	203190	213469	306013
LIMCH1	22998	77569	305332
LMF1	64788	76483	360495
LSM5	23658	66373	306222
LSS	4047	16987	81681
LY6G6F	259215	433099	309609
LZTS2	84445	226154	365468
MAG	4099	17136	29409
MAL	4118	17153	25263
MALAT1	378938	72289
MAP7	9053	17761	293016
MAP6D1	79929	208158	363823
MAPK3	5595	26417	50689
2016-03-08	220972	71779	312656
Masp1		17174	64023
MBP	4155	17196
MICALL1	85377	27008	362958
Mir1897		100316679
MOBP	4336	17433	25037
MOG	4340	17441	24558
MON2	23041	67074	314894
MPC1	51660	55951	171087
MPP5	64398	56217	314259
MPST	4357	246221	192172
MTM1	4534	17772	288762
MTMR10	54893	233315	309255
MVK	4598	17855	81727
MYRF	745	225908	293736
Nacad		192950	289786
NATD1	256302	24083	100911674|363614
NEK3	4752	23954	306576
NFASC	23114	269116	116690
NFE2L3	9603	18025	312331
NINJ2	4815	29862	59115
NIPA1	123606	233280	308668
NIPAL4	348938	214112	303070
NIPSNAP3A	25934	66536	313211
NKAIN1	79570	67149	500557
NKAIN2	154215	432450	102551716
Nkx2-2os		100313531
NKX6-2	84504	14912	309095
NMRAL1	57407	67824	287063
NPSR1	387129	319239	300458
Nrbp2		223649
NT5E	4907	23959	58813
NUDT1	4521	17766	117260
OLIG1	116448	50914	60394
OMG	4974	18377	450224
OPALIN	93377	226115	361757
OTUD7B	56957	229603	310677
P4HB	5034	18453	25506
PACS2	23241	217893	691631
PAPSS1	9061	23971	295443
PARD3	56288	93742	81918
PCBP4	57060	59092	363133
PCDH9	5101	211712	306091
PCYT2	5833	68671	89841
PDE4B	5142	18578	24626
PDLIM2	64236	213019	290354
Peg12		27412
PEX2	5828	19302	29534
PFKFB3	5209	170768	117276
PHC1	1911	13619	312690
PHLDA3	23612	27280	363989
PHLPP1	23239	98432	59265
PIGA	5277	18700	363464
PIGZ	80235	239827
PIK3C2B	5287	240752	289021
PKD2L1	9033	329064	293937
PLCL1	5334	227120	84587
PLEKHA1	59338	101476	361659
PLEKHF1	79156	72287	308543
PLEKHH1	57475	211945	314262
PLLP	51090	67801	64364
PLP1	5354	18823	24943
PLPP2	8612	50784	246115
PMVK	10654	68603	310645
POLR3E	55718	26939	361640
POP4	10775	66161	292831
PPP1R16B	26051	228852	680616
PRIM2	5558	19076	301323
PRIMA1	145270	170952	690195
PROB1	389333	381148	689207
PTCH1	5727	19206	89830
PTGDS	5730	19215	25526
PTPDC1	138639	218232	291022
Ptprd		19266
PXMP4	11264	59038	282634
QDPR	5860	110391	64192
RAB37	326624	58222	100364984
RAB33A	9363	19337	317580
RAB33B	83452	19338	365793
RALGDS	5900	19730	29622
RAP1A	5906	109905	295347
RBPJL	11317	19668	362268
RCBTB1	55213	71330	361050
RDH11	51109	17252	362757
RDX	5962	19684	315655
RFTN1	23180	76438	501095
RFXANK	8625	19727	306353
RHOU	58480	69581
RHPN2	85415	52428	308516
RNF7	9616	19823	300948
RNF13	11342	24017
RNF43	54894	207742	303412
RNF122	79845	68867
RNF135	84282	71956	303350
RNF141	50862	67150	308900
RNLS	55328	67795	361751
RTKN2	219790	170799	309729
RTKN	6242	20166	297383
S1PR5	53637	94226	60399
SASS6	163786	72776	310807
SBDS	51119	66711	288615
SC5D	6309	235293	114100
SCARB2	950	12492	117106
SCCPDH	51097	109232	305021
Scd3		30049	681458
Scd4		329065	499358
SEC11C	90701	66286	266758
SEC14L5	9717	665119	287060
SECISBP2L	9728	70354	296115
SEMA3D	223117	108151	246262
2016-09-07	989	235072	64551
2016-09-08	23176	20362	303135
SERINC5	256987	218442	170907
SERPIND1	3053	15160	79224
SGK2	10110	27219	171497
SH3GL3	6457	20408	81921
SIRT2	22933	64383	361532
SLAIN1	122060	105439	361087
SLC22A23	63027	73102	64559
Slc25a1		13358	29743
SLC25A10	1468	27376	170943
SLC25A38	54977	208638	301067
Slc35a2		22232	100158233
SLC44A1	23446	100434	85254
SLC45A3	85414	212980	304785
SLC48A1	55652	67739	300191
SLC5A11	115584	233836	252854
SLCO3A1	28232	108116	140915
SLPI	6590	20568
SMAD7	4092	17131	81516
SMCO3	440087	654818	100912527|100912259|500352|100912450|690830|100912609
SNX15	29907	69024	293691
SPECC1	92521	432572	303208
Speer4a (includes others)		66773|75657|545739|73526|623898|100039045|100503549|100862388|100861702|100502967|100862359|381714|381622|360220|100038949|100862349|626390|434689|100861755|624245|70935|545732|224318|100862368|71026|664837|664804
Speer4cos		75858
Spg20		229285
SPTLC1	10558	268656	361213
SRD5A1	6715	78925	24950
SRPK3	26576	56504	293854
SS18L2	51188	26901	687029
ST18	9705	240690	266680
STMN4	81551	56471	79423
STRN	6801	268980	29149
Stxbp3-ps		619371
TAF13	6884	99730
TALDO1	6888	21351	83688
TCEANC	170082	245695	367782
TESK2	10420	230661	170908
TF	7018	22041	24825
TFEB	7942	21425	316214
THBS3	7059	21827	681309
TJAP1	93643	74094	316233
TLL2	7093	24087	365460
TM7SF3	51768	67623	297725
TMCC2	9911	68875	305095
TMCC3	57458	319880	314751
TMEFF1	8577	230157	63845
TMEFF2	23671	56363
TMEM117	84216	320709	500921
TMEM125	128218	230678
TMEM141	85014	51875	499755
TMEM159	57146	233806	378467
TMEM189	387521	407243	362278
TMEM151A	256472	381199	309158
Tmem254a (includes others)		100039257|66039|100039192
TMEM88B	643965	320587	680723
TMPRSS5	80975	80893	266681
TNFAIP6	7130	21930	84397
TNNI1	7135	21952	29388
TPD52	7163	21985	294900
TPRN	286262	97031	499749
TRADD	8717	71609	246756
TRIM13	10206	66597	364398
TRIM36	55521	28105	291597
TRIM59	286827	66949	365813
TSPAN2	10100	70747	64521
TUBB4A	10382	22153	29213
TULP4	56995	68842	499016
TXNDC16	57544	70561	361025
TXNDC17	84817	52700	287474
UGT8	7368	22239	50555
USP6NL	9712	98910	291309
VANGL2	57216	93840	289229
VMP1	81671	75909	192129
Wfdc18		14038
WFIKKN2	124857	278507	287631
WIPI1	55062	52639	303630
WLS	79971	68151	362065
WNK1	65125	232341	116477
WNT3	7473	22415	24882
WRAP53	55135	216853	287432
YIF1A	10897	68090	171441
YPEL2	388403	77864
YWHAQ	10971	102634437|22630	25577
ZDHHC9	51114	208884	302808
ZDHHC12	84885	66220	366014
ZDHHC20	253832	75965	305923
Zfhx2os		432855
ZFP14	57677	243906
Zfp740		68744
ZNF276	92822	57247	307924
ZNF488	118738	382867	290571
ZSCAN29	146050	99334	311353

## Sheet: S1 Pyramidal
Molecule Name	Entrez Gene ID for Human	Entrez Gene ID for Mouse	Entrez Gene ID for Rat
1700007P06Rik		69308
2210408F21Rik		73652
2810408I11Rik		69941
4930412C18Rik		320152
4930429B21Rik		67576
4933409K07Rik		108816
6430584L05Rik		330324
9330179D12Rik		77558
A830009L08Rik		320297
Abi3bp		320712	363767
ADCYAP1	116	11516	24166
ADGRB1	575	107831	362931
ADGRD1	283383	243277	689257
ADRB1	153	11554	24925
AGBL4	84871	78933	100911395
AKAP6	9472	238161	64553
ANKRD13D	338692	68423	361699
APOA1	335	11806	25081
ARG2	384	11847	29215
ARHGAP15	55843	76117	295635
ARHGAP20	57569	244867	367085
ARHGAP32	9743	330914	315530
ARL4D	379	80981	303559
ARPP19	10776	59046	60336
ARPP21	10777	74100	363153
ASAP1	50807	13196	314961
ATP1A1	476	11928	24211
ATP2A2	488	11938	29693
ATP2B2	491	11941	24215
ATP6V1D	51382	73834	299159
AU023762		102688
AW495222		105364
B230216N24Rik		78603
B230217O12Rik		320879
B4GALT2	8704	53418	313536
BC051226		407803
BSN	8927	12217	29138
C030013G03Rik		77414
C17orf96	100170841	103551	691153
C2CD4C	126567	237397	500798
C2orf82	389084	73234
C730002L08Rik		320155
C9orf16	79095	73737	499780
CA10	56934	72605	100360015
Cabp1		29867
CACNA1A	773	12286	25398
CACNA1I	8911	239556	56827
CACNB3	784	12297	25297
CADM3	57863	94332	360882
CALML3	810	70405	307100
CAMK2N1	55450	66259	287005
CAMKK2	10645	207565	83506
CCDC92B	101928991	432582	360567
CCKBR	887	12426	25706
CCL19	6363	100039848|100043918|100861647|100861618|100039789|100039053|100040035|24047|100043921|100039973	362506
CCL27	10850	100039863|100039939|100861978|100040048
Ccl27a		20301	362505
CDH18	1016	320865	310174
CHRM4	1132	12672	25111
CISH	1154	12700	83681
CMPK2	129607	22169	314004
CNTNAP5	129684	636808	297832
COBL	23242	12808	305497
COL5A1	1289	12831	85490
COL6A1	1291	12833	294337
CORO2A	7464	107684	313235
CPA2	1358	232680	296959
CPNE9	151835	211232	297516
CRHR1	1394	12921	58959
CST6	1474	73720	171096
Cstad		78617
Cux1		13047
CWH43	80157	231293	305307
CYP26B1	56603	232174	312495
DACT2	168002	240025	308212
DKKL1	27120	50722	499150
DOC2A	8448	13446	65031
DOCK3	1795	208869	315992
DTL	51514	76843	305073
E2F1	1869	13555	399489
EMX1	2016	13796	500235
EPHA8	2046	13842	60589
ERC2	26059	238988	259269
EVI5	7813	14020	100360066
EXPH5	23086	320051	315663
FAM171A2	284069	217219	100361389
FAM205A	259308	100862324|100043920|100862261|545611|100862043|433698	100361292
FAP	2191	14089	192203
FBXL2	25827	72179	363156
FHOD3	80206	225288	100360334
FNDC9	408263	320116	100362205
Foxp2		114142
FRZB	2487	20378	295691
FST	10468	14313	24373
FSTL4	23105	320027	303130
GABBR2	9568	242425	83633
GALT	2592	14430	298003
GDPD5	81544	233552	499211
GFRA2	2675	14586	25136
Gm1976		100038746
Gm2694		100040294
Gm3230		100041244
Gm5468		432939
Gm9899		100502829
Gm10432		100038713
Gm11549		100503068
Gm13446		100042194
Gm20063		100504101
Gm10651/Josd1		74158|100043771
Gm13308 (includes others)		100862247|100041579|621580
GOLGA7B	401647	71146	309378
GP1BB	2812	14724	116727
GPR26	2849	233919	192153
GPR88	54112	64378	64443
GPR153	387509	100129	619550
GRIK3	2899	14807	298521
GRM2	2912	108068	24415
GRM8	2918	14823	60590
GSG1L	146395	269994	499263
GTDC1	79712	227835	362129
Gucy2g		73707	245708
HBQ1	3049	544763	100361053
Hbq1a		216635
HKDC1	80201	216019
HS3ST2	9956	195646	293451
HTR1F	3355	15557	60448
HTR2A	3356	15558	29595
IGSF9	57549	93842	304982
IGSF21	84966	230868	298591
IL12A	3592	16159	84405
IL1RAPL1	11141	331461	317553
IL1RAPL2	26280	60367	300913
ILDR2	387597	100039795	685277
IPCEF1	26034	320495	361474
ISLR2	57611	320563	100910729
KAZALD1	81621	107250	293997
KCNH1	3756	16510	65198
KCNH4	23415	380728	114032
KCNH5	27133	238271	171146
KCNH7	90134	170738	170739
KCNJ9	3765	16524	116560
KCNJ11	3767	16514	83535
KCNK4	50801	16528	116489
KCNS1	3787	16538	117023
KCNT1	57582	227632	60444
KCNT2	343450	240776	304827
KIAA1107	23285	231570	100364240
KIAA1522	57648	97130	500552
KIAA1549L	25758	241589	100362814
KIFC2	90990	16581	300053
KLHDC8A	55220	213417	305096
KLHL1	57626	93688	290426
KLHL40	131377	72330	316088
KRT12	3859	268482	360625
KRT222	125113	268481	497994
LARS2	23395	102436	363172
LPCAT4	254531	99010	296048
LRRK2	120892	66725	300160
LSM11	134353	72290	501688
Ly6g6e		70274	406866
MAPK11	5600	19094	689314
MAPK12	6300	29857	60352
MAT2B	27430	108645	683630
MCTP1	79772	78771	309928
MEDAG	84935	70717	360757
MEF2C	4208	17260	499497
MGAT4C	25834	67569	299756
MGST3	4259	66447	289197
mir-218	407001|407000	723822|723924	100314248|100314057
MYH3	4621	17883	24583
MYL4	4635	17896	688228
MYRIP	25924	245049	360034
NECAB3	63941	56846	311562
NEGR1	257194	320840	59318
NEU2	4759	23956	29204
NKIRAS1	28512	69721	305751
NKX3-1	4824	18095	305999
NME1	4830	18102	191575
Nmnat3		74080
NPNT	255743	114249
NTN5	126147	243967	308587
NTSR1	4923	18216	366274
NUMB	8650	18222	29419
NWD2	57495	319807	289633
NXPH3	11248	104079	59315
OCM	654231	18261	25503
OPN3	23596	13603	498289
OPRK1	4986	18387	29335
OSBP2	23762	74309	305475
OSBPL1A	114876	64291	259221
OTUD3	23252	73162	500572
OVOL2	58495	107586	296201
OVOS2	144203	232400	362442
PACS1	55690	107975	171444
PAK1	5058	18479	29431
PAK7	57144	241656	311450
PCDH7	5099	54216	360942
PCDHAC1	56135	353236	393091
PCP4	5121	18546	25510
PCSK5	5125	18552	116548
Pcsk2os1		378776
Pcsk2os2		378775
PDE1B	5153	18574	29691
PDE8B	8622	218461	309962
PDZRN3	23024	55983	312607
PFKP	5214	56421	60416
PI4KA	5297	224020	64161
PIP5K1C	23396	18717	314641
PLK5	126520	216166	314627
PNMA1	9240	70481	170636
POU6F1	5463	19009	116545
Pou6f2		218030
PPARG	5468	19016	25664
PPM1L	151742	242083	310506
PRDM8	56978	77630	305198
PRKACB	5567	18749	293508
PRKG2	5593	19092	25523
PRRT2	112476	69017	361651
PRRT3	285368	210673	502873
PSMB10	5699	19171	291983
PTPRK	5796	19272	360302
R3HDM2	22864	71750	362894
RANGAP1	5905	19387	362965
RAP1GAP2	23108	380711	303298
RASGEF1C	255426	74563	360519
RPRM	56475	67874	680110
RPS6KA3	6197	110651	501560
RRAGD	58528	52187	297960
RSPO1	284654	192199	313589
RTL1	388015	353326
RXFP2	122042	140498	363866
SAMD12	401474	320679	362910
SCN4B	6330	399548	315611
SCUBE1	80274	64706	315174
SDK2	54549	237979	360652
SEC16B	89866	89867	89868
SEMA3A	10371	20346	29751
SEMA5B	54437	20357	303901
SHF	90525	435684	362205
SKAP1	8631	78473	286975
SLC16A11	162515	216867	287450
SLC24A2	25769	76376	84550
SLCO4C1	353189	227394	432363
SLIT2	9353	20563	360272
SOX5	6660	20678	140587
SRPX2	27286	68792	317181
SSTR2	6752	20606	54305
ST3GAL5	8869	20454	83505
STARD10	10809	56018	293150
STAT4	6775	20849	367264
STRBP	55342	20744	84476
STX1A	6804	20907	116470
SULT2B1	6820	54200	292915
TBR1	10716	21375	680427
TCAP	8557	21393
TEX40	25858	67077
TIAM2	26230	24001	100362710
TLE4	7091	21888	25565
TMEM40	55287	94346	680858
TMEM114	283953	74720	501675
TMEM215	401498	320500	690918
TMEM132A	54972	98170	338474
TMEM132D	121256	243274	288750
TMEM178A	130733	68027	362691
TMEM74B	55321	108832	499917
TNNC1	7134	21924	290561
TPBG	7162	21983	83684
TRHDE	29953	237553	366894
TRHR	7201	22045	25570
TSNAX	7257	53424	64028
TSPAN11	441631	68498	312727
TTL	150465	69737	171572
TXNRD2	10587	26462	50551
UCHL5	51377	56207	360853
USMG5	84833	66477	171069
VOPP1	81552	232023	362374
VWA5B2	90113	328643	303812
WISP1	8840	22402	65154
WNT10A	80326	22409	316527
ZNF367	195828	238673	306695

## Sheet: Astrocytes
Molecule Name	Entrez Gene ID for Human	Entrez Gene ID for Mouse	Entrez Gene ID for Rat
2610100L16Rik		70441
2900052N01Rik		73040
9630001P10Rik		319251
AASS	10157	30956	296925
ABCB9	23457	56325	63886
Abhd1		57742
ACADVL	37	11370	25363
ACOT11	26027	329910	100363074
ACSBG1	23205	94180	171410
ACSL3	2181	74205	114024
ACSL6	23305	216739	117243
ACSS1	84532	68738	296259
ACSS2	55902	60525	311569
ADCY2	108	210044	81636
ADD3	120	27360	25230
ADK	132	11534	25368
AGL	178	77559	362029
AGPAT3	56894	28169	294324
AGPAT5	55326	52123	306582
AHCYL1	10768	229709	362013
AIFM2	84883	71361	361843
AK3	50808	56248	26956
AKT2	208	11652	25233
ALDH7A1	501	110695	291450
ALDOC	230	11676	24191
ALPK1	80216	71481	310879
AMER2	219287	72125	498529
AMPD3	272	11717	25095
AMT	275	434437	306586
ARHGEF10L	55160	72754	684811
ASPG	374569	104816	246266
ATL2	64225	56298	298757
ATOH8	84913	71093	500200
B3GLCT	145173	381694	689765
BAALC	79870	118452	140720
BMP7	655	12162	85272
BMPR1A	657	12166	81507
BMPR1B	658	12167
C030037D09Rik		193280
CA8	767	12319	297814
CA5B	11238	56078	302669
CAPN2	824	12334	29154
CBR3	874	109857	304078
CECR2	27443	330409	500308
Celrr		98452
CHI3L1	1116	12654	89824
CHRDL1	91851	83453	363455
CHST2	9435	54371	367145
CHST11	50515	58250	314694
CKB	1152	12709	24264
CLDN10	9071	58187	290485
CLYBL	171425	69634	306198
CMBL	134147	69574	310201
Cmya5		76469	688915
CNTFR	1271	12804	313173
COL16A1	1307	107581	366474
CRY2	1408	12953	170917
CSPG5	10675	29873	50568
CTH	1491	107869	24962
CTNNBIP1	56998	67087	503000
Cyp2j9		74519	313375
CYP4F12	66002	64385	56266
CYP4V2	285440	102294	266761
CYP7B1	9420	13123	25429
D030047H15Rik		100037396
D630033O11Rik		235302
DBX2	440097	223843	541457
DHRS4	10901	28200	266686
DHRS7	51635	66375	299135
DSCR3	10311	13185	360703
DTNA	1837	13527	307548
DTX1	1840	14357	687424
DZIP1L	199221	72507	315952
E030003E18Rik		320092
ELMO2	63916	140579	362271
ELOVL2	54898	54326	498728
EPB41L5	57669	226352
EPHX2	2053	13850	65030
EXOC3L4	91828	74190	299338
EYA1	2138	14048	502935
FABP7	2173	12140	80841
FAM107A	11170	268709	361018
FAM161B	145483	217705
FAM181A	90050	100504156	100909401|299265
FAM184A	79632	75906	361853
Fam184b		58227	289671
FAM198A	729085	245050	316090
FAM213A	84293	70564	361118
FARP1	10160	223254	306183
FBRSL1	57666	381668	304572
FBXO2	26232	230904	85273
FGFBP3	143282	72514	499349
FHIT	2272	14198	60398
FMN2	56776	54418	100360457
FREM2	341640	242022	310418
FRMPD1	22844	666060	313244
FZD8	8325	14370	364754|100909849
FZD9	8326	14371	266608
FZD10	11211	93897	363913
GABRG1	2565	14405	140674
GALNT4	8693	14426	500826
GFAP	2670	14580	24387
Gk		14933	79223
GLDC	2731	104174	309312
GLI2	2736	14633	304729
GLUD1	2746	14661	24399
Gm266		212539	366733
Gm11696		100036768
Gm20751		622552
GM2A	2760	14667	282838
GPAM	57678	14732	29653
GPC2	221914	71951	171517
GPC6	10082	23888	691984
Gstm3		14864	57298
GUCY2D	3000	14919	79222
GYS1	2997	14936	690987
HACD2	201562	70757	288058
HADHB	3032	231086	171155
HDAC8	55869	70315	363481
HEPH	9843	15203	117240
HEY1	23462	15213	155437
HIF3A	64344	53417	64345
HIST1H2BN	8341	319186	361247
HSD11B1	3290	15483	25116
Hsdl2		72479
HTRA1	5654	56213	65164
IGDCC4	57722	56741	363081
IL33	90865	77125	361749
ISOC2	79763	664994	684270
IVD	3712	56357	24513
KCNG4	93107	66733	307900
KIAA1755	85449	228846	311592
KIFC1	3833	100502766|16580	294286
L2HGDH	79944	217666	314196
LGI4	163175	243914	361549
LGR4	55366	107515	286994
LPCAT3	10162	14792	362434
Lppos		68841
LRIG1	26018	16206	312574
LRP4	4038	228357	83469
LRP10	26020	65107	305880
LRRC2	79442	74249	301033
LRRC16A	55604	68732	306941
LRRC8A	56262	241296	311846
LSAMP	4045	268890	29561
LUZP2	338645	233271
LXN	56925	17035	59073
MAPKAPK3	7867	102626	315994
2016-03-02	51257	224703	362849
MFAP3L	9848	71306	306424
Mmgt2		216829	303211
MPV17L2	84769	234384	290645
Muc1		17829	24571
NADK2	133686	68646	365699
NAT6	24142	56441	100910872
NAT8	9027	68396	64570
NAT8B	51471	66116	59300
NCAN	1463	13004	58982
NCKAP5	344148	210356	363974
NIM1K	167359	245269	310376
NPHS1	4868	54631	64563
NTSR2	23620	18217	64636
OAT	4942	18242	64313
PAG1	55824	94212	64019
Pantr1		66297
PAQR7	164091	71904	313615
PAQR8	85315	74229	316275
PCDHGC3	5098	93706	116782
PCED1B	91523	239647	315283
PDGFRL	5157	68797	290771
PELI2	57161	93834	305835
PGM1	5236	72157	24645
POLR3H	171568	78929	300088
PPP1R14B	26472	18938	259225
PPP1R3D	5509	228966	689995
PPP1R3G	648791	76487	291069
Prdx6b		320769
PRKD1	5587	18760	85421
PROCA1	147011	216974	497959
RAB34	83871	19376	360571
RANBP3L	202151	223332	294789
RASA2	5922	114713	25597
RB1	5925	19645	24708
RBM20	282996	73713	309544
RCN2	5955	26611	29218
RELT	84957	320100	361615
RGMA	56963	244058	308739
RGS20	8601	58175	362477
RLBP1	6017	19771	293049
RNF180	285671	71816	685384
ROM1	6094	19881	309201
SCARA3	51435	219151	364405
SDSL	113675	257635	360816
SESN3	143686	75747	315427
SKIDA1	387640	72668	680770
SLC12A9	56996	83704	171443
SLC13A3	64849	114644	64846
SLC18B1	116843	76306	309570
SLC1A4	6509	55963	305540
SLC25A20	788	57279	117035
SLC25A33	84275	70556	691431
SLC26A6	65010	171429	301010
SLC27A1	376497	26457	94172
SLC30A10	55532	226781	289353
SLC36A2	153201	246049	246235
SLC46A1	113235	52466	303333
SLC6A11	6538	243616	79213
SLC7A11	23657	26570	310392
SLITRK2	84631	245450	309349
Snord42b		100529077
SNTA1	6640	20648	362242
SPIRE1	56907	68166	307348
SPRY2	10253	24064	306141
SPRY4	81848	24066	291610
SRC	6714	20779	83805
STARD6	147323	170461	291527
SYCP2	10388	320558	83820
TFCP2L1	29842	81879	304741
THBS4	7060	21828	29220
TM7SF2	7108	73166	293688
TMEM129	92305	68366	305458
TMEM136	219902	235300	315593
TMEM218	219854	66279	300516
TMIE	259236	20776	501061
TPRKB	51002	69786	297411
TRPS1	7227	83925	299897
TTYH1	57348	57776	292597
TXNDC5	81567	105245	100362805
UBIAD1	29914	71707	313706
UGP2	7360	216558	289827
USP43	124739	216835	100147704
USP51	158880	635253	317398
UTP14C	9724	195434	102551819
WASF3	10810	245880	682937
XPR1	9213	19775	289424
ZDHHC18	84243	503610	362613
ZMPSTE24	10269	230709	313564
ZNF219	51222	69890	305848
ZNF687	57592	78266	100363361
ZNRF3	84133	407821	685487

## Sheet: Microglia
Molecule Name	Entrez Gene ID for Human	Entrez Gene ID for Mouse	Entrez Gene ID for Rat
3830403N18Rik/Xlr		22441|70691	363507
4933406I18Rik		71045
6230400D17Rik		76133
ABCA9	10350	217262	287788
Abcb1b		18669	24646
ABCC3	8714	76408	140668
ABHD15	116236	67477	303343
Acp5		11433	100911394
ADA	100	11486	24165
ADAM33	80332	110751	311425
ADCY7	113	11513	84420
ADGRE1	2015	13733	316137
ADRB2	154	11555	24176
AGO4	192670	76850
AHR	196	11622	25690
AI662270		100043636
AIF1	199	11629	29427
AIM2	9447	383619	304987
ALOX5	240	11689	25290
ALOX5AP	241	11690	29624
AMDHD2	51005	245847	302972
ANGPTL7	10218	654812	102552055
AP1B1	162	11764	29663
APAF1	317	11783	78963
Aph1c		68318	691658|300802
APOBEC1	339	11810	25383
ARHGAP4	393	171207	246249
ARHGAP17	55114	70497	63994
ARHGAP19	84986	71085	679082
ARHGAP30	257106	226652	498282
ARHGAP11A	9824	228482	296060
ARRB2	409	216869	25388
ARSB	411	11881	25227
BCL2A1	597	12044|12045|12047	170929
Bcl2a1c		12046
BID	637	12122	64625
BIN2	51411	668218	366988
BLNK	29760	17060	499356
BLVRA	644	109778	116599
BLVRB	645	233016	292737
BMP2	650	12156	29373
BTK	695	12229	367901
C10orf128	170371	69069	498580
C15orf39	56905	74211	315702
C19orf38	255809	382062	691141
C1QA	712	12259	298566
C1QB	713	12260	29687
C1QC	714	12262	362634
C3AR1	719	12267	84007
C5AR1	728	12273	113959
CAMK1	8536	52163	171503
CAPN3	825	12335	29155
CASP1	834	12362	25166
CASP4	837	12363	114555
CASS4	57091	320664	296409
Cbr2		12409	688320
CCDC9	26093	243846
Ccdc50		67501	288022
CCDC88B	283234	78317	293698
CCL2	6347	20293	287562
Ccl2		20296	24770
CCL4	6351	20303	116637
Ccl6		20305	287910
Ccl7		20306	287561
CCL24	6369	56221	288593
CCL3L3	414062	20302	25542
CCR1	1230	12768	57301
CCR5	1234	12774	117029
CD14	929	12475	60350
Cd33		12489	690492
CD36	948	12491	29184
CD37	951	12493	29185
CD48	962	12506	245962
CD53	963	12508	24251
CD68	968	12514	287435
CD83	9308	12522	361226
CD84	8832	12523	501872
CD86	942	12524	56822
CD163	9332	93671	312701
CD200R1	131450	57781	64357
Cd209f		69142	688750
Cd209g		70192
CD300A	11314	217303	501736
CD300C	10871	387565|140497	287813|501742|363701|498022|100909671|303666|501745
CEBPA	1050	12606	24252
CENPF	1063	108000	257649
Cfhr2		545366
CFP	5199	18636	299314
CH25H	9023	12642	309527
CLCN5	1184	12728	25749
CLEC10A	10462	216864|17312	64195
Clec4a3		73149	362431
CLEC4A	50856	26888	474143
CLEC5A	23601	23845	679787
CLEC6A	93978	56620
Cmah		12763	361245
CNTRL	11064	26920	311886
COTL1	23406	72042	361422
CRADD	8738	12905
CREG1	8804	433375	289185
CRYL1	51084	68631	290277
CSF1R	1436	12978	307403
CSF3R	1441	12986	298518
CSK	1445	12988	315707
CTSB	1508	13030	64529
CTSC	1075	13032	25423
CTSD	1509	13033	171293
CTSS	1520	13040	50654
CTSZ	1522	64138	252929
CX3CR1	1524	13051	171056
CXCL2	2920	14825	81503
CXCL3	2921	20310	114105
CXCL10	3627	15945	245920
CXCL16	58191	66102	497942
CXorf21	80231	71398	501570
CYBB	1536	13058	66021
CYSLTR1	10800	58861	114099
CYTH4	27128	72318	500906
DAB2	1601	13132	79128
DAZAP2	9802	23994
DCLRE1C	64421	227525	259171
DENND1B	163486	329260	289051
DENND1C	79958	70785	363326
DHDH	27294	71755	691002
DNASE2	1777	13423	171575
DOCK2	1794	94176	360509
DOCK8	81704	76088	499337
DRAM1	55332	71712	679937
DSE	29940	212898	365583
DSN1	79980	66934	499933
DTX2	113878	74198	304591
E230029C05Rik		319711
EBI3	10148	50498	680609
EGR2	1959	13654	114090
EHD1	10938	13660	293692
EHD4	30844	98878	192204
ELMSAN1	91748	238317	314306
EML3	256364	225898	102551660
EPSTI1	94240	108670	498547
ETFBKMT	254013	320204	316976
ETHE1	23474	66071	292710
EVI2B	2124	101488212|216984	100910940
F13A1	2162	74145	60327
FAU	2197	14109	100360647|29752|687780
FBXW4	6468	30838	309444
FCER1G	2207	14127	25441
FCGR1A	2209	14129	295279
FCGR2A	2212	14131	116591|103693683|100911825|498276|103694908
FCGR2B	2213	14130	289211
Fcna		14133	83517
Fcrls		80891	310694
FERMT3	83706	108101	309186
FGD2	221472	26382	309653
FMO5	2330	14263	246248
FNDC3A	22862	319448	306022
FNIP2	57600	329679	310538
FOLR2	2350	14276	293154
FRRS1	391059	20321	310810
FTL	2512	434624|14325	29292|100360087|100362384|501644|100359668|499244|100363177|500804
G530011O06Rik		654820
GALNT12	79695	230145	313233
GDF15	9518	23886	29455
GDPD3	79153	68616	293490
GINS2	51659	272551	292058
GLMP	112770	56700	295231
Gm5086		328314
Gm6377		622976	681325
Gm8615		667410
Gm10336		328186
Gm20605		100316903
Gm10408 (includes others)		100504200|100042100|100042149|434459|101055806|101055754|666706|102632113|100041678|100041119|100041012|100041515|100041306|100041283|673685|102634532|320333|100040697|100039452|100040897|100040923|622640|100041774|100041177|100041019|100038847|100504488|100040671|278676|100169868|74954|100042304|666800|100041874|100041702|545013|100041651|100041139|100041054|666233|666744|100041735|100041151|100…
GMFG	9535	100040018|63986	113940
GNPDA1	10007	26384	683570
GNS	2799	75612	299825|100909505
GPR34	2857	23890	554353
GPR65	8477	14744	299242
GPR160	26996	71862	499588
GPR183	1880	321019	679975
GPX3	2878	14778	64317
GRN	2896	14824	29143
HACD4	401494	66775	362540
HAVCR2	84868	171285	363578
HCK	3055	15162	25734
HCLS1	3059	15163	288077
HEXA	3073	15211	300757
HEXB	3074	15212	294673
HIST1H2AL	8332	319166	502125
HIST1H3F	8968	319153	682330
HIST2H2BF	440689	319189	100912338
HK2	3099	15277	25059
HK3	3101	212032	25060
HLA-A	3105	15013|15006|667977|110557|69717|14972|15015|15018|14964|14963|15007	24973|368153|414779|414783|414819|414793|309607|309603|414792|24974|100364500|414790
HLA-DQA1	3117	14960	309621
HMHA1	23526	70719	314618
HMOX1	3162	15368	24451
HPGD	3248	15446	79242
HPGDS	27306	54486	58962
HPS3	84343	12807	310288
HVCN1	84329	74096	304485
IER5	51278	15939	498256
IFI16	3428	100504287|545384|15951|226691|236312|15950|100033459|102639543|381308|226695|100040462|623121	304988
Ifi202b		26388
Ifi27l2a/Ifi27l2b		217845|76933
IGSF6	10261	80719	171064
IKZF1	10320	22778
IL16	3603	16170	116996
IL10RA	3587	16154	117539
IL18BP	10068	16068	84388
IL1A	3552	16175	24493
IL1B	3553	16176	24494
IL4R	3566	16190	25084
INPP5D	3635	16331	54259
IRAK4	51135	266632	300177
IRF5	3663	27056	296953
IRF8	3394	15900	292060
ITGAM	3684	16409	25021
ITGB2	3689	16414	309684
ITSN1	6453	16443	29491
JADE2	23338	76901	303113
JMJD1C	221037	108829	171120
KDM2B	84678	30841	304495
KHK	3795	16548	25659
LAIR1	3903	52855	574531
LAPTM5	7805	16792	89783
LAT2	7462	56743	317676
LCP1	3936	18826	306071
LCP2	3937	16822	155918
LGMN	5641	19141	63865
LILRA5	353514	232801	691533
LILRB3	11025	18733|18726|18729|18725|100038909|18722|100041146	683463|690955
LILRB4	11006	14728|14727	292594
LPXN	9404	107321	293783
LRMP	4033	16970	500361
LRP6	4040	16974	312781
Lst1		16988	64569
LY86	9450	17084	291359
LY96	23643	17087	448830
LYL1	4066	17095	304663
LYVE1	10894	114332	293186
LYZ	4069	17110|17105	25211
MAF	4094	17132	54267
MAML1	9794	103806	303101
MAN1C1	57134	230815	362625
MAN2B1	4125	17159	361378
MAP3K14	9020	53859	360640
MAPKAPK2	9261	17164	289014
Marcks		17118
MASP2	10747	17175	64459
MB21D1	115004	214763	682147
MBNL1	4154	56758	282635
MCFD2	90411	193813	246117
MFSD1	64747	66868	361957
Milr1		380732	59105
Mir1903		100316680
mir-692		735288|751529|100124641
MKI67	4288	17345	291234
MKNK1	8569	17346	500526
MLXIPL	51085	58805	171078
MOCOS	55034	68591	361300
MPEG1	219972	17476	64552
MPP1	4354	17524
MRC1	4360	17533	291327
MS4A7	58475	109225	293744
MS4A6A	64231	68774	361735
Ms4a6b		69774	293749|100912573|293750
Ms4a6c		73656	690930
MSR1	4481	20288	498638
MTHFS	10588	107885|100039707	300886
MTR	4548	238505	81522
MYO1F	4542	17916	314654
NAGPA	51172	27426	360476
NCF1	653361	17969	114553
NCF2	4688	17970	364018
NCF4	4689	17972	500904
NCKAP1L	3071	105855	315348
NCOA3	8202	17979	84584
NDST2	8509	17423	114002
NFAM1	150372	74039	362966
NFATC2	4773	18019	311658
NFKBID	84807	243910	308496
NFXL1	152518	100978	289595
NHLRC3	387921	212114	310416
NINJ1	4814	18081	25338
NLRP3	114548	216799	287362
Nnt		18115
NPL	80896	74091	304860
NRROS	375387	224109	303875
NUAK2	81788	74137	289419
ORAI1	84876	109305	304496
OSBPL11	114885	106326	303888
P2RX4	5025	18438	29659
P2RX7	5027	18439
P2RY6	5031	233571	117264
P2RY12	64805	70839	64803
P2RY13	53829	74191	310444
P3H2	55214	210530	288016
PACSIN2	11252	23970	124461
PAOX	196743	212503	293589
PARVG	64098	64099	689069
PDE3B	5140	18576	29516
PF4	5196	56744	360918
PIK3CD	5293	18707	366508
PIK3CG	5294	30955	298947
PIK3R5	23533	320207	497931
Pira4		18727
Pisd-ps3		66776
PKN1	5585	320795	29355
PLA2G15	23659	192654	361401
PLAGL2	5326	54711
PLAU	5328	18792	25619
PLCG2	5336	234779	29337
PLD4	122618	104759	362792
PLEK	5341	56193	364206
PMF1/PMF1-BGLAP	11243|100527963	67037	681050
PNRC1	10957	108767	286988
POLA1	5422	18968	85241
PPCDC	60490	66812	363069
PTAFR	5724	19204	58949
PTPN6	5777	15170	116689
PTPN18	26469	19253	301333
PXN	5829	19303	360820
PYCARD	29108	66824	282817
PYROXD2	84795	74580	309381
RAB32	10981	67844	365042
RAB43	339122	69834	500249
RAB39A	54734	270160	315668
RAB3IL1	5866	74760	171452
RAB8B	51762	235442	266688
RAC2	5880	19354	366957
RAD51AP1	10635	19362	689055
RBPJ	3516	19664	679028
RCAN1	1827	54720
REL	5966	19696	305584
RENBP	5973	19703	81759
RGS1	5996	50778	54289
RGS2	5997	19735	84583
RHOH	399	74734	305341
RILPL2	196383	80291	288652
RNASEL	6041	24014	359726
RNF19B	127544	75234
RNU12	267010	104307
RP2	6102	19889	367714
RPL35A	6165	57808	57809|100359498
Rplp1 (includes others)		384081|666574|56040|279067|102637947
RRP1B	23076	72462	309673
SASH3	54440	74131	317578
SCEL	8796	64929	361086
SCPEP1	59342	74617	114861
SELPLG	6404	20345	363930
SERPINB8	5271	20725	288937
SGPL1	8879	20397	286896
SGSH	6448	27029
SH2B2	10603	23921	114203
SH2B3	10019	16923
SH3BP1	23616	20401	300067
SHCBP1	79801	20419	364648
Siglech		233274	361584
SKAP2	8935	54353	155183
SLA	6503	20491	338477
SLAMF9	89886	98365	289235
SLC15A3	51296	65221	246239
SLC16A6	9120	104681	303772
SLC2A5	6518	56485	65197
SLC37A2	219855	56857	500973
SLC38A6	145389	625098	299139
SLC7A7	9056	20540	83509
SLC9A9	285195	331004	363115
Slfn2		20556	303380
Snord17		100313519
SNX2	6643	67804	291464
SNX5	27131	69178
SP110	3431	546061|109032|624083|101056250|677525|102638047	301570
SPI1	6688	20375	366126
SPIDR	23514	224008	498119
SRGAP2	23380	14270	360840
SSH2	85464	237860	303342
STAB1	23166	192187	100363145
STAG3	10734	50878	114522
STK3	6788	56274	65189
SUSD1	64420	634731	298031
SUSD3	203328	66329	306810
SYK	6850	20963	25155
Tagap1		380608
TAGAP	117289	72536	308097
TBXAS1	6916	21391	24886
TFEC	22797	21426	26296
TGFBI	7045	21810	116487
TGFBR1	7046	21812	29591
TLN2	83660	70549	315776
TLR2	7097	24088	310553
TLR7	51284	170743	317468
Tlr13		279572	317227
TMCO4	255104	77056	500573
TMEM119	338773	231633	304581
TMEM106A	113277	217203	287722
TMEM86A	144110	67893	308602
TMEM8A	58986	60455	303004
TNF	7124	21926	24835
TNFAIP8L2	79626	69769	310663
TNFRSF11A	8792	21934	498206
TNFRSF1B	7133	21938	156767
Tnfsf9		21950	353218
TREM2	54209	83433
TRIM21	6737	20821	308901
TSLP	85480	53603	688621
TUBB6	84617	67951	307351
TUFT1	7286	22156
TWF1	5756	19230	315265
TYMS	7298	22171	29261
TYROBP	7305	22177	361537
UAP1L1	91373	227620	296560
UGT1A3	54659	22236	396527
Ugt1a7c		394432	154516
UNC93B1	81622	54445	361689
VAV1	7409	22324	25156
VCAN	1462	13003	114122
WDFY4	57705	545030	498582
Wfdc17		100034251
WSB1	26118	78889	303336
WWP1	11059	107568	297930
ZC3H12C	85463	244871	315658
Zeb2os		433424
Zfp568		243905	102547059
ZNF274	10782	65020|170936	308362
ZNF616	90317	100043034|100503584|100041677|100041379|667666|626316|102632968|666532|100041433|433791|112422|433801|433804
ZNF710	374655	209225	293044
ZSWIM6	57688	67263	310062

## Sheet: Ependymal
Molecule Name	Entrez Gene ID for Human	Entrez Gene ID for Mouse	Entrez Gene ID for Rat
0610009L18Rik		66838
1700007L15Rik		100502742
1810020O05Rik		613264
2310010J17Rik		78329
2610507I01Rik		72203
2810047C21Rik1		72716
2810403D21Rik		69964
2810433D01Rik		77132
3110021N24Rik		73133	100910621
4430402I18Rik		381218	361747
4931440P22Rik		71004
4933407L21Rik		71141
5330413P13Rik		414081
8430431K14Rik		78103
9230114K14Rik		414108
A330049N07Rik		327768
A630066F11Rik		320642
A930006K02Rik		100503120
ABCA4	24	11304	310836
Abca8a		217258	303638
Acad12		338350
ACE	1636	11421	24310
Acot1		26897	50559
Acot5		217698	503049
ADAMTS20	80070	223838	315263
ADGRV1	84059	110789	100362255
AEBP1	165	11568	305494
AF366264 (includes others)		408192|114671|231201|408191	100910015|408216|100909503|100362532|100910090|408222
AK7	122481	78801	314416
AK8	158067	68870	311833
AKIP1	56672	57373	361624
ALMS1	7840	236266	297408
ANKRD42	338699	73845	293117
ANXA11	311	11744	290527
APEH	327	235606	24206
ARMC3	219681	70882	100361506
ARVCF	421	11877	303798
ASCC1	51008	69090	294512
Atp8b5		320571	691125
B9D1	27077	27078	100911746|287383
BACE2	25825	56175	288227
BBOF1	80127	72873	500693
BC026585		226527	289138
BDH2	56898	69772	295458
BICC1	80114	83675	361832
BPHL	670	68021	361239
BTBD8	284697	100503185
C10orf105	414152	100302688	100361018
C11orf70	85016	234912	654482
C11orf71	54494	434402	500993
C15orf65	145788	546143	691849
C17orf58	284018	69066	498014
C17orf97	400566	74230	497957
C1orf189	388701	73545	499656
C1orf194	127003	75504	362020
C1orf226	400793	665574	100361087
C1QTNF5	114902	235312	315598
C20orf96	140680	228778	502684
C20orf173	140873	320095	102550306
C21orf62	56245	74387	498060
C22orf23	84645	27660	315126
C2orf81	388963	71837	500227
C4orf22	255119	75784	685158
C4orf47	441054	69479	502086
C7orf57	136288	626870	688553
C8orf37	157657	67157	362483|102554232
C8orf88	100127983	100038514
C9orf24	84688	73721	500441
C9orf50	375759	73598	311852
C9orf116	138162	69327	296608
C9orf135	138255	67483	499334
CA12	771	76459	363085
CAPSL	133690	75568	294795
CASC1	55259	320662	297720
Catip		241112
CATSPERG	57828	320225|76718	292767
CCDC17	149483	622665	500528
Ccdc30		73332	362580
CCDC34	91057	68201	362187
CCDC39	339829	51938	310315
CCDC40	55036	207607	287867
CCDC65	85478	105833	362994
CCDC81	60494	70884	308810
CCDC87	55231	399599	689151
CCDC89	220388	70054	100911776|293107
CCDC96	257236	66717	289716
CCDC103	388389	73293	498006
CCDC113	29070	244608	291847
CCDC114	93233	211535	308594
CCDC122	160857	108811	100360752
CCDC146	57639	75172	499980
CCDC148	130940	227933	311051
CCDC153	283152	270150	300663
CCDC180	100499483	381522	100910460
CCDC189	90835	233899	691909
CCNO	10309	218630	499528
CD55	1604	13136|13137	64036
CD109	135228	235505	363104
Cd24a		12484	25145
CDKL4	344387	381113	503009
CDR2	1039	12585	308958
CELSR1	9620	12614	300128
CENPO	79172	52504	684439
CEP126	57562	234915	315409
CEP128	145508	75216
CETN2	1069	26370	84593
Cetn4/LOC101056100		101056100|207175
CFAP43	80217	100048534	365476
CFAP44	55779	212517	363782
CFAP45	25790	71870	304984
CFAP52	146845	71860	303233
CFAP54	144535	380654	314740
CFAP57	149465	68625	679641
CFAP58	159686	381229	309467|102553148
Cfap61		78774
CFAP65	255101	241116	301521
CFAP69	79846	207686	100910867
CFAP70	118491	76670	361006
CFAP100	348807	243538	297444
CFAP126	257177	75472	498278
CFAP206	154313	69329	366347
CHCHD10	400916	103172	361824
CHEK2	11200	50883	114212
CLDN1	9076	12737	65129
CLEC3B	7123	21922	100912012
CMTM4	146223	97487	498902
CNN3	1266	71994	54321
COL1A1	1277	12842	29393
COL5A2	1290	12832	85250
COL6A2	1292	12834	361821
COL6A5	256076	665033	501047
COL7A1	1294	12836	301012
COL8A2	1296	329941	313592
COL9A1	1297	12839	305104
COX6B2	125965	333182	654441
COX7A1	1346	12865
CPNE2	221184	234577	498972
CRB2	286204	241324	366031
CROCC	9696	230872	313663
CRYGN	155051	214301	296730
CSAD	51380	246277	60356
Daw1		71227
DBI	1622	13167	25045
DBP	1628	13170	24309
DCDC2	51473	195208	291130
DCHS1	8642	233651	308912
DDO	8528	70503	685325
DDX11	1663	320209	316767
DHX40	79665	67487	287595
DMKN	93099	73712
DMPK	1760	13400	308405
DNAAF1	123872	68270	361419
DNAH1	25981	110084	171339
DNAH2	146754	327954	303242
DNAH5	1767	110082
DNAH6	1768	330355	117250
DNAH7	56171	227058|100101919|627872	252893
DNAH9	1770	237806	117251
DNAH10	196385	56087	117252
DNAH11	8701	13411	117253
DNAI1	27019	68922	500442
DNAI2	64446	432611	360654
DNAJA4	55466	58233	300721
DNAJC3	5611	100037258	63880
DNALI1	7802	75563	298524
DNMBP	23268	71972	309362
DPCD	25911	226162
DRC1	92749	381738	362712
DRC3	83450	74665	287371
DRC7	84229	330830	291853
DSG2	1829	13511	307562
DUSP18	150290	75219	305477
DYNC2LI1	51626	213575
DYNLRB2	83657	75465	361415
DYX1C1	161582	67685	363096
E530011L22Rik		320301
EFCAB1	79645	66793	301957
EFCAB2	84288	68226	289280
EFCAB7	84455	230500	362549
Efcab10		75040	362727
EFHC1	114327	71877	301295
EID3	493861	66341	691688
ELMOD3	84173	232089	297342
ELOF1	84337	66126	691193
EMB	133418	13723	114511
ENKUR	219670	71233	291354
ENO4	387712	226265	292138
EPPK1	83481	223650	680860
ERICH2	285141	66748	499806
ETFA	2108	110842	300726
EXT1	2131	14042	299907
FAM126A	84668	84652	499975
FAM160A1	729830	229488	365834
FAM179A	165186	320159	313892
Fam183b		75429	287346
FAM216B	144809	219170	290372
FAM221A	340277	231946	500118
FAM227A	646851	75729	300074
FAM71A	149647	619288	498311
FAM78A	286336	241303	499776
FAM84B	157638	399603	315019
FANK1	92565	66930	309071
FBLN7	129804	70370	296145
FBXO10	26267	269529	362511
FBXO16	157574	50759	305970
FGD4	121512	224014	246174
FHAD1	114827	329977	500577
FHL1	2273	14199	25177
FHL3	2275	14201	313582
FIBIN	387758	67606	499856
FLNC	2318	68794	362332
FLVCR1	28982	226844
Fndc1		68655
FOXJ1	2302	15223	116557
GADD45G	10912	23882	291005
GALK2	2585	69976	296117
GAS8	2622	104346	361438
GCHFR	2644	320415	171128
GDF11	10220	14561	29454
GKAP1	80318	56278	361202
GLB1L2	89944	244757	503194
Gm4013		100042757
Gm10941		100169878
Gm15645		626055
Gm19522		100503040
Gm8587/Snrpa		667350|53607
GNAI3	2773	14679	25643
Gramd1c		207798
Gstt1		14871	25260
H2AFV	94239	77605	685909
HDC	3067	15186	24443
HIPK1	204851	15257	365895
HIST1H1D	3007	14957
HIST1H3G	8355	97114	310678
HIST1H4K	8362	319159	102551184
HIST1H4L	8368	319161	100912290
HIST2H4A	8370	326620	100912564
Hmga2		15364	84017
HMGN1	3150	15312	360704|100911295
HRASLS	57110	27281	288025
HSP90AA1	3320	15519	299331
HSPA2	3306	15512	60460
HSPB6	126393	243912	192245
HTR1B	3351	15551	25075
HYDIN	54768	244653	292017
IFFO2	126917	212632	641315
IFIT1	3434	112419|667373	294090
IFIT3	3437	667370|15959	309526
IGF2	3481	16002	24483
IL17RC	84818	171095	297520
INTU	27152	380614
IQCA1	79781	74918	316616
IQCD	115811	75732
IQCG	84223	69707	363796
IQCK	124152	434232	100909537
IQUB	154865	214704	296936
IRAK3	11213	73914	314870
JUND	3727	16478	24518
KATNAL2	83473	71206	307253
KIAA1804	84451	234878	307950
KIAA2012	100652824	381260	501150
KIF6	221458	319991	171291
KIF9	64147	16578	501059
KIF27	55582	75050	246209
KIF26B	55083	269152	305012
KL	9365	16591	83504
KLHDC9	126823	68874	360878
KLKB1	3818	16621	25048
KREMEN1	83999	84035	114107
KRT15	3866	16665	287700
LAMA3	3909	16774	307582
LAPTM4A	9741	17775	298875
LBP	3929	16803	29469
LCA5	167691	75782	300866
LECT1	11061	16840	81512
LGALS3	3958	16854	83781
LRGUK	136332	74354	296968
LRRC6	23639	54562	299920
Lrrc9		78257	299129
LRRC23	10233	16977	312707|100911585
LRRC43	254050	381741	288751
LRRC46	90506	69297	287653
Lrrc51		69358	293156
LRRC71	149499	74485	310689
Lrrc74b		74685	100361946
LRRIQ1	84125	74978	299759
LYPLA2	11313	26394	83510
MAATS1	89876	320214	303920
MAGEH1	28986	75625	367767
MAK	4117	17152	25677
MAP10	54627	74393	307948
MDH1B	130752	76668	316444
MDM1	56890	17245	314859
Med9os		100504121
MEIG1	644890	104362	679834
Mettl7a2/Mettl7a3		668178|393082
MIA	8190	12587	81510
MKS1	54903	380718	287612
MLF1	4291	17349	310483
MNS1	55329	17427	363093
MOK	5891	26448	362787
MORN1	79906	76866	298676
MORN5	254956	75495	362122
MRO	83876	71263	361348
MSX1	4487	17701	81710
MYB	4602	17863
MYBL2	4605	17865	296344
MYCBP	26292	56309	100361133
MYO5C	55930	208943	315820
MYO7A	4647	17921	266714
N4BP2	55728	333789	305342
NEK5	341676	330721	685440
NEK11	79858	208583	315978
NIN	51199	18080	100911256|299117
NIPAL2	79815	223473	362899
NMB	4828	68039	499194
NME5	8382	75533	688903
NPHP1	4867	53885	296136
NPPC	4880	18159	114593
NR1D1	9572	217166	252917
Nrp		654309
NTHL1	4913	18207	29541
NUDC	10726	18221	29648
ODF3B	440836	70113	500917
OGN	4969	18295	100910855|291015
OSCP1	127700	230751	362595
OTUD1	220213	71198	498803
OTX1	5013	18423	25646
P2RX6	9127	18440	25041
PARD6G	84552	93737	307237
PARP16	54956	214424	315760
PAWR	5074	114774	64513
PCOLCE2	26577	76477	684050
PDE1C	5137	18575	81742
PER2	8864	18627	63840
PHYKPL	85007	72947	100910122
PIFO	128344	100503311	691223
PIH1D2	120379	72614	315645
PLA2G5	5322	18784	29354
PLAGL1	5325	22634	25157
PLIN5	440503	66968	501283
Plpp1		19012	64369
Plscr2		18828	315883
POSTN	10631	50706	361945
PPP1R32	220004	67752	252958
PPP1R42	286187	69312	683514
PRDX4	10549	53381	85274
PRLR	5618	19116	24684
PSTPIP1	9051	19200	300732
PTPN21	11099	24000	171070
PUS7	54517	78697	296751
PYGL	5836	110095	64035
RAB42	115273	242681
RAB11FIP4	84440	268451	303337
RARB	5915	218772	24706
RDH10	157506	98711	353252
REST	5978	19712	83618
RFX2	5990	19725	301121
RFX3	5991	19726
RGAG4	340526	331474	100911832
RHBDD1	84236	76867	316557
RIBC2	26150	67747	300122
RIIAD1	284485	66353	100270669
RITA1	84934	100764	288683
RLN1	6013	19773	25616
Rn4.5s		19799
Rnf138rt1		74264	317486
ROPN1L	83853	252967	685646
RPGR	6103	19893	367733
RSPH1	89765	22092	361818
RSPH3	83861	66832|100037282	361476
RSPH9	221421	75564	316238
RSPH4A	345895	212892	309767
RUVBL2	10856	20174	292907
S100A6	6277	20200	85247
SAXO2	283726	330577	293061
SCN7A	6332	20272	64155
SCTR	6344	319229	81779
SEC24D	9871	69608	310843
SEMA3B	7869	20347	363142
SERINC2	347735	230779	313057
Serpinb1b		282663	102553010|306891
SFRP1	6422	20377	84402
SKI	6497	20481	313757
SLC16A12	387700	240638	309525
SLC22A4	6583	30805	64037
SLC26A2	1836	13521	117267
SLC26A3	1811	13487	114629
SLC29A4	222962	243328	288499
SLC2A12	154091	353169	308028
SLC39A13	91252	68427	295928
SLC43A3	29015	58207	311170
SMAD5	4090	17129	59328
SMIM5	643008	66528
SMOC1	64093	64075	314280
SOCS1	8651	12703	252971
SORD	6652	20322	24788
SOSTDC1	25928	66042	266803
SP7	121340	170574	300260
SPA17	53340	20686	85244
SPAG6	9576	50525	360747
SPAG8	26206	433700	362508
SPAG17	200162	74362	690746
SPATA6	54558	67946	171413
SPATA17	128153	74717	498305
SPATA24	202051	71242
SPATA33	124045	320869	292078
SPEF1	25876	70997	311429
SPEF2	79925	320277	64555
SPINT2	10653	20733	292770
SSH1	54434	231637	304580
ST8SIA2	8128	20450	117523
STK33	65975	117229	690861
STK36	27148	269209	301516
STPG1	90529	78806	500566
STXBP4	252983	20913	303443
STYXL1	51657	76571	360792
SUGCT	79783	192136	361253
SULF1	23213	240725	171396
SYNE1	23345	64009	499010
SYT10	341359	54526	60567
TANGO6	79613	272538	307816
TBCEL	219899	272589	315591
Tchh		99681	310588
TCP11L2	255394	216198	314683
TCTEX1D1	200132	67344	362553
TCTEX1D4	343521	242646	102551208
TCTN2	79867	67978	689779
TEKT1	83659	21689	85270
TEKT4	150483	71840	302991
TEX9	374618	21778	300822
TGFBR3L	100507588	100044509	688681
TGIF2	60436	228839	499929
TMEM107	84314	66910	691750
TMEM108	66000	81907	300967
TMEM216	51259	68642	361727
TMEM220	388335	338369	287405
TMPRSS7	344805	208171	288118
TOB1	10140	22057	170842
TP53	7157	22059	24842
TP63	8626	22061	246334
TP53I13	90313	216964	287550
TRIM68	55128	101700	684189
TRPM3	80036	226025	309407
TSGA10	80705	211484	252923
TSPAN6	7105	56496	302313
TTC8	123016	76260	299246
TTC12	54970	235330	300696
TTC25	83538	74407	303534
TTC34	100287898	242800	366517
Ttc30a2		620631	311123
TTC30B	150737	72421	499814
TTLL9	164395	74711	311548
Ttll13		269954	308762
TTR	7276	22139	24856
TUBB4B	10383	227613	296554
TWIST2	117581	13345	59327
UBA6	55236	231380	305268
UBXN10	127733	212190	298577
UBXN11	91544	67586	192207
Uckl1os		100271841
UCMA	221044	68527	291312
UNG	7374	22256	304577
UPP1	7378	22271	289801
Urah		76974	293613
VIT	5212	74199	313831
VWA3A	146177	233813	293449
WDR31	114987	71354	298096
WDR35	57539	74682	503018
WDR78	79819	242584	313417
WDYHV1	55093	76773	362914
WNT11	7481	22411	140584
XPC	7508	22591	312560
XYLB	9942	102448	316067
ZC2HC1C	79696	72350	314321
ZCCHC4	29063	78796	360946
Zfp185		22673
Zfp229		381067	682206
ZMYND10	51364	114602	363139
ZNF395	55893	380912	305972
ZNF786	136051	330301	100158223

## Sheet: CA1 Pyramidal
Gene Symbol	Entrez Gene ID for Human	Entrez Gene ID for Mouse	Entrez Gene ID for Rat
1500015A07Rik		68982
4831440E17Rik		320965
4931440F15Rik		216622
9930014A18Rik		320469
A230077H06Rik		320210
A930024E05Rik		109202
ABHD17C	58489	70178	361601
ABI1	10006	11308	79249
ACOT4	122970	171282	681337
ACTL6B	51412	83766	288563
ACTR2	10097	66713	289820
ACTR3	10096	74117	81732
ADAMTS7	11173	108153	315879
ADCK3	56997	67426	360887
ADD2	119	11519	24171
ADGRG2	10149	237175	266735
ADGRL3	23284	319387	170641
ADRA1D	146	11550	29413
ADRA2C	152	11553	24175
AF357355		100303646
AFF3	3899	16764	363220
AGAP3	116988	213990	362300
AGFG2	3268	231801
AHI1	54806	52906	308923
AI115009		99542
ALOX12B	242	11686	287425
ALOXE3	59344	23801	287424
AMZ1	155185	231842	304317
ANO5	203859	233246	308637
AP1S1	1174	11769	360785
Ap2b1		71770
AP3B2	8120	11775	308777
Apela		100038489
AR	367	11835	24208
ARF1	375	11840	64310
ARF5	381	11844	79117
ARHGAP39	80728	223666	500901
ARHGEF9	23229	236915	66013
ARHGEF28	64283	110596	361882
ARL15	54622	218639	689079
ARPC2	10109	76709	301511
ARPC5	10092	67771	360854
ARSJ	79642	271970	311013
ASAP2	8853	211914	362719
ASPHD2	57168	72898	364948
B3GAT1	27087	76898	117108
B4GALNT1	2583	14421	64828
BAG4	9530	67384	361167
BC048507		408058	100361920
BCR	613	110279	309696
BHLHE22	27319	59058	365748
BRD9	65980	105246	308067
BVES	11149	23828	365603
C030023E24Rik		320247
C15orf57	90416	269336	296081
C230091D08Rik		330544
C2CD2L	9854	71764	300666
C2CD4B	388125	75697	501015
C9orf172	389813	381353	362083
CACNA1E	777	12290	54234
CACNG8	59283	81905	140729
CADM2	253559	239857	360687
CAMSAP3	57662	69697	689074
CAMTA2	23125	216874	287462
CASD1	64921	213819	678772
CCDC112	153733	240261	498858
CCDC177	56936	380768	500686
CCDC109B	55013	66815	295462
CCDC85B	11007	240514	309161
CCDC88C	440193	68339	362770
CDC40	51362	71713	361859
CDC25B	994	12531	171103
CDK17	5128	237459	314743
CDS1	1040	74596	81925
Celf1		13046	362160
CELSR2	1952	53883	83465
CHD3	1107	216848	303241
CHRD	8646	12667	117275
CHRM5	1133	213788	53949
CHST1	8534	76969	295934
CHST15	51363	77590	286974
CLCNKB	1188	12733	79425
CPNE6	9362	12891	691478
CPSF2	53981	51786	299256
CPT1C	126129	78070	308579
CRYM	1428	12971	117024
CSMD1	64478	94109	364634
CSTF3	1479	228410	362178
CTNND2	1501	18163	114028
CYS1	192668	12879	690489
D430019H16Rik		268595	100909954
DAGLA	747	269060	309207
Dancr		70036
DAPK1	1612	69635	306722
DCAKD	79877	68087	360639
DCBLD1	285761	66686	309773
DCLK2	166614	70762	310698
DCN	1634	13179	29139
DEPDC7	91614	211896	295971
DIAPH3	81624	56419	290396
DIO3	1735	107585	29475
DLGAP4	22839	228836	286930
DOC2B	8447	13447	81820
DOCK4	9732	238130
DPF1	8193	29861	50545
DPYD	1806	99586	81656
DRD5	1816	13492	25195
DSCAML1	57453	114873	315615
DTNBP1	84062	94245	641528
DTWD1	56986	69185	296119
DUSP4	1846	319520	60587
E030013I19Rik		338535
E130008D07Rik		545207
EFCAB6	64800	77627	315179
EFR3A	23167	76740	362923
EID1	23741	58521	499882
ELK1	2002	13712	314436
EPHA6	285220	13840	29202
EPHB2	2048	13844	313633
ETV1	2115	14009	362733
EVC2	132884	68525	289711
FAAH	2166	14073	29347|100911581
FAM103A1	83640	67148	293058
FAM132A	388581	67389	313774
FAM210B	116151	67017	296408
FAM60A	58516	56306	686611
FAM65A	79567	75687	291974
FAT4	79633	329628
FBN1	2200	14118	83727
FBN2	2201	14119	689008
Fbxl12os		66662
FGF10	2255	14165	25443
FIGF	2277	14205	360457
FKBP5	2289	14229	361810
FKBP1A	2280	14225	25639
FNDC4	64838	64339
FOXO6	100132074	329934	313558
FRAS1	80144	231470	289486
Ftx		78878
GABBR1	2550	54393	81657
GABRA5	2558	110886	29707
GAL3ST3	89792	545276	499302
GALNT3	2591	14425	366061
GALNT16	57452	108760	362760
GAPDH	2597	100042025|14433	24383
GAREM1	64762	381126	679154
Gm1653		381482
Gm3086		100040999
Gm4926		237749
Gm5512		433224
Gm10649		100039211
Gm10754		100038699
Gm12070		654472
Gm13315		625342
Gm15706		100039495
Gm20754		626082
Gm10408 (includes others)		100504200|100042100|100042149|434459|101055806|101055754|666706|102632113|100041678|100041119|100041012|100041515|100041306|100041283|673685|102634532|320333|100040697|100039452|100040897|100040923|622640|100041774|100041177|100041019|100038847|100504488|100040671|278676|100169868|74954|100042304|666800|100041874|100041702|545013|100041651|100041139|100041054|666233|666744|100041735|100041151|100…
GNAQ	2776	14682	81666
GPD2	2820	14571	25062
GPR25	2848	383563
GPR39	2863	71111	288995
GPR45	11250	93690	301372
GPR63	81491	81006	297952
GPR151	134391	240239	307475
GPR161	23432	240888	289180
GRASP	160622	56149	192254
GREM1	26585	23892	50566
GRID1	2894	14803
GRIN2A	2903	14811	24409
GRINA	2907	66168	266668
GSE1	23199	382034	307913
Gstm6		14867	499688
HAS3	3038	15118	266805
HECTD2	143279	226098	309514
HLA-DMA	3108	14998
HS6ST3	266722	50787	364476
HTR4	3360	15562	25324
Htr5b		15564	79247
HUNK	30811	26559	288275
IDO2	169355	209176	681319
IFNGR2	3460	15980	360697
Igbp1b		50540	502919
INSL5	10022	23919
IQCJ-SCHIP1	100505385	100505386	295105
IRAK1BP1	134728	65099	300862
ITGBL1	9358	223272	498564
JPH1	56704	57339	297748
JPH4	84502	319984	445271
KBTBD11	9920	74901	306617
KCNA4	3739	16492	25469
KCNB2	9312	98741	117105
KCNG2	26251	240444	307234
KCNQ3	3786	110862	29682
KIAA1549	57670	330286	312246
Klf16		118445	690820
KLHL3	26249	100503085
KLHL22	84861	224023	303792
KLK7	5650	23993	292852
Krt2		16681	406228
KRT79	338785	223917	683720
KSR1	8844	16706	360573
LCT	3938	226413	116569
LENEP	55891	57275	113917
LMO1	4004	109594	245979
LMO7	4008	380928	361084
LOR	4014	16939	502541
LRFN2	57497	70530	316205
LRRC7	57554	242274	117284
LRRC73	221424	224813	501101
LRRN2	10446	16980	289020
LRRN4	164312	320974	311443
LYPD1	116372	72585	360838
LZTS3	9762	241638	280670
MAGEB16	139604	71967	317274
Mageb16-ps1		100039436
MAGEE2	139599	272790	302392
MAP4	4134	17758	367171
2016-03-03	115123	320253	364878
MAST3	23031	546071	688540
MATK	4145	17179	60450
MATN2	4147	17181	299996
MC4R	4160	17202	25635
MCHR1	2847	207911	83567
Meg3		17263
MEGF9	1955	230316	313270
MEGF11	84465	214058	691517
MEI4	101928601	75033	679805
Miat		330166
MICAL2	9645	320878	365352
Mir22hg		100042498
MKL1	57591	223701	315151
MPP6	51678	56524	362359
MSRA	4482	110265	29447
MST1R	4486	19882	300999
MTUS2	23281	77521
MYH7	4625	140781	29557
NAA38	84316	78304	287429
NAPG	8774	108123
NAT14	57106	269854	361500
NBEA	26960	26422	361948
NCKAP1	10787	50884	58823
NCOA7	135112	211329	498995
NDST3	9348	83398	295430
NDST4	64579	64580	362035
NEDD4L	23327	83814	291553
NLGN1	22871	192167	116647
NOCT	25819	12457	310395
NOS1	4842	18125	24598
Nos1ap		70729	192363
NPAS2	4862	18143	316351
NPBWR1	2831	226304	297795
NPDC1	56654	18146	296562
NPHP4	261734	260305	313749
NPR3	4883	18162	25339
NR4A2	4929	18227	54278
NRIP1	8204	268903	304157
NSUN7	79730	70918	305339
NTN3	4917	18209	114524
NTNG1	22854	80883	295382
OGFOD1	55239	270086	307657
ONECUT2	9480	225631	307376
ORAI2	80228	269717	304592
OSBPL6	114880	99031	311129
OTUB2	78990	68149	314405
PALM3	342979	74337	100359592
PCDH19	57526	279653	317183
Pcdhb7		93878	291652
PCK2	5106	74551	361042
PDE10A	10846	23984	63885
PFN2	5217	18645	100909840|81531
PIANP	196500	319352	312711
PIP4K2C	79837	117150	140607
PIP5K1A	8394	18720	365865
PKP2	5318	67451	287925
PLA2G4B	100137049	211429	311341
PLCH2	9651	269615	313756
PLCZ1	89869	114875	497197
PLPP6	403313	74411	619549
PLXNA1	5361	18844	362398
PLXNC1	10154	54712	362873
PNMAL1	55228	71691	361515
POLE4	56655	66979	362385
Pou3f1		18991
PPFIA2	8499	327814	362876
PPP1R14C	81706	76142	171010
PPP4R4	57718	74521	500711
PRICKLE2	166336	243548	312563
PRKAB2	5565	108097	64562
PRKAG2	51422	108099	373545
PRNP	5621	19122	24686
PSD3	23362	234353	306380
PSRC1	84722	56742	691380
PTPRS	5802	19280	25529
PTPRU	10076	19273	116680
PWWP2B	170394	101631	361671
PXDN	7837	69675	554172
PYGO1	26108	72135	691857
RAB3D	9545	19340	140665
RAB3IP	117177	216363	29885
RAE1	8480	66679	362281
RAP2B	5912	74012	170923
RAPGEFL1	51195	268480	303515
RASAL1	8437	19415	360814
RBBP7	5931	245688	83712
RBFOX2	23543	93686	362950
RBM43	375287	71684	311020
REM2	161253	140743	64626
RETN	56729	57264	246250
RGS11	8786	50782	54291
RNF150	57484	330812	364983
RNF165	494470	225743	307251
ROCK2	9475	19878	25537
ROGDI	79641	66049	287061
RPS6KL1	83694	238323	299202
RPUSD1	113000	106707	287148
RSPO2	340419	239405	500863
RTF1	23168	76246
RUNX2	860	12393	367218
RUNX1T1	862	12395	362489
RXRG	6258	20183	83574
SAMD5	389432	320825	365038
SEMA6B	10501	20359	84609
2016-09-09	10801	53860	83788
SERPINA3	12	16625|20717|20714|20716	24795
Serpina3g (includes others)		238393|20715|628900	100909605
Serpina3h		546546
SERTM1	400120	329641	690333
SEZ6L	23544	56747	304554
SGK223	157285	244418	306506
SH3BP5	9467	24056	117186
SH3RF1	57630	59009	306417
SHANK2	22941	210274	171093
SIPA1L3	23094	74206
SLC16A14	151473	71781	316578
SLC26A4	5172	23985	29440
SLC4A7	9497	218756	117955
SLC9A2	6549	226999	24783
SLC9A4	389015	110895	24785
SLIT1	6585	20562	65047
SLITRK3	22865	386750	310519
SLITRK5	26050	75409	306152
Snhg10		69434
SORL1	6653	20660	300652
SOWAHA	134548	237761	497903
SPEG	10290	11790	363256
SPIN1	10927	20729	361217|100363675
SPINK8	646424	78709	301016
SRGAP3	9901	259302	500287
SSTR3	6753	20607	171044
SSTR4	6754	20608	25555
SSX2IP	117178	99167	308023
ST7	7982	64213	296911
ST8SIA3	51046	20451	25547
STIM2	57620	116873	117087
STK26	51765	70415	317589
STXBP5	134957	78808	81022
SUB1	10923	20024	192269
Sult5a1		57429	292077
SUSD6	9766	217684	678893
SYNE1	23345	64009	499010
SYNGAP1	8831	240057	192117
SYT17	51760	110058	192189
TACR3	6870	21338	24808
TANC1	85461	66860	311055
TBATA	219793	65971	499429
TCEAL6	158931	66104|594844
TCF20	6942	21411	366964
TENM4	26011	23966	308831
THRB	7068	21834	24831
THSD7B	80731	210417	289007
TMEM74	157753	239408	500864
TMEM150C	441027	231503	360916
TMEM200A	114801	77220	498987
TMEM8B	51754	242409	313490
TNFRSF25	8718	85030	500592
TNR	7143	21960	25567
TRAIP	10293	22036	367167
TRANK1	9881	320429	316022
TRIO	7204	223435	310192
TTC19	54902	72795	691506
TUB	7275	22141	25609
Tubb2a-ps2		627110
UHRF1BP1L	23074	75089	363009
UNC79	57578	217843	314401
UNC13B	10497	22249	64830
USP46	64854	69727	289584
USP27X	389856	54651	302566
Wasl		73178	682507
WBSCR17	64409	212996	288611
WFS1	7466	22393	83725
WIPF3	644150	330319	259242
WSCD2	9671	320916	360824
XKR4	114786	497097	297801
YDJC	150223	69101	287938
YPEL1	29799	106369	100360867
YWHAZ	7534	22631	25578
ZC3H12B	340554	547176	296864
ZCCHC16	340595	619287	680778
ZFP92	139735	22754	503487
ZNF189	7743	230162	313219
ZNF251	90987	71591	366954
ZNF442	79973	626848|665001|665211|667962|102640477|668039|100303732|100043381|100043915|100043387|100039060|329575|626832|628308	100909622
ZNF462	58499	242466	362522
ZNF667	63934	384763	308326
ZNF831	128611	100043757	100328908
ZRANB3	84083	226409	304761
ZSCAN18	65982	232875	499083
ZSWIM5	57643	74464	313524
ZYG11B	79699	414872	362559
