# Supplementary material for: Sexually divergent induction of microglial-associated neuroinflammation with hippocampal aging
Source: J Neuroinflammation. 2017 Jul 21;14:141. doi: 10.1186/s12974-017-0920-8 (PMC5521082; doi:10.1186/s12974-017-0920-8)
Supplement: Supplementary file 1 — Comparison of all pairwise gene expression sets. Figure S2. qPCR controls. Table S1. Cell-specific gene lists from Zhang et al. Table S2. Cell-specific gene lists from Zeisel et al. Table S3. Microglial gene lists from Hickman et al. Table S4. Gene Expression Assays. Table S5. Primary and secondary antibodies. Table S6. Transcripts differentially expressed with age. Table S7. Pathway, regulator and function changes with aging. Table S8. Transcripts differentially expressed between sexes. Table S9. Pathway, regulator and function differences between sexes. Table S10. Sex difference pathways, processes, and regulators. (ZIP 1133 kb) [file 12974_2017_920_MOESM1_ESM.zip › Additional files/Supplemental Table 3 Hickman et al Gene Lists.xlsx]

## Sheet: Alternative Priming
Molecule Name	Entrez Gene ID for Human	Entrez Gene ID for Mouse	Entrez Gene ID for Rat
ADK	132	11534	25368
ALOX15	246	11687	81639
ARG1	383	11846	29221
Ccl8		20307
CCL17	6361	20295	117518
CCL20	6364	20297	29538
Ccl26		541307	685958
CD163	9332	93671	312701
CD209	30835	170780	501797
CD302	9936	66205	295629
Chil3/Chil4		104183|12655	295351
CLEC7A	64581	56644	502902
CXCL2	2920	14825	81503
CXCL3	2921	20310	114105
Cxcl3		330122	171551
CXCR4	7852	12767	60628
EGR2	1959	13654	114090
F13A1	2162	74145	60327
FGL2	10875	14190	84586
GAS7	8522	14457	85246
IGF1	3479	16000	24482
IL10	3586	16153	25325
IL1RN	3557	16181	60582
IL21R	50615	60504	308977
LGALS3	3958	16854	83781
LTA4H	4048	16993	299732
MARCO	8685	17167	367391
MMP12	4321	17381	117033
MRC1	4360	17533	291327
MSR1	4481	20288	498638
Retnla		57262	81712
SPP1	6696	20750	25353
TGFB1	7040	21803	59086
TGFBI	7045	21810	116487
TLR1	7096	21897	305354
TLR8	51311	170744	684440

## Sheet: Classical Priming
Molecule Name	Entrez Gene ID for Human	Entrez Gene ID for Mouse	Entrez Gene ID for Rat
AIM2	9447	383619	304987
BCL2A1	597	12044|12045|12047	170929
BIRC3	330	11796	78971
CASP1	834	12362	25166
Cxcl9		17329	246759
CXCL10	3627	15945	245920
GADD45GIP1	90480	102060	288916
IFNG	3458	15978	25712
IL6	3569	16193	24498
IL15	3600	16168	25670
IL18	3606	16173	29197
IL33	90865	77125	361749
IL12A	3592	16159	84405
IL12B	3593	16160	64546
IL1B	3553	16176	24494
IRAK1	3654	16179	363520
IRF1	3659	16362	24508
MOK	5891	26448	362787
MYD88	4615	17874	301059
Naip1 (includes others)		17952|17951|17940	191568|294691
NAMPT	10135	59027	297508
NLRC4	58484	268973	298784
NLRP1	22861	637515	691998
NLRP3	114548	216799	287362
Nlrp1a		195046	360557
PANX1	24145	55991	315435
PTGS2	5743	19225	29527
PYCARD	29108	66824	282817
RIPK2	8767	192656	362491
TNF	7124	21926	24835
TNFSF10	8743	22035	246775
TXNIP	10628	56338	117514
TYMP	1890	72962	315219
XIAP	331	11798	63879

## Sheet: Sensome
Molecule Name	Entrez Gene ID for Human	Entrez Gene ID for Mouse	Entrez Gene ID for Rat
ADORA3	140	11542
C1orf162	128346	433638	100911379|100363228
C3AR1	719	12267	84007
C5AR1	728	12273	113959
CCR5	1234	12774	117029
CCRL2	9034	54199	316019
CD14	929	12475	60350
CD22	933	12483	308501
Cd33		12489	690492
CD37	951	12493	29185
CD48	962	12506	245962
Cd52		23833	117054
CD53	963	12508	24251
CD68	968	12514	287435
CD74	972	16149	25599
CD84	8832	12523	501872
CD86	942	12524	56822
CD101	9398	630146	310727
CD180	4064	17079	294706
CD79B	974	15985	171055
Clec4a3		73149	362431
CLEC4A	50856	26888	474143
CLEC4C	170482	69810
CLEC5A	23601	23845	679787
CLEC7A	64581	56644	502902
CMKLR1	1240	14747	60669
CMTM6	54918	67213	316035
CMTM7	112616	102545	501065
CSF1R	1436	12978	307403
CSF2RB	1439	12983|12984	171081
CX3CR1	1524	13051	171056
CXCL16	58191	66102	497942
CYSLTR1	10800	58861	114099
ECSCR	641700	68545	689248
ENTPD1	953	12495	64519
FCER1G	2207	14127	25441
FCGR1A	2209	14129	295279
FCGR2A	2212	14131	116591|103693683|100911825|498276|103694908
FCGR2B	2213	14130	289211
FCGR3A/FCGR3B	2214|2215	246256	304966
FCRL1	115350	229499
GPR34	2857	23890	554353
GPR84	53831	80910	688730
GPR160	26996	71862	499588
GPR183	1880	321019	679975
HAVCR2	84868	171285	363578
ICAM1	3383	15894	25464
ICAM4	3386	78369	298702
Ifitm6		213002	309104
IFNGR1	3459	15979	116465
IL10RA	3587	16154	117539
IL21R	50615	60504	308977
IL6R	3570	16194	24499
ITGAM	3684	16409	25021
ITGB2	3689	16414	309684
ITGB5	3693	16419	257645
LAG3	3902	16768	297596
LAIR1	3903	52855	574531
LGALS9B	284194	16859	25476
LILRA5	353514	232801	691533
LPAR5	57121	381810	500317
LTF	4057	17002	301034
LY86	9450	17084	291359
P2RY1	5028	18441	25265
P2RY6	5031	233571	117264
P2RY12	64805	70839	64803
P2RY13	53829	74191	310444
PILRA	29992	231805	100910669|100910497
PTAFR	5724	19204	58949
PTPRC	5788	19264	24699
SELPLG	6404	20345	363930
Siglech		233274	361584
SLAMF9	89886	98365	289235
SLC16A3	9123	80879	80878
SLC2A5	6518	56485	65197
SLC7A7	9056	20540	83509
SLCO2B1	11309	101488	140860
TGFBR1	7046	21812	29591
TGFBR2	7048	21813	81810
TLR1	7096	21897	305354
TLR2	7097	24088	310553
TLR4	7099	21898	29260
TLR6	10333	21899	305353
TLR7	51284	170743	317468
Tlr12		384059	362604
Tlr13		279572	317227
TMEM37	140738	170706	245953
TMEM119	338773	231633	304581
TMEM173	340061	72512	498840
TMEM8C	389827	66139
TNFRSF17	608	21935	287034
TNFRSF13B	23495	57916
TNFRSF1B	7133	21938	156767
TREM2	54209	83433
TYROBP	7305	22177	361537
UPK1B	7348	22268	303924
