# Supplementary material for: Sexually divergent induction of microglial-associated neuroinflammation with hippocampal aging
Source: J Neuroinflammation. 2017 Jul 21;14:141. doi: 10.1186/s12974-017-0920-8 (PMC5521082; doi:10.1186/s12974-017-0920-8)
Supplement: Supplementary file 1 — Comparison of all pairwise gene expression sets. Figure S2. qPCR controls. Table S1. Cell-specific gene lists from Zhang et al. Table S2. Cell-specific gene lists from Zeisel et al. Table S3. Microglial gene lists from Hickman et al. Table S4. Gene Expression Assays. Table S5. Primary and secondary antibodies. Table S6. Transcripts differentially expressed with age. Table S7. Pathway, regulator and function changes with aging. Table S8. Transcripts differentially expressed between sexes. Table S9. Pathway, regulator and function differences between sexes. Table S10. Sex difference pathways, processes, and regulators. (ZIP 1133 kb) [file 12974_2017_920_MOESM1_ESM.zip › Additional files/Supplemental Table 4 - M0-M1-M2 phenotype lists.xlsx]

## Sheet: Sheet1
M0	M1	M2
P2ry13	Lacc1	Ak1
Adgrg1	Abca1	Ang
Olfml3	Adcyap1r1	Arhgap22
Sparc	C4a	Bin1
Usp2	Ccl15	C1qa
Tmem119	Ccl2	Ccnd1
Tgfbr2	Ccl3	Ckb
Syngr1	Ccl4	Ctsl
Ppfia4	Ccl6	Egr2
Serpine2	Cd14	Fgd2
Plxdc2	Cd86	Gas6
Cryl1	Chit1	Gtf2h2
Nav2	Clu	Hexb
Tgfbr1	Cnn3	Igf1
Gpr34	Fcgr1	Kcnma1
Atp8a	Fcnb	Khdrbs3
Klf12	Gbgt1	Lgmn
Slc2a5	Hspa1a	Ltc4s
Cxxc5	Igf2	Mafb
Bhlhe41	Il18	Myc
Adamts16	Il1a	Nfia
Siglech	Itga9	Npl
Itga6	Kcnd1	Olfr110
Lrrc3	Kctd12	Pdgfa
Golm1	Kl	Pros1
Abi3	Ly96	Pgfn
Jam2	Nr3c1	Ptms
Cd34	Plpp1	Rab3il1
Npnt	Pppr15a	Rasgrp3
P2ry12	Psd	Rtn4rl1
Itgb5	Ptprg	Sema6d
Sv2a	Ptprm	Slc30a4
Ctsf	Socs3	Stab1
Rilpl1	Sptbn4	Timp2
Mef2c	Tgm1	Tmem64
Fcrlb	Tlr1	Trem2
Cx3cr1	Tlr6	Trim47
Chn2	Tmem47	Tspan7
Slco2b1	Ttr	Ttc28
	Vat1l	Pald1
