# Supplementary material for: Sexually divergent induction of microglial-associated neuroinflammation with hippocampal aging
Source: J Neuroinflammation. 2017 Jul 21;14:141. doi: 10.1186/s12974-017-0920-8 (PMC5521082; doi:10.1186/s12974-017-0920-8)
Supplement: Supplementary file 1 — Comparison of all pairwise gene expression sets. Figure S2. qPCR controls. Table S1. Cell-specific gene lists from Zhang et al. Table S2. Cell-specific gene lists from Zeisel et al. Table S3. Microglial gene lists from Hickman et al. Table S4. Gene Expression Assays. Table S5. Primary and secondary antibodies. Table S6. Transcripts differentially expressed with age. Table S7. Pathway, regulator and function changes with aging. Table S8. Transcripts differentially expressed between sexes. Table S9. Pathway, regulator and function differences between sexes. Table S10. Sex difference pathways, processes, and regulators. (ZIP 1133 kb) [file 12974_2017_920_MOESM1_ESM.zip › Additional files/Supplemental Table 7 Aging Changes.xlsx]

## Sheet: FA v FY
ProbeID	p ( FAvFY P <= 0.05 FC >=1.25 )	FC (abs) ( FAvFY P <= 0.05 FC >=1.25 )	Symbol	Entrez_Gene_ID	Definition	Ontology_Process	Ontology_Component	Ontology_Function	Chromosome	Chromosome Start Index(Avadis)	Chromosome End Index(Avadis)	Probe_Sequence	Accession	GI	GO(Avadis)	ILMN_Gene	Probe_Chr_Orientation	Probe_Id	Probe_Start	Probe_Type	Protein_Product	RefSeq_ID	Search_Key	Source_Reference_ID	Synonyms	Transcript	Unigene_ID
2680605	0.0217204	-1.27469	Chl1									GTGCCGGGAGCGGAACATATTGTTCACCTAATGACTAAGAATTGGGGTGA	NM_007697.1	6680935		CHL1		ILMN_2644008	3409	S		NM_007697.1	ILMN_214078	scl0001198.1_53		ILMN_214078
6940731	0.0247599	-1.27896	Cpd	12874	Mus musculus carboxypeptidase D (Cpd), mRNA.	GO:0005975|GO:0005975	GO:0016020|GO:0016020	GO:0008472|GO:0004180|GO:0008233|GO:0046872|GO:0008270|GO:0004182|GO:0008237|GO:0016787|GO:0008472|GO:0004180|GO:0008233|GO:0046872|GO:0008270|GO:0004182|GO:0008237|GO:0016787	chr11	76595547	76595596	CCGCCTTCAAAGAGCTTTGGGAAGTTAGCCTGCTAAATTCATACTCTCTG	NM_007754.1	6681000	GO:0016020|GO:0016020|GO:0005975|GO:0005975|GO:0008472|GO:0004180|GO:0008233|GO:0046872|GO:0008270|GO:0004182|GO:0008237|GO:0016787|GO:0008472|GO:0004180|GO:0008233|GO:0046872|GO:0008270|GO:0004182|GO:0008237|GO:0016787	CPD	-	ILMN_2727598	4253	S	NP_031780.1	NM_007754.1	ILMN_220554	NM_007754.1	AW322530; AA960140; D830034L15Rik	ILMN_220554
7570544	0.0286477	-1.27989	Sh2bp1	22083	Mus musculus Ctr9, Paf1/RNA polymerase II complex component, homolog (S. cerevisiae) (Ctr9), mRNA.		GO:0005634	GO:0005515|GO:0042169|GO:0005488	chr7	118199552	118199601	ACTGCAGTGATAACACAGATGCTAAAGCATTCCCAAGGCTTGCAAGCCAG	NM_009431.1	6678440	GO:0005634|GO:0005515|GO:0042169|GO:0005488	SH2BP1	+	ILMN_1246471	3891	S	NP_033457.1	NM_009431.1	ILMN_222247	NM_009431.1	KIAA0155; Tsbp; Tsp; AA409336; Sh2bp1; mKIAA0155	ILMN_222247
6280474	0.025076	-1.28717	Kirrel3	67703	Mus musculus kin of IRRE like 3 (Drosophila) (Kirrel3), mRNA. XM_922973 XM_922987 XM_922995 XM_923006 XM_923014	GO:0030097	GO:0016020|GO:0005576|GO:0016021|GO:0005886	GO:0005515|GO:0030165|GO:0003674	chr9	34785848	34785897	GCTGATGACCACAAGGAACAATGATCCATTCTCCAGTAGATAGGACTCTG	NM_026324.1	29824424	GO:0016020|GO:0005576|GO:0016021|GO:0005886|GO:0030097|GO:0005515|GO:0030165|GO:0003674	KIRREL3	+	ILMN_2599008	3571	S	NP_080600.1	NM_026324.1	ILMN_209765	NM_026324.1	SST4; mKIAA1867; mKirre; 2900036G11Rik; 1500010O20Rik; NEPH2	ILMN_209765
4480112	0.0237448	-1.29271	Prep	19072	Mus musculus prolyl endopeptidase (Prep), mRNA.	GO:0019538|GO:0019538	GO:0005634|GO:0005737|GO:0005634|GO:0005737	GO:0004252|GO:0008236|GO:0016787|GO:0008233|GO:0004287|GO:0004252|GO:0008236|GO:0016787|GO:0008233|GO:0004287	chr10	44878640	44878689	AGACTCCTGAATTCGTAAGGGATCTAATAAGGTCATAGTTGGGCATACCC	NM_011156.2	31560555	GO:0005634|GO:0005737|GO:0005634|GO:0005737|GO:0019538|GO:0019538|GO:0004252|GO:0008236|GO:0016787|GO:0008233|GO:0004287|GO:0004252|GO:0008236|GO:0016787|GO:0008233|GO:0004287	PREP	+	ILMN_2973020	2558	S	NP_035286.1	NM_011156.2	ILMN_215096	NM_011156.2	AI450383; PEP; D10Wsu136e; AI047692	ILMN_215096
2070403	0.0102274	-1.40595	Mtmr2	77116	Mus musculus myotubularin related protein 2 (Mtmr2), mRNA.	GO:0046839|GO:0006470|GO:0046839|GO:0006470|GO:0046839|GO:0006470	GO:0005737|GO:0005737|GO:0005737	GO:0004721|GO:0016787|GO:0004437|GO:0004721|GO:0016787|GO:0004437|GO:0004721|GO:0016787|GO:0004437	chr9	13556143	13556192	GTCACCCAAAGAATACTAAAGTACTGCAGTCCTGTATTCACACTGGGAGC	NM_023858.1	23956229	GO:0005737|GO:0005737|GO:0005737|GO:0046839|GO:0006470|GO:0046839|GO:0006470|GO:0046839|GO:0006470|GO:0004721|GO:0016787|GO:0004437|GO:0004721|GO:0016787|GO:0004437|GO:0004721|GO:0016787|GO:0004437	MTMR2	+	ILMN_2856144	3053	S	NP_076347.1	NM_023858.1	ILMN_214939	NM_023858.1	6030445P13Rik	ILMN_214939
4540372	0.0281433	-1.41738	Inhbb									GCTTTCAATGTTTGCACTGATCTAGTTGCATGGTTAGTCAGAAACTGCCA	XM_148966.4	38073281		INHBB		ILMN_2653725	2637	S		XM_148966.4	ILMN_214942	scl16393.3_24		ILMN_214942
2650537	0.00157205	-1.43422	Echdc2	52430	Mus musculus enoyl Coenzyme A hydratase domain containing 2 (Echdc2), mRNA.	GO:0008152|GO:0008152|GO:0008152		GO:0003824|GO:0003824|GO:0003824	chr4	107676890	107676939	CGAGCTCCCAAATTTGTGGGCAAGTGACCCAGCTAACTTTAAGCACACAC	NM_026728.1	21312019	GO:0008152|GO:0008152|GO:0008152|GO:0003824|GO:0003824|GO:0003824	ECHDC2	+	ILMN_2846198	898	S	NP_081004.1	NM_026728.1	ILMN_211203	NM_026728.1	2610009M20Rik; D4Ertd765e; 1300017C12Rik	ILMN_211203
4880068	0.0179242	-1.43683	Ptprb									TTAAGAATTCACCTGAAGATCCCCTGGATAAAAGCGTTTCACTGTGTGAC	NM_029928	23618913		PTPRB		ILMN_2591731	6123	S			ILMN_196309	scl38419.5_30		ILMN_196309
160253	0.00168089	-1.51228	Snx7									GGCTGTGCCCTTTACAAAGAGGATGACAAATGATTTTTGCACTGTCTGGA	XM_131162.3	28544843		SNX7		ILMN_2760244	1442	S		XM_131162.3	ILMN_218435	scl0001945.1_52		ILMN_218435
3840446	0.015914	-1.61453	Mlp									GCCCCATCTGGGTTTTTATAAATGTCTTACTCAAGTTCAAACCTCCAGCT	NM_010807.2	24475927		MLP		ILMN_1250438	1248	S		NM_010807.2	ILMN_211564	scl0017357.2_67		ILMN_211564
430068	0.0262479	-1.6253	0610041G09Rik									TTGTGGATCAGCGCCTCCAGTTCCTTTCCAAATCATTCCTGCCCAAAGCT	NM_183274	34304068		0610041G09RIK		ILMN_2693895	1236	S			ILMN_218281	scl0068377.2_268		ILMN_218281
6060050	0.00161858	-1.68204	C1qr1									CCTTTTGTCAGGGGTTATTGTAAATGTTAGTAATTTCGCCTCAAGCCCTC	NM_010740.1	6754577		C1QR1		ILMN_1226829	2754	S		NM_010740.1	ILMN_219342	scl18542.4.1_65		ILMN_219342
2140255	0.0340815	-1.71303	Acta2	11475	Mus musculus actin, alpha 2, smooth muscle, aorta (Acta2), mRNA.	GO:0007010	GO:0005884|GO:0005856	GO:0000166|GO:0005200|GO:0005524|GO:0005198|GO:0005515	chr19	34315981	34316030	CAGACATGTGCTACCCTTAACTTGTAGCCCTGGCCTAGCAACACTGATTC	NM_007392.2	31982518	GO:0005884|GO:0005856|GO:0007010|GO:0000166|GO:0005200|GO:0005524|GO:0005198|GO:0005515	ACTA2	-	ILMN_2923445	1330	S	NP_031418.1	NM_007392.2	ILMN_261122	NM_007392.2	0610041G09Rik; SMalphaA; a-SMA; Actvs	ILMN_261122
7050746	0.000647	-2.23464	1110032D12Rik									CCGGGAGAGAATACACAGAGCCATCAATGACAACACAAACAGCAGAGTGG	NM_019770.1	9790014		1110032D12RIK		ILMN_1231873	491	S		NM_019770.1	ILMN_213666	scl0056334.1_201		ILMN_213666
1570162	0.00898205	-2.03753	Gpd2	14571	Mus musculus glycerol phosphate dehydrogenase 2, mitochondrial (Gpd2), mRNA.	GO:0006094|GO:0006072|GO:0006118|GO:0006094|GO:0006072|GO:0006118	GO:0009331|GO:0005739|GO:0005743|GO:0009331|GO:0005739|GO:0005743	GO:0016491|GO:0004368|GO:0005509|GO:0016491|GO:0004368|GO:0005509	chr2	57219946	57219995	GTACAACCAGAGATGACTTAAACTCTAAAATAGTGGATCTCGTAGCTGCC	NM_010274.2	31981768	GO:0009331|GO:0005739|GO:0005743|GO:0009331|GO:0005739|GO:0005743|GO:0006094|GO:0006072|GO:0006118|GO:0006094|GO:0006072|GO:0006118|GO:0016491|GO:0004368|GO:0005509|GO:0016491|GO:0004368|GO:0005509	GPD2	+	ILMN_1215797	2521	S	NP_034404.2	NM_010274.2	ILMN_214592	NM_010274.2	AW494132; AA408484; TISP38; GPDH; Gpd-m; Gdm1; Gpdh-m; AI448216; AU021455	ILMN_214592
7550059	0.00757934	-1.52938	Cyfip2									GGGGTACCTGTGTTGAGTCGATAAAACATTTTCATCTCCATTAAAACTGC	NM_133769.3	20880081		CYFIP2		ILMN_2670713	1671	S		XM_147526.1	ILMN_216399	scl40305.32_46		ILMN_216399
6860139	0.0128198	-1.40744	Minpp1	17330	Mus musculus multiple inositol polyphosphate histidine phosphatase 1 (Minpp1), mRNA.		GO:0005783|GO:0005783|GO:0005783|GO:0005783|GO:0005783|GO:0005783	GO:0016787|GO:0004446|GO:0016787|GO:0004446|GO:0016787|GO:0004446|GO:0016787|GO:0004446|GO:0016787|GO:0004446|GO:0016787|GO:0004446	chr19	32589492	32589541	ACGCTGTCAATAATTGTCTTTAACCTCCAAGTAGGTCTTGCAGAATCGTC	NM_010799.1	6754697	GO:0005783|GO:0005783|GO:0005783|GO:0005783|GO:0005783|GO:0005783|GO:0016787|GO:0004446|GO:0016787|GO:0004446|GO:0016787|GO:0004446|GO:0016787|GO:0004446|GO:0016787|GO:0004446|GO:0016787|GO:0004446	MINPP1	+	ILMN_1253545	2251	S	NP_034929.1	NM_010799.1	ILMN_210498	NM_010799.1	AA408516	ILMN_210498
5810170	0.0219496	-1.27403	Ascc3l1									CTGAGGCACTGAACCTGAAAACAGGAATGTGGACTAGGTCTGTCAGGCTG	NM_177214.3	40018609		ASCC3L1		ILMN_2741899	6503	S		NM_177214.3	ILMN_221907	scl20329.42.1_43		ILMN_221907
7400017	0.00271632	-1.71943	6330577E15Rik									GCAGGTTGAAGAGAAGGAAGACCTTCTTCGGAGGTTAAAGTTAGTCAAGA	NM_026377.1	33468988		6330577E15RIK		ILMN_2671366	751	S		NM_026377.1	ILMN_216464	scl067788.3_30		ILMN_216464
870484	0.023809	-1.30352	4930455C21Rik	76916	Mus musculus RIKEN cDNA 4930455C21 gene (4930455C21Rik), mRNA.	GO:0015031	GO:0005743	GO:0008565	chr16	38498605	38498654	CCAGATGCTGGGAGGCTGAGAAAGGAAGATAGTGTGATGCTAGCCTGAGC	NM_024273.1	13357215	GO:0005743|GO:0015031|GO:0008565	4930455C21RIK	-	ILMN_2838965	1309	S	NP_077235.1	NM_024273.1	ILMN_246669	NM_024273.1	AV135763; 2810021C21Rik	ILMN_246669
3450719	0.0152713	-1.26362	Mbnl2	105559	Mus musculus muscleblind-like 2 (Mbnl2), transcript variant 2, mRNA.			GO:0008270	chr14	119566596	119566645	CCAATATCCAAGACAGGAAGATCTCAGTTCAACAGCTCCGGTAGTTAGGG	NM_207515.1	46411184	GO:0008270	MBNL2	+	ILMN_1254987	4217	S	NP_997398.1	NM_207515.1	ILMN_214527	NM_207515.1	AI849185; 1110002M11Rik; mKIAA4072; AI837313; MBLL; AL118326; AI047808; R75232; KIAA4072	ILMN_214527
2810202	0.00684971	-1.44003	Chmp2a	68953	Mus musculus chromatin modifying protein 2A (Chmp2a), mRNA.	GO:0015031|GO:0006810|GO:0015031|GO:0006810|GO:0015031|GO:0006810			chr7	11934056	11934105	CGAGCCATGAGAGAACTGGACAGGGAACGACAGAAACTAGAAACCCAGGA	NM_026885.1	21312150	GO:0015031|GO:0006810|GO:0015031|GO:0006810|GO:0015031|GO:0006810	CHMP2A	-	ILMN_1240683	226	S	NP_081161.1	NM_026885.1	ILMN_218381	NM_026885.1	1500016L11Rik	ILMN_218381
2760364	0.000501	-1.79912	Cox11									GATCCTGAATTTGCAGAAGATCCAAGAATGGTGAATGTCGACCTCATCAC	NM_199008.1	39841020		COX11		ILMN_1247397	731	S		NM_199008.1	ILMN_222359	scl41046.4.1_69		ILMN_222359
4670670	0.0134888	-1.60985	Pdcd5									CCTGAAAAAACTAAAGCAGTGGAGAACTACCTTATACAGATGGCGCGGTA	NM_019746.2	31340576		PDCD5		ILMN_2756658	314	S		NM_019746.2	ILMN_213339	scl0056330.1_0		ILMN_213339
5560370	0.0195626	-1.27307	2810022L02Rik	67198	Mus musculus RIKEN cDNA 2810022L02 gene (2810022L02Rik), mRNA.				chr1	57891365	57891414	GGAACTCTTGGTCAGACAAACGTGATCAGCTGAAACACGTGTGCTTTTGT	NM_144882.2	31541924		2810022L02RIK	+	ILMN_2673917	2287	S	NP_659131.1	NM_144882.2	ILMN_214243	NM_144882.2	AA987173; AI842453; AI480531; AW413586; A230104H11Rik	ILMN_214243
4920494	0.00629436	-1.37915	2610318G18Rik									CCATGGCACACCGTAATCAGCATTGGTAACCAAATCATTTGGAATCACGG	NM_026013	21313105		2610318G18RIK		ILMN_1224589	1354	S			ILMN_192551	scl22747.11_296		ILMN_192551
6100010	0.0294738	-1.41655	Ss18									GGGTGTTCTTCAACTTGGACAGTAGAAAATAGGCATCAAGTGTGAACCGG	NM_009280	6678146		SS18		ILMN_1233813	2910	S			ILMN_186960	scl51637.11_227		ILMN_186960
6380082	0.0458515	-1.2932	Zcchc3	67917	Mus musculus zinc finger, CCHC domain containing 3 (Zcchc3), mRNA.			GO:0008270|GO:0003674|GO:0003676|GO:0008270|GO:0003674|GO:0003676|GO:0008270|GO:0003674|GO:0003676	chr2	152240702	152240751	GCTGCTTCTCTGTGGTATCAGACTTTGTGAAAACAGTGTTGCTAGAAGTG	NM_175126.3	34328413	GO:0008270|GO:0003674|GO:0003676|GO:0008270|GO:0003674|GO:0003676|GO:0008270|GO:0003674|GO:0003676	ZCCHC3	-	ILMN_1248465	12	S	NP_780335.1	NM_175126.3	ILMN_186630	NM_175126.3	2810406K24Rik	ILMN_186630
1010730	0.0291405	-1.4927	Pde6d	18582	Mus musculus phosphodiesterase 6D, cGMP-specific, rod, delta (Pde6d), mRNA.	GO:0007602|GO:0007601|GO:0007602|GO:0007601|GO:0007602|GO:0007601|GO:0007602|GO:0007601		GO:0016787|GO:0004114|GO:0047555|GO:0016787|GO:0004114|GO:0047555|GO:0016787|GO:0004114|GO:0047555|GO:0016787|GO:0004114|GO:0047555	chr1	88440063	88440112	GTCAGCACATCCAAAGTGAGGCTTTTCTATGTTTGAGAGAATTTGTGTGC	NM_008801.2	31982129	GO:0007602|GO:0007601|GO:0007602|GO:0007601|GO:0007602|GO:0007601|GO:0007602|GO:0007601|GO:0016787|GO:0004114|GO:0047555|GO:0016787|GO:0004114|GO:0047555|GO:0016787|GO:0004114|GO:0047555|GO:0016787|GO:0004114|GO:0047555	PDE6D	-	ILMN_1260174	569	S	NP_032827.1	NM_008801.2	ILMN_213122	NM_008801.2	AI841218	ILMN_213122
1260075	0.0222203	-1.25191	Sec14l2									CAGCCTGGCCTTGGTTTACAATGCTGTTAGGTACATTAACCAATGAATAA	NM_144520.1	21362308		SEC14L2		ILMN_2707017	2439	S		NM_144520.1	ILMN_219304	scl40588.14.79_66		ILMN_219304
4230706	0.0346902	-1.71349	Hnrpa2b1									TTAAGGAAACTCTTATCTCAGTCATGCATAAATATGCAGTGGTATGGCAG	NM_016806	7949052		HNRPA2B1		ILMN_2771074	1218	S			ILMN_188112	scl30051.1.1_179		ILMN_188112
6280131	0.00595192	-1.50574	Arcn1									ACTGGACTCTAACTTTGAAGTCTGCTGGTGATTCATGATACTGTAATAGG	NM_145985.2	31981862		ARCN1		ILMN_2649846	3471	S		NM_145985.2	ILMN_214609	scl35945.10_223		ILMN_214609
4180017	0.0127619	-1.34386	Vps29	56433	Mus musculus vacuolar protein sorting 29 (S. pombe) (Vps29), mRNA.	GO:0006810|GO:0015031|GO:0006810|GO:0015031|GO:0006810|GO:0015031	GO:0016020|GO:0016020|GO:0016020	GO:0003674|GO:0003674|GO:0003674	chr5	122804435	122804484	GCCTCCTAGTTGGTATTTGGACTTCATTACAAAACTAGCGCATGAAGAGA	NM_019780.1	9790284	GO:0016020|GO:0016020|GO:0016020|GO:0006810|GO:0015031|GO:0006810|GO:0015031|GO:0006810|GO:0015031|GO:0003674|GO:0003674|GO:0003674	VPS29	+	ILMN_2495644	14	S	NP_062754.1	NM_019780.1	ILMN_187678	NM_019780.1	PEP11; AW049835; 2010015D08Rik	ILMN_187678
6400634	0.037481	-1.55058	Tm4sf10	192216	Mus musculus transmembrane protein 47 (Tmem47), mRNA.		GO:0016021|GO:0016020		chrX	77323437	77323486	CTCCCAGAGCAGATTTCTGCTTTCAGCTTATCTTAAGAATGGTTGCCAAG	NM_175771.2	31341806	GO:0016021|GO:0016020	TM4SF10	+	ILMN_2470672	3	S	NP_786965.1	NM_175771.2	ILMN_190497	NM_175771.2	AI115536; 3010015F07Rik; Tm4sf10; BCMP1	ILMN_190497
460500	0.011485	-1.42942	C87860									CCTGTGGAAAGTGACACAGATGATGAAGGAGCACCTCGAATTAGTCTGGC	NM_133787	19526939		C87860		ILMN_1254684	1474	S			ILMN_185152	scl23088.16_137		ILMN_185152
2600343	0.032169	-1.40756	Anp32a	11737	Mus musculus acidic (leucine-rich) nuclear phosphoprotein 32 family, member A (Anp32a), mRNA.		GO:0005634|GO:0016363|GO:0005634|GO:0016363|GO:0005634|GO:0016363	GO:0016740|GO:0005515|GO:0016740|GO:0005515|GO:0016740|GO:0005515	chr9	62225430	62225479	CCTGTTTGGGGAAATTCCTATTGTGATTTGACTGTTTTTACCCATATCCC	NM_009672.2	40254599	GO:0005634|GO:0016363|GO:0005634|GO:0016363|GO:0005634|GO:0016363|GO:0016740|GO:0005515|GO:0016740|GO:0005515|GO:0016740|GO:0005515	ANP32A	+	ILMN_1230271	825	S	NP_033802.2	NM_009672.2	ILMN_212502	NM_009672.2	pp32; W91701; PHAP1; I1PP2A; LANP; Anp32	ILMN_212502
1510176	0.0360516	-1.4523	Epm2aip1	77781	Mus musculus EPM2A (laforin) interacting protein 1 (Epm2aip1), mRNA.		GO:0005783|GO:0005783|GO:0005783	GO:0005515|GO:0005515|GO:0005515	chr9	111122290	111122339	TAAGTAAACTTGTTTCTGAGAAAGATGTCTTAGTCAGCCCTTCTGACTAC	NM_175266.2	31341455	GO:0005783|GO:0005783|GO:0005783|GO:0005515|GO:0005515|GO:0005515	EPM2AIP1	+	ILMN_1256740	2630	S	NP_780475.1	NM_175266.2	ILMN_218771	NM_175266.2	A930003G21Rik; mKIAA0766	ILMN_218771
2450131	0.00481322	-1.56798	Pls3	102866	Mus musculus plastin 3 (T-isoform) (Pls3), mRNA.				chrX	73031114	73031163	GGTCTCAGAAATGGGAAAGTATGTATGTCGGACTTGATGTACTCTTGCTC	NM_145629.1	21704119		PLS3	-	ILMN_2764781	3044	S	NP_663604.1	NM_145629.1	ILMN_223492	NM_145629.1	T-fimbrin; AL024105; AI115446	ILMN_223492
5700286	0.0202805	-1.3323	Ythdf3	229096	Mus musculus YTH domain family 3 (Ythdf3), mRNA.				chr3	16083267	16083316	TGAAAAGCTGTGTTATTTTTGACTACCATGCATGTGGGGTTAAGCTGATG	NM_172677.2	46048311		YTHDF3	+	ILMN_1258789	18	S	NP_766265.2	NM_172677.2	ILMN_185501	NM_172677.2	9130022A11Rik	ILMN_185501
4120220	0.0138321	-1.38633	Tmem66	67887	Mus musculus transmembrane protein 66 (Tmem66), mRNA.		GO:0016020|GO:0016020|GO:0016020		chr8			TTTCAGGCGGTAGCATTCAGACGCAAAAGCATGGAGTTCTCTGTGGAGTC	NM_026432.2	31982646	GO:0016020|GO:0016020|GO:0016020	TMEM66	+	ILMN_2881296	1855	S	NP_080708.2	NM_026432.2	ILMN_222214	NM_026432.2	1810045K07Rik	ILMN_222214
5860491	0.0420522	-1.38282	Esd	13885	Mus musculus esterase D/formylglutathione hydrolase (Esd), mRNA.			GO:0016788|GO:0016788|GO:0016788|GO:0016788	chr14	73478838	73478887	GCTGTGTTCTTGGGGCAAAAAAGCTTTTAGTGGATATTTGGGACCAGATG	NM_016903.2	31560469	GO:0016788|GO:0016788|GO:0016788|GO:0016788	ESD	+	ILMN_1219686	588	S	NP_058599.1	NM_016903.2	ILMN_213300	NM_016903.2	Es10; Es-10; sid478	ILMN_213300
6480243	0.0100924	-1.56673	Asb1	65247	Mus musculus ankyrin repeat and SOCS box-containing protein 1 (Asb1), transcript variant 2, mRNA.	GO:0007275|GO:0007242|GO:0007275|GO:0007242			chr1	93455715	93455764	GATGTGGAGATCAAAGGACAGTGTTTGGGAGTTGGTTCTCCCAAGAGCCG	NM_023046.4	103472020	GO:0007275|GO:0007242|GO:0007275|GO:0007242	ASB1	+	ILMN_3097950	5320	A	NP_075533.3	NM_023046.4	ILMN_255124	NM_023046.4	AI426616; mKIAA1146; AI851378; 1700054C17Rik; 1700029O08Rik	ILMN_255124
3460612	0.017968	-1.27478	Trappc2									CGGTGGACAAATTTAATGAGTGGTTTGTATCAGCCTTTGTCACTGCAGGG	NM_025432	13384831		TRAPPC2		ILMN_1235440	1	S			ILMN_186732	scl066226.5_53		ILMN_186732
3440114	0.0376242	-1.2771	C6.1A	210766	Mus musculus BRCA1/BRCA2-containing complex, subunit 3 (Brcc3), mRNA.	GO:0006974|GO:0010165|GO:0006512|GO:0006974|GO:0010165|GO:0006512|GO:0006974|GO:0010165|GO:0006512	GO:0000151|GO:0000151|GO:0000151	GO:0030234|GO:0030234|GO:0030234	chrX	72699039	72699088	CACTAGCTAATGAGCCACACCTGGCACCAAGGTACTGGACTTCAAATAGT	NM_145956.2	31542276	GO:0000151|GO:0000151|GO:0000151|GO:0006974|GO:0010165|GO:0006512|GO:0006974|GO:0010165|GO:0006512|GO:0006974|GO:0010165|GO:0006512|GO:0030234|GO:0030234|GO:0030234	C6.1A	+	ILMN_1246488	3934	S	NP_666068.1	NM_145956.2	ILMN_211926	NM_145956.2	C6.1A; MGC29148	ILMN_211926
4920138	0.000208	-2.0563	Slc20a1	20515	Mus musculus solute carrier family 20, member 1 (Slc20a1), mRNA.	GO:0006810	GO:0005887	GO:0015293|GO:0004872|GO:0005386	chr2	129036849	129036898	GCCTCAATTCCAGTATGTTTTAATGTTGTCTGTGAGATAACTTAGGTGGG	NM_015747.1	7657578	GO:0005887|GO:0006810|GO:0015293|GO:0004872|GO:0005386	SLC20A1	+	ILMN_2589412	2777	S	NP_056562.1	NM_015747.1	ILMN_208778	NM_015747.1	Glvr-1; AI607883; Glvr1	ILMN_208778
2750059	0.0360299	-1.3729	Cox7a2									CTGCCAATAAAGCAATCCTTAACCATTTTGTGTCTCCCTTTTCACTTGAG	NM_009945.2	31981829		COX7A2		ILMN_2733698	440	S		NM_009945.2	ILMN_221305	scl35560.5_28		ILMN_221305
2000041	0.0302175	-1.25678	1110002B05Rik									GACCCTGTATACGCTCAAGAGTTAATTTGATGTTGTAACAGGCGTTGTGA	NM_134054.1	19527271		1110002B05RIK		ILMN_2634338	1033	S		NM_134054.1	ILMN_213166	scl42464.2_123		ILMN_213166
2690097	0.0214068	-1.83297	Atp5l									CTTCTGATTTGAGTTCTTATTTGAATGTTCTTGGACCATGTGTAACAGGA	XM_125157.1	20888180		ATP5L		ILMN_2587859	338	I		XM_125157.1	ILMN_207496	XM_125157.1		ILMN_207496
1770672	0.0396974	-1.31219	Aifm1	26926	Mus musculus apoptosis-inducing factor, mitochondrion-associated 1 (Aifm1), mRNA.	GO:0006309|GO:0006915|GO:0008637|GO:0006118|GO:0006309|GO:0006915|GO:0008637|GO:0006118|GO:0006309|GO:0006915|GO:0008637|GO:0006118	GO:0005741|GO:0005634|GO:0005739|GO:0005758|GO:0005829|GO:0005625|GO:0005792|GO:0005741|GO:0005634|GO:0005739|GO:0005758|GO:0005829|GO:0005625|GO:0005792|GO:0005741|GO:0005634|GO:0005739|GO:0005758|GO:0005829|GO:0005625|GO:0005792	GO:0016491|GO:0003677|GO:0004174|GO:0015036|GO:0016491|GO:0003677|GO:0004174|GO:0015036|GO:0016491|GO:0003677|GO:0004174|GO:0015036	chrX	45828173	45828222	TCAGCATACATTTTCTTTATGTAGGAGCAGGAATCGAACAAGCCTCTGTG	NM_012019.2	31981322	GO:0005741|GO:0005634|GO:0005739|GO:0005758|GO:0005829|GO:0005625|GO:0005792|GO:0005741|GO:0005634|GO:0005739|GO:0005758|GO:0005829|GO:0005625|GO:0005792|GO:0005741|GO:0005634|GO:0005739|GO:0005758|GO:0005829|GO:0005625|GO:0005792|GO:0006309|GO:0006915|GO:0008637|GO:0006118|GO:0006309|GO:0006915|GO:0008637|GO:0006118|GO:0006309|GO:0006915|GO:0008637|GO:0006118|GO:0016491|GO:0003677|GO:0004174|GO:…	AIFM1	-	ILMN_2881272	1998	S	NP_036149.1	NM_012019.2	ILMN_218675	NM_012019.2	Hq; AIFsh2; mAIF; Pdcd8; MGC5706; AIF	ILMN_218675
1850047	0.00130108	-1.64398	Hirip5									CGGGATTCAGAACATGCTGCAGTTTTATATTCCAGAAGTGGAAGGTGTGG	NM_020045.1	9910263		HIRIP5		ILMN_2698494	661	S		NM_020045.1	ILMN_218643	scl056748.8_105		ILMN_218643
5900017	0.00686975	-1.35816	Rbm18	67889	Mus musculus RNA binding motif protein 18 (Rbm18), mRNA.			GO:0000166|GO:0003723|GO:0000166|GO:0003723|GO:0000166|GO:0003723	chr2	35938234	35938283	CCTTAAGTTCTCAAAGGGTTGTGGTGGAGTAGAATTTGATGCCAATAGCC	NM_026434.2	31541853	GO:0000166|GO:0003723|GO:0000166|GO:0003723|GO:0000166|GO:0003723	RBM18	-	ILMN_2978585	2259	S	NP_080710.1	NM_026434.2	ILMN_212427	NM_026434.2	AU015530; 2010004P11Rik	ILMN_212427
1990731	0.0167558	-1.56338	Ddt	13202	Mus musculus D-dopachrome tautomerase (Ddt), mRNA.	GO:0006583		GO:0016829	chr10	75234157	75234206	GAAAGGAACTGTCATGACATTTCTGTGACGGAAACAAAGAACCCAGGGTG	NM_010027.1	6753617	GO:0006583|GO:0016829	DDT	-	ILMN_2596297	380	S	NP_034157.1	NM_010027.1	ILMN_209491	NM_010027.1	C78655	ILMN_209491
2320600	0.00984862	-1.30145	Wbp4									CCAAGCTCCTGTGCTTTGAATACTGTAGTGCTGCATTTTACATTTATGCT	NM_018765.1	9055379		WBP4		ILMN_2462762	8	S		NM_018765.1	ILMN_189609	scl45265.10.1_1		ILMN_189609
2190326	0.0427862	-1.604	Hig1	56295	Mus musculus HIG1 domain family, member 1A (Higd1a), mRNA.		GO:0016021|GO:0016020	GO:0003674	chr9	121697288	121697337	TGAAATCCATGTCCAACCCAAACTAATATTCCATAGAGACAAGGTGTCAT	NM_019814.2	31542954	GO:0016021|GO:0016020|GO:0003674	HIG1	-	ILMN_2644630	1419	S	NP_062788.1	NM_019814.2	ILMN_214134	NM_019814.2	2210020B17Rik; AW049839; AI303276; HIMP1; 7420700H20Rik; Hig1	ILMN_214134
3190092	0.0128174	-1.46852	Hnrpdl	50926	Mus musculus heterogeneous nuclear ribonucleoprotein D-like (Hnrpdl), mRNA.	GO:0016071|GO:0016071	GO:0005634|GO:0030529|GO:0005634|GO:0030529	GO:0003677|GO:0000166|GO:0003723|GO:0003677|GO:0000166|GO:0003723	chr5	100275084	100275133	CTTTGTCCTTTGCTACCTGTGTTATGATGACTCAATGTGGCTTTGTGTTC	NM_016690.2	31542959	GO:0005634|GO:0030529|GO:0005634|GO:0030529|GO:0016071|GO:0016071|GO:0003677|GO:0000166|GO:0003723|GO:0003677|GO:0000166|GO:0003723	HNRPDL	-	ILMN_2903440	2271	S	NP_057899.1	NM_016690.2	ILMN_217979	NM_016690.2	hnRNP-DL; AA407431; JKTBP; D5Ertd650e; D5Wsu145e; AA959857	ILMN_217979
5890458	0.0193564	-1.73669	Pik3r4									GCTCAGGACACGAAGGACTTCTAGAGAACAAACGTGGGTTTTGAAGTGAC	NM_001081309.1	38090068		PIK3R4		ILMN_1231805	572	S		XM_356182.1	ILMN_212173	scl36521.18.1_56		ILMN_212173
6480259	0.00205079	-1.65403	Fancl	67030	Mus musculus Fanconi anemia, complementation group L (Fancl), mRNA.	GO:0006512|GO:0042127|GO:0006281|GO:0006974|GO:0007276|GO:0006512|GO:0042127|GO:0006281|GO:0006974|GO:0007276	GO:0005634|GO:0005634	GO:0016874|GO:0008270|GO:0046872|GO:0005515|GO:0016874|GO:0008270|GO:0046872|GO:0005515	chr11	26371341	26371390	GTCTGGGAGAAAACCTTGAATGGAACCTACCTGTGAAGAGATGGAATGCT	NM_025923.2	31981126	GO:0005634|GO:0005634|GO:0006512|GO:0042127|GO:0006281|GO:0006974|GO:0007276|GO:0006512|GO:0042127|GO:0006281|GO:0006974|GO:0007276|GO:0016874|GO:0008270|GO:0046872|GO:0005515|GO:0016874|GO:0008270|GO:0046872|GO:0005515	FANCL	+	ILMN_2740285	1240	S	NP_080199.1	NM_025923.2	ILMN_208809	NM_025923.2	gcd; AW554273; Pog; Phf9; 2010322C19Rik; B230118H11Rik	ILMN_208809
1780204	0.00851898	-1.50962	Nap1l3	54561	Mus musculus nucleosome assembly protein 1-like 3 (Nap1l3), mRNA.				chrX	119508531	119508580	GCCCAGAAGACTAAAGACTTAAATCTGCTTGCACTAGATGTGCCTTCATT	NM_138742.1	20270268		NAP1L3	-	ILMN_1217839	2414	S	NP_620081.1	NM_138742.1	ILMN_215630	NM_138742.1	MB20	ILMN_215630
6940114	0.0155639	-1.51253	2810453I06Rik									CTGAAGCTTTCCTGCCGACAGAACACAGACAGCAAACGAAGCAATGAAGC	NM_026050	21313057		2810453I06RIK		ILMN_1224076	1918	S			ILMN_194910	scl27011.2_30		ILMN_194910
270594	0.0226844	-1.42827	Tm9sf2	68059	Mus musculus transmembrane 9 superfamily member 2 (Tm9sf2), mRNA.	GO:0006810|GO:0006810|GO:0006810	GO:0016020|GO:0016020|GO:0016020	GO:0005215|GO:0005215|GO:0005215	chr14	122558647	122558696	CTGTGGATACACACTTTCTGTTTCCACTTAAGTGAAACTGTCGGGCTTTG	NM_080556.2	31981521	GO:0016020|GO:0016020|GO:0016020|GO:0006810|GO:0006810|GO:0006810|GO:0005215|GO:0005215|GO:0005215	TM9SF2	+	ILMN_2802611	2884	S	NP_542123.2	NM_080556.2	ILMN_189038	NM_080556.2	P76; AA536814; 1500001N15Rik; D14Ertd64e	ILMN_189038
6380280	0.028236	-1.45513	Pdhb	68263	Mus musculus pyruvate dehydrogenase (lipoamide) beta (Pdhb), mRNA.		GO:0005739|GO:0005739		chr14	8999289	8999338	GGACATCGAAGCCATAGAAGCCAGTGTGATGAAGACAAATCATCTCGTGA	NM_024221.3	110227587	GO:0005739|GO:0005739	PDHB	-	ILMN_3116570	882	A	NP_077183.1	NM_024221.3	ILMN_213240	NM_024221.3	2610103L06Rik; AL024199; C81408	ILMN_213240
6560152	0.040255	-1.53492	Ndufa5	68202	Mus musculus NADH dehydrogenase (ubiquinone) 1 alpha subcomplex, 5 (Ndufa5), mRNA.	GO:0006118|GO:0006118	GO:0005743|GO:0005739|GO:0005743|GO:0005739	GO:0016651|GO:0016651	chr6	24472716	24472765	CAAAGACTCTTGATATTCTGAAGCACTTTCCTAAACATGCAGCCTATAGA	NM_026614.1	13386099	GO:0005743|GO:0005739|GO:0005743|GO:0005739|GO:0006118|GO:0006118|GO:0016651|GO:0016651	NDUFA5	-	ILMN_2691460	227	S	NP_080890.1	NM_026614.1	ILMN_218088	NM_026614.1	2900002J19Rik	ILMN_218088
1090162	0.00976595	-1.4356	4833420G17Rik	67392	Mus musculus RIKEN cDNA 4833420G17 gene (4833420G17Rik), mRNA.		GO:0005576	GO:0005179	chr13	120274805	120274854	GCGGAATGATTGTGCAGAACTGACTTCACTTTGATTGTGTTTTGCTCATC	NM_026127.3	40254364	GO:0005576|GO:0005179	4833420G17RIK	+	ILMN_1223318	2505	S	NP_080403.3	NM_026127.3	ILMN_218600	NM_026127.3	C85193; 2210017J06Rik; AW107518; 5730533D17Rik	ILMN_218600
6130575	0.0108049	-1.39292	1110054N06Rik	68839	Mus musculus ankyrin repeat domain 46 (Ankrd46), mRNA.		GO:0016021|GO:0016020		chr15	36422470	36422519	ATCAGCTTGCAGTGTCTTGCTTTTAACTAATCATGTTTGGTAGACGCAGG	NM_175134.2	31341053	GO:0016021|GO:0016020	1110054N06RIK	-	ILMN_1222794	2177	S	NP_780343.1	NM_175134.2	ILMN_211567	NM_175134.2	AI987733; 1110054N06Rik; AI314978	ILMN_211567
6650564	0.00736222	-1.60409	Ankrd17	81702	Mus musculus ankyrin repeat domain 17 (Ankrd17), transcript variant 2, mRNA.	GO:0006298|GO:0007492|GO:0006298|GO:0007492|GO:0006298|GO:0007492		GO:0005524|GO:0003674|GO:0003684|GO:0003676|GO:0005524|GO:0003674|GO:0003684|GO:0003676|GO:0005524|GO:0003674|GO:0003684|GO:0003676	chr5	90657783	90657832	GTGAGATATGTACCTTCATATTCAGAAATCTGGATGTCTCCTTCATACAT	NM_198010.2	40549394	GO:0006298|GO:0007492|GO:0006298|GO:0007492|GO:0006298|GO:0007492|GO:0005524|GO:0003674|GO:0003684|GO:0003676|GO:0005524|GO:0003674|GO:0003684|GO:0003676|GO:0005524|GO:0003674|GO:0003684|GO:0003676	ANKRD17	-	ILMN_2675464	7672	S	NP_932127.2	NM_198010.2	ILMN_212681	NM_198010.2	AU040470; Foe; Gtar; 4933425K22Rik; Mask; AA516750; mKIAA0697; A130069E23Rik; AA407558; A930008M01	ILMN_212681
6200484	0.0179648	-1.28938	1200009B18Rik									CGGGACAGCTCTCCAGAATTTTGTTAGCAAGAACTGGTCACTTGAGACTG	NM_026168	21312961		1200009B18RIK		ILMN_1256488	2629	S			ILMN_193740	scl28184.17_425		ILMN_193740
4290719	0.0231568	-1.25123	Cul2	71745	Mus musculus cullin 2 (Cul2), mRNA.	GO:0030163|GO:0007049|GO:0006512|GO:0030163|GO:0007049|GO:0006512		GO:0005515|GO:0005515	chr18	3435920	3435969	GGAGTTCCACCAGGCATCTTGTATAGGGACATGAGATTTCATGAGTTTGT	NM_029402.1	19482161	GO:0030163|GO:0007049|GO:0006512|GO:0030163|GO:0007049|GO:0006512|GO:0005515|GO:0005515	CUL2	+	ILMN_2987369	3232	S	NP_083678.1	NM_029402.1	ILMN_213077	NM_029402.1	mKIAA4106; AI327301; 4932411N15Rik; KIAA4106; 1300003D18Rik	ILMN_213077
510433	0.0296632	-1.3297	Terf2ip	57321	Mus musculus telomeric repeat binding factor 2, interacting protein (Terf2ip), mRNA.	GO:0000723|GO:0045449|GO:0000723|GO:0045449|GO:0000723|GO:0045449|GO:0000723|GO:0045449	GO:0005694|GO:0000781|GO:0005634|GO:0005622|GO:0005694|GO:0000781|GO:0005634|GO:0005622|GO:0005694|GO:0000781|GO:0005634|GO:0005622|GO:0005694|GO:0000781|GO:0005634|GO:0005622	GO:0003677|GO:0003677|GO:0003677|GO:0003677	chr8	114544159	114544208	ACTGTCTTAAGGGCTGGAGAGATGGCTCAGTGGTTAAGAGCACTGTCTGC	NM_020584.1	15618998	GO:0005694|GO:0000781|GO:0005634|GO:0005622|GO:0005694|GO:0000781|GO:0005634|GO:0005622|GO:0005694|GO:0000781|GO:0005634|GO:0005622|GO:0005694|GO:0000781|GO:0005634|GO:0005622|GO:0000723|GO:0045449|GO:0000723|GO:0045449|GO:0000723|GO:0045449|GO:0000723|GO:0045449|GO:0003677|GO:0003677|GO:0003677|GO:0003677	TERF2IP	+	ILMN_2986458	2220	S	NP_065609.1	NM_020584.1	ILMN_210355	NM_020584.1		ILMN_210355
4560136	0.0173035	-1.48701	Slc39a10	227059	Mus musculus solute carrier family 39 (zinc transporter), member 10 (Slc39a10), mRNA.				chr1	46864680	46864729	GTATGATGCTGTCACCATGTGACATCCATAAAGATTTTGGTGTATACCAC	NM_172653.2	40254227		SLC39A10	-	ILMN_2708841	4620	S	NP_766241.2	NM_172653.2	ILMN_219433	NM_172653.2	mKIAA1265; 2900042E17Rik; 5430433I10	ILMN_219433
3400605	0.0461262	-1.26782	Hace1	209462	Mus musculus HECT domain and ankyrin repeat containing, E3 ubiquitin protein ligase 1 (Hace1), mRNA.	GO:0006512	GO:0005622	GO:0004842|GO:0016874	chr10	45400293	45400342	GGGCATTTGCTGTAAATTATATGAGGACATCCAGCTGGTGTGTTCTATCG	NM_172473.1	27369637	GO:0005622|GO:0006512|GO:0004842|GO:0016874	HACE1	+	ILMN_1214487	3258	S	NP_766061.1	NM_172473.1	ILMN_220203	NM_172473.1	A730034A22Rik; mKIAA1320; KIAA1320; BC025474; 1700042J16Rik	ILMN_220203
6480450	0.00855975	-1.6416	St13									GTAAAAACTTAGGGGAGTCAATTCCTCCATTTTTCTTTACTAACTTGGGC	NM_133726.1	19526911		ST13		ILMN_1228919	1457	S		NM_133726.1	ILMN_213985	scl070356.1_235		ILMN_213985
2510390	0.0143529	-1.4523	Idh2	269951	Mus musculus isocitrate dehydrogenase 2 (NADP+), mitochondrial (Idh2), mRNA.	GO:0006099|GO:0008152|GO:0006092|GO:0006097	GO:0005739|GO:0005743	GO:0016491|GO:0004450	chr7	87239765	87239814	CAGTGTTCTGCATACTGTAATTTATATTGCTCTGGAATCACATGGTGCCA	NM_173011.1	27370515	GO:0005739|GO:0005743|GO:0006099|GO:0008152|GO:0006092|GO:0006097|GO:0016491|GO:0004450	IDH2	-	ILMN_2595612	1591	S	NP_766599.1	NM_173011.1	ILMN_209421	NM_173011.1	IDPm; E430004F23; Idh-2	ILMN_209421
60647	0.00825211	-1.70596	Vbp1									CTCTGGAAAGCCATTGGTACTGACTGTGGTAAAAGTACTTGGTGATACAG	NM_011692.1	6755958		VBP1		ILMN_1243095	1	S		NM_011692.1	ILMN_185209	scl022327.6_246		ILMN_185209
630576	0.0078423	-1.54583	4931406C07Rik									CCCAATGGCAATAAGATGTGGGTCTAGGAACTCTTTAGAACTAAGCCCTA	NM_133732.1	19526925		4931406C07RIK		ILMN_2612325	2395	S		NM_133732.1	ILMN_211081	scl36203.11_30		ILMN_211081
3990360	0.00369273	-1.759	Sel1l	20338	Mus musculus sel-1 suppressor of lin-12-like (C. elegans) (Sel1l), transcript variant 1, mRNA.	GO:0007219|GO:0007219	GO:0016020|GO:0016021|GO:0016020|GO:0016021	GO:0005488|GO:0005488	chr12	93044659	93044708	TGACCACTAGAGATGTTGAGGGACATGCTTAAAGAGCATAAGCTGACGTC	NM_001039089.1	84875512	GO:0016020|GO:0016021|GO:0016020|GO:0016021|GO:0007219|GO:0007219|GO:0005488|GO:0005488	SEL1L	-	ILMN_3137920	6074	A	NP_001034178.1	NM_001039089.1	ILMN_258443	NM_001039089.1	AW493766; Sel1h; KIAA4137; mKIAA4137	ILMN_258443
3800091	0.035094	-1.67615	2510003E04Rik									CAGTACTTGTTAGATTTCATACTAGGAACAACACTGGGTAGTGTACCTGG	NM_028197.1	38016122		2510003E04RIK		ILMN_1255236	2183	S		NM_028197.1	ILMN_211350	scl37896.8_186		ILMN_211350
1340408	0.023429	-1.36985	Twistnb									GTTACAGAGGTTGCAGATGTTACAGATGTCACGCCACAGGAAGAAACAGA	NM_172253.1	27545206		TWISTNB		ILMN_2466121	18	S		NM_172253.1	ILMN_189979	scl028071.4_2		ILMN_189979
5420047	0.0119908	-1.44485	Cxadr									AGAATAGAGGCCATCAGTTGGGCTTGTTGTTGATTCAGACACTAAGAAGT	NM_009988	6857774		CXADR		ILMN_2514377	14	S			ILMN_195304	scl48937.1.1_21		ILMN_195304
2140594	0.00721615	-1.37889	Slc23a2	54338	Mus musculus solute carrier family 23 (nucleobase transporters), member 2 (Slc23a2), mRNA.	GO:0006811|GO:0019852|GO:0006810|GO:0006814|GO:0015993	GO:0016021|GO:0016020	GO:0015293|GO:0031402|GO:0008520|GO:0005215|GO:0008523	chr2	131878502	131878551	GACAGTAGAGATGTCTCTCTTTTATTTGAGTTTGTGACTGACTTTGCCTA	NM_018824.2	42741687	GO:0016021|GO:0016020|GO:0006811|GO:0019852|GO:0006810|GO:0006814|GO:0015993|GO:0015293|GO:0031402|GO:0008520|GO:0005215|GO:0008523	SLC23A2	-	ILMN_2640927	6044	S	NP_061294.2	NM_018824.2	ILMN_213800	NM_018824.2	AI844736; NBTL1; mKIAA0238; SVCT2; YSPL2; Slc23a1	ILMN_213800
2480471	0.00845188	-1.68141	Eif4e									GGGTAGCAGAGTGGAAACCATTGGCTGAGAGAAAAATGCTCTTTAAGTGG	NM_007917.2	31982406		EIF4E		ILMN_1260038	2245	S		NM_007917.2	ILMN_210783	scl22542.7.1468_5		ILMN_210783
2940196	0.0241465	-1.40412	Ndfip2	76273	Mus musculus Nedd4 family interacting protein 2 (Ndfip2), mRNA.		GO:0016020		chr14	104194895	104194944	GCAACACTATGACTAAAAAGTGCATCTAACTCTTCAGGGCTGTTTGTCCC	NM_029561.1	28077056	GO:0016020	NDFIP2	+	ILMN_1247636	2219	S	NP_083837.1	NM_029561.1	ILMN_219034	NM_029561.1	9130207N19Rik; mKIAA1165; N4wbp5a; 0710001O20Rik; KIAA1165	ILMN_219034
4060703	0.0143952	-1.41269	Hprt									GACAAGTTTGTTGTTGGATATGCCCTTGACTATAATGAGTACTTCAGGGA	NM_013556.1	7305154		HPRT		ILMN_2776552	640	S		NM_013556.1	ILMN_210441	gi_7305154_ref_NM_013556.1__205_a_7_0		ILMN_210441
290376	0.00475555	-1.61671	Ureb1									CGAGACAAGATTGGCATCTGTGTTGTGGAGGTTTCAAATAAAGAGCACTC	XM_136108	51772494		UREB1		ILMN_2494747	2	S			ILMN_193177	scl54549.37_1		ILMN_193177
5260091	0.0372391	-1.31965	Rchy1	68098	Mus musculus ring finger and CHY zinc finger domain containing 1 (Rchy1), mRNA.			GO:0005515|GO:0046872|GO:0008270|GO:0005515|GO:0046872|GO:0008270	chr5	93024730	93024779	ATGTAATAGAGCTTACTGGGTGATTGTAATAGCGATTACTGGGTGAAGCC	NM_026557.2	40254496	GO:0005515|GO:0046872|GO:0008270|GO:0005515|GO:0046872|GO:0008270	RCHY1	-	ILMN_1255376	1291	S	NP_080833.1	NM_026557.2	ILMN_221123	NM_026557.2	ARNIP; PRO1996; CHIMP; AU042618; Zfp363; Pirh2; mARNIP; 6720407C15Rik	ILMN_221123
5090332	0.0249501	-1.40968	Mrps15									GATGAACAAGATTGTGGAAAACCCTGAGGATTCCAGAACCTTGGAAGCTC	NM_025544	48526511		MRPS15		ILMN_1224268	440	S			ILMN_185115	scl0072204.1_2		ILMN_185115
4060576	0.0312678	-1.54503	6330409N04Rik	66674	Mus musculus RIKEN cDNA 6330409N04 gene (6330409N04Rik), mRNA.				chr14	60488875	60488924	CTGAACTTGAGTCACCATAGTCTGTAATCCAATAATTTTGTGTCTCCCTG	NM_025697.1	27228992		6330409N04RIK	-	ILMN_2704715	1180	S	NP_079973.1	NM_025697.1	ILMN_219136	NM_025697.1		ILMN_219136
1500274	0.00739308	-1.49958	Bcap31	27061	Mus musculus B-cell receptor-associated protein 31 (Bcap31), mRNA.	GO:0015031|GO:0006915|GO:0006810|GO:0006955|GO:0006886|GO:0015031|GO:0006915|GO:0006810|GO:0006955|GO:0006886	GO:0000139|GO:0005783|GO:0016020|GO:0005886|GO:0000139|GO:0005783|GO:0016020|GO:0005886	GO:0004872|GO:0004872	chrX	69941392	69941441	AGAACAAGAGCCTGAAGAATGACCTGAGGAAGCTAAAAGATGAGCTGGCC	NM_012060.2	31981309	GO:0000139|GO:0005783|GO:0016020|GO:0005886|GO:0000139|GO:0005783|GO:0016020|GO:0005886|GO:0015031|GO:0006915|GO:0006810|GO:0006955|GO:0006886|GO:0015031|GO:0006915|GO:0006810|GO:0006955|GO:0006886|GO:0004872|GO:0004872	BCAP31	-	ILMN_2611501	638	S	NP_036190.2	NM_012060.2	ILMN_211005	NM_012060.2	Bap31	ILMN_211005
3400424	0.0153219	-1.59433	Mrpl13	68537	Mus musculus mitochondrial ribosomal protein L13 (Mrpl13), mRNA.	GO:0006412|GO:0006412|GO:0006412	GO:0005622|GO:0005762|GO:0005840|GO:0005739|GO:0030529|GO:0005622|GO:0005762|GO:0005840|GO:0005739|GO:0030529|GO:0005622|GO:0005762|GO:0005840|GO:0005739|GO:0030529	GO:0003735|GO:0003735|GO:0003735	chr15	55364199	55364248	TGTTTTACAGACAAGTCCTGTGTAACCTGCTTTAAATGCTACACATGTTA	NM_026759.2	27229071	GO:0005622|GO:0005762|GO:0005840|GO:0005739|GO:0030529|GO:0005622|GO:0005762|GO:0005840|GO:0005739|GO:0030529|GO:0005622|GO:0005762|GO:0005840|GO:0005739|GO:0030529|GO:0006412|GO:0006412|GO:0006412|GO:0003735|GO:0003735|GO:0003735	MRPL13	-	ILMN_2982200	715	S	NP_081035.1	NM_026759.2	ILMN_210044	NM_026759.2	1110002D09Rik	ILMN_210044
6590669	0.0120902	-1.36564	Gabarapl2	93739	Mus musculus gamma-aminobutyric acid (GABA-A) receptor-associated protein-like 2 (Gabarapl2), mRNA.		GO:0000139|GO:0005794|GO:0000139|GO:0005794	GO:0005515|GO:0005515	chr8	114841943	114841992	GAGACTGGCCTAGGCTGTAAAAAGGCACTTTATTGTTTGAGTAGCATAGG	NM_026693.2	31542872	GO:0000139|GO:0005794|GO:0000139|GO:0005794|GO:0005515|GO:0005515	GABARAPL2	+	ILMN_1219431	2385	S	NP_080969.2	NM_026693.2	ILMN_213917	NM_026693.2	MGC102013; AI173605; GATE-16; 0610012F20Rik; 2900019O08Rik; Gef2	ILMN_213917
1440639	0.0249537	-1.42955	Tmem77	67171	Mus musculus transmembrane protein 77 (Tmem77), transcript variant 2, mRNA.		GO:0016021|GO:0016021		chr3	106377371	106377420	CAGCTGATGACATTGTTCAGTAGTGTAAATTACTTGCTGCTAACCCTGAC	NM_026013.2	70980524	GO:0016021|GO:0016021	TMEM77	+	ILMN_3127932	1805	A	NP_080289.1	NM_026013.2	ILMN_257311	NM_026013.2	2610318G18Rik; AI647667; 2010305N14Rik	ILMN_257311
6020746	0.00309463	-1.82004	Atp5a1									GCACCATTTGTAAAGGGTTACTCTTGTATTCCTGATGTACAGAAATCACA	NM_007505.1	6680747		ATP5A1		ILMN_2633229	1758	S		NM_007505.1	ILMN_213071	scl51737.13.1_28		ILMN_213071
4860187	0.00344646	-1.58231	Ndufb9	66218	Mus musculus NADH dehydrogenase (ubiquinone) 1 beta subcomplex, 9 (Ndufb9), mRNA.		GO:0005743|GO:0005739		chr15	58767481	58767530	TGTATCCTGATTACTTTTCCAAGAGAGAGCAGTGGAAGAAGCTGAGGATG	NM_023172.2	31340601	GO:0005743|GO:0005739	NDUFB9	+	ILMN_2605004	369	S	NP_075661.1	NM_023172.2	ILMN_210376	NM_023172.2	1190008J14Rik	ILMN_210376
2230408	0.020475	-1.90063	Dld	13382	Mus musculus dihydrolipoamide dehydrogenase (Dld), mRNA.	GO:0006118	GO:0005737|GO:0005739	GO:0004148|GO:0050660|GO:0015036|GO:0016491	chr12	31917970	31918019	TCCTGGAAAGTTTTGACCTGTTTTCATACTGTCTACGAGATTCAACTTCA	NM_007861.2	31982855	GO:0005737|GO:0005739|GO:0006118|GO:0004148|GO:0050660|GO:0015036|GO:0016491	DLD	-	ILMN_2703657	1802	S	NP_031887.2	NM_007861.2	ILMN_219055	NM_007861.2	AI746344; AI315664	ILMN_219055
3170066	0.0207923	-1.25492	Ehbp1	216565	Mus musculus EH domain binding protein 1 (Ehbp1), mRNA.			GO:0005515|GO:0005515	chr11	21906082	21906131	GTTCAATGTGCAGCAGTTTACAAAGACAGCTCATCAGCTGATGATGCACC	NM_153078.1	23346488	GO:0005515|GO:0005515	EHBP1	-	ILMN_2868981	4520	S	NP_694718.1	NM_153078.1	ILMN_212139	NM_153078.1	Flj21950; NACSIN; AF424697; RP23-51G7.3	ILMN_212139
4290241	0.0368827	-1.2576	2610033H07Rik									GTAAAACAGCTTTTTAATAGCCTGGCCACGCAAGAAGGTGAATGGAAGGC	NM_029278.1	33859729		2610033H07RIK		ILMN_1257117	2529	S		NM_029278.1	ILMN_211062	scl26699.18.1_4		ILMN_211062
2370279	0.00996612	-1.35046	Phca									GGTGGAGAATTTGGGCTTTTCTTAACAGGTTAACAGTTTGTGCTGGTCAT	NM_025408.1	21313583		PHCA		ILMN_2669782	1135	S		NM_025408.1	ILMN_216325	scl066190.1_22		ILMN_216325
1030519	0.0035518	-1.57701	Id2	15902	Mus musculus inhibitor of DNA binding 2 (Id2), mRNA.	GO:0045449|GO:0007507|GO:0007275|GO:0048535|GO:0045449|GO:0007507|GO:0007275|GO:0048535	GO:0005634|GO:0005737|GO:0005634|GO:0005737	GO:0030528|GO:0005515|GO:0030528|GO:0005515	chr12	25779264	25779313	TAAAAAGAAAGCGGAAGGAAAACTAAGGATGATCGTCTTGCCCAGGTGTC	NM_010496.2	31560579	GO:0005634|GO:0005737|GO:0005634|GO:0005737|GO:0045449|GO:0007507|GO:0007275|GO:0048535|GO:0045449|GO:0007507|GO:0007275|GO:0048535|GO:0030528|GO:0005515|GO:0030528|GO:0005515	ID2	-	ILMN_1228557	598	S	NP_034626.1	NM_010496.2	ILMN_217537	NM_010496.2	C78922; Idb2; AI255428	ILMN_217537
5690095	0.00425859	-1.33404	Tmem19	67226	Mus musculus transmembrane protein 19 (Tmem19), mRNA.				chr10	114766304	114766353	GTTGACCTGGGAGTATATTCTGGGGGAAGCGCTTAAAGATGCCAGGTGGC	NM_133683.1	19526845		TMEM19	-	ILMN_2436561	19	S	NP_598444.1	NM_133683.1	ILMN_186559	NM_133683.1	2810428F02Rik; AW125171	ILMN_186559
150113	0.00746999	-1.61083	Catnd2			GO:0006350|GO:0007155|GO:0007612|GO:0006355|GO:0007275|GO:0048167|GO:0006350|GO:0007155|GO:0007612|GO:0006355|GO:0007275|GO:0048167	GO:0005856|GO:0005634|GO:0005856|GO:0005634	GO:0005488|GO:0005198|GO:0005515|GO:0005488|GO:0005198|GO:0005515	chr15	30957910	30957959	GCAAGACGTCTCTTGCCTTTTGTTAATGCATTGTTGTAAAGTATTCGATG	NM_008729.1	6679117	GO:0005856|GO:0005634|GO:0005856|GO:0005634|GO:0006350|GO:0007155|GO:0007612|GO:0006355|GO:0007275|GO:0048167|GO:0006350|GO:0007155|GO:0007612|GO:0006355|GO:0007275|GO:0048167|GO:0005488|GO:0005198|GO:0005515|GO:0005488|GO:0005198|GO:0005515	CATND2	+	ILMN_2634520	4758	S		NM_008729.1	ILMN_213184	scl018163.25_164		ILMN_213184
7330452	0.045719	-1.28657	Hist2h3b	319154	Mus musculus histone cluster 2, H3b (Hist2h3b), mRNA.				chr3	96072947	96072996	TGCGCCATCCACGCCAAACGCGTCACCATCATGCCCAAGGACATCCAGTT	NM_178215.1	30061346		HIST2H3B	+	ILMN_2934120	331	S	NP_835587.1	NM_178215.1	ILMN_253111	NM_178215.1	H3-615; H3-616	ILMN_253111
3940026	0.00125455	-1.76693	Clcn4-2									CAAAGGGGTATTCGCATGCTACTGTTAGATATTGGTTCCTAAAATTTTGC	NM_011334.2	31981501		CLCN4-2		ILMN_1255684	2760	S		NM_011334.2	ILMN_213241	scl012727.1_314		ILMN_213241
20600	0.00334373	-1.36722	Atp6v1a1									CAGGACCATTTTTGTGGGGCACTTGGGAACTATTTGTTTTTCAAACAGAC	NM_007508.2	31560730		ATP6V1A1		ILMN_1255570	2425	S		NM_007508.2	ILMN_218486	scl011964.1_274		ILMN_218486
4900538	0.015301	-1.44308	Ndufb5	66046	Mus musculus NADH dehydrogenase (ubiquinone) 1 beta subcomplex, 5 (Ndufb5), mRNA.		GO:0005739|GO:0005743	GO:0016491|GO:0008137|GO:0003954	chr3	32650085	32650134	GTCCAAGAACAGTGTGTCCCTCTAGTGGGAAGAAATGAATAAATACTCTG	NM_025316.2	27754143	GO:0005739|GO:0005743|GO:0016491|GO:0008137|GO:0003954	NDUFB5	+	ILMN_2617335	603	S	NP_079592.2	NM_025316.2	ILMN_211581	NM_025316.2	SGDH; 0610007D05Rik; AU015782	ILMN_211581
1450601	0.0401769	-1.30423	Ndrg2	29811	Mus musculus N-myc downstream regulated gene 2 (Ndrg2), mRNA.	GO:0030154|GO:0007275			chr14	52525686	52525735	GGCCAGAGTAAGCAAGGAAAATGGGCAGATTGTGCAGGGAGATGACCTTG	NM_013864.1	7305304	GO:0030154|GO:0007275	NDRG2	-	ILMN_3001650	1230	S	NP_038892.1	NM_013864.1	ILMN_244033	NM_013864.1	AU040374; AI182517; Ndr2; SYLD	ILMN_244033
620041	0.00432979	-1.43092	Hps3	12807	Mus musculus Hermansky-Pudlak syndrome 3 homolog (human) (Hps3), mRNA.	GO:0006996|GO:0006996	GO:0005737|GO:0005737		chr3	20188394	20188443	CGGACTCTTGTCTGGCTGTTAACATGACTTGTTTACACATATTTTCAGCC	NM_080634.2	31560000	GO:0005737|GO:0005737|GO:0006996|GO:0006996	HPS3	-	ILMN_2994287	3633	S	NP_542365.2	NM_080634.2	ILMN_221941	NM_080634.2	coa	ILMN_221941
10630	0.00683367	-1.39864	Mrpl52	68836	Mus musculus mitochondrial ribosomal protein L52 (Mrpl52), mRNA.			GO:0003674	chr14	53383876	53383925	GGAACATGATCTCAAACCTAAAGGGACTTTACTGAGAAGCCCACTTCCGA	NM_026851.1	30348980	GO:0003674	MRPL52	+	ILMN_2601865	333	S	NP_081127.1	NM_026851.1	ILMN_210065	NM_026851.1	1110047B07Rik	ILMN_210065
4070133	0.031124	-1.41995	Cblb									GGTACTTTCTGTAAGCCTGAAATGTTGAGCTTCGAAGGAGACTTTCTGGA	NM_001033238.1	51830832		CBLB		ILMN_2702039	6196	S			ILMN_184723	scl49037.1.1_264		ILMN_184723
2970519	0.0252469	-1.27965	Actl6a	56456	Mus musculus actin-like 6A (Actl6a), mRNA.	GO:0016568|GO:0006338|GO:0006350|GO:0006355|GO:0001558	GO:0016585|GO:0005884|GO:0005634	GO:0005200|GO:0005524|GO:0003682|GO:0005515	chr3	32625791	32625840	GGTTGGTGGAATTACTCTGTATTGACAAGTACAAGTTACTGCCTATGCTT	NM_019673.1	9789892	GO:0016585|GO:0005884|GO:0005634|GO:0016568|GO:0006338|GO:0006350|GO:0006355|GO:0001558|GO:0005200|GO:0005524|GO:0003682|GO:0005515	ACTL6A	+	ILMN_1254256	1687	S	NP_062647.1	NM_019673.1	ILMN_211131	NM_019673.1	Actl6; C79802; Baf53a; ARP4; 2810432C06Rik; AI851094	ILMN_211131
7150070	0.00941658	-1.34581	Rpo1-1									CAATACATTTTATTAAATGTGCCACAGACACCTTTGCCTTTGTAAGGCCG	NM_009085.1	6677786		RPO1-1		ILMN_1252845	1232	S		NM_009085.1	ILMN_215727	scl0001631.1_196		ILMN_215727
4860286	0.0138806	-1.26781	Slc30a6	210148	Mus musculus solute carrier family 30 (zinc transporter), member 6 (Slc30a6), mRNA.	GO:0006829|GO:0006812|GO:0006895	GO:0016020	GO:0005385|GO:0008324	chr17	74328558	74328607	CCAACTTGCATTGACTGTTCAACCACTTACATGTCAGATTATTCCAGGCT	NM_144798.2	31559965	GO:0016020|GO:0006829|GO:0006812|GO:0006895|GO:0005385|GO:0008324	SLC30A6	+	ILMN_2669128	1479	S	NP_659047.2	NM_144798.2	ILMN_216264	NM_144798.2	ZnT-6; MGC11963; ZnT6	ILMN_216264
4610167	0.00998934	-1.42514	Ift20	55978	Mus musculus intraflagellar transport 20 homolog (Chlamydomonas) (Ift20), mRNA.		GO:0005814|GO:0005814|GO:0005814		chr11	78356182	78356231	GTGGTCTAATTGAGCTTGTTGATCAGCTTGCCAAAGAAGCAGAGAACGAG	NM_018854.3	32129288	GO:0005814|GO:0005814|GO:0005814	IFT20	+	ILMN_2671767	527	S	NP_061342.1	NM_018854.3	ILMN_209051	NM_018854.3	0610009H04Rik; RP23-399H5.8; AU015496	ILMN_209051
4570181	0.00892748	-1.42194	5330414D10Rik	245867	Mus musculus protein-L-isoaspartate (D-aspartate) O-methyltransferase domain containing 2 (Pcmtd2), mRNA.				chr2	181591461	181591510	GGTTGTTCTTGATGTTAACTCTGATTGTTAGCTAGACTTTTGTTACCTGG	NM_153594.2	31559900		5330414D10RIK	+	ILMN_2647084	2815	S	NP_705822.1	NM_153594.2	ILMN_214351	NM_153594.2	AI314201; 5330414D10Rik; MGC36470	ILMN_214351
670358	0.00399252	-1.51372	4933434E20Rik	99650	Mus musculus RIKEN cDNA 4933434E20 gene (4933434E20Rik), transcript variant 1, mRNA.		GO:0016020|GO:0016021|GO:0016020|GO:0016021|GO:0016020|GO:0016021		chr3	89866058	89866107	CTGCCCCATTGCACTCAACTGAATAGAAATATTTGGGTTTAGAGCATCTC	NM_025762.1	20270195	GO:0016020|GO:0016021|GO:0016020|GO:0016021|GO:0016020|GO:0016021	4933434E20RIK	+	ILMN_2594807	1177	S	NP_080038.1	NM_025762.1	ILMN_209333	NM_025762.1	AI462154; 5730552F22Rik; NICE-3; NS5ATP4	ILMN_209333
3130102	0.026254	-1.66733	Usp14									CAGAACCAAGCCACTTGTGCATCTTCAATCTTAAGACTACGGGAAATTAC	NM_021522.2	31560312		USP14		ILMN_2465770	13	S		NM_021522.2	ILMN_188200	scl0002220.1_34		ILMN_188200
2940494	0.00595357	-1.35654	8430415E04Rik	74521	Mus musculus RIKEN cDNA 8430415E04 gene (8430415E04Rik), mRNA.			GO:0005488|GO:0005488	chr12	104014569	104014618	GCTCACGCCATGTCAACAGCACCATTTGTACTAATGCTAATAATTCCATC	NM_028980.1	30794169	GO:0005488|GO:0005488	8430415E04RIK	+	ILMN_1246165	3370	S	NP_083256.1	NM_028980.1	ILMN_219923	NM_028980.1	mKIAA1622	ILMN_219923
3060497	0.00870353	-1.35395	Ctnnb1	12387	Mus musculus catenin (cadherin associated protein), beta 1 (Ctnnb1), mRNA.	GO:0001708|GO:0016337|GO:0045595|GO:0010003|GO:0045667|GO:0045669|GO:0045449|GO:0030900|GO:0000122|GO:0016331|GO:0050875|GO:0050808|GO:0045671|GO:0007398|GO:0042475|GO:0007507|GO:0048469|GO:0006355|GO:0001709|GO:0045453|GO:0006350|GO:0007155|GO:0001501|GO:0042733|GO:0009953|GO:0045892|GO:0035116|GO:0000904|GO:0035117|GO:0030324|GO:0016055|GO:0001569|GO:0009954|GO:0030154|GO:0007268|GO:0042127|GO:…	GO:0005634|GO:0016020|GO:0005856|GO:0016328|GO:0045177|GO:0016323|GO:0005913|GO:0030027|GO:0005912|GO:0005667|GO:0005624|GO:0005737|GO:0005911|GO:0005886|GO:0005634|GO:0016020|GO:0005856|GO:0016328|GO:0045177|GO:0016323|GO:0005913|GO:0030027|GO:0005912|GO:0005667|GO:0005624|GO:0005737|GO:0005911|GO:0005886	GO:0003700|GO:0003677|GO:0003713|GO:0005488|GO:0045294|GO:0005198|GO:0003682|GO:0005515|GO:0045296|GO:0003700|GO:0003677|GO:0003713|GO:0005488|GO:0045294|GO:0005198|GO:0003682|GO:0005515|GO:0045296	chr9	120869085	120869134	GGAGTGACTCACGCAGTGAAGAATGCACACGAATGGATCACAAGATGGCG	NM_007614.2	31560726	GO:0005634|GO:0016020|GO:0005856|GO:0016328|GO:0045177|GO:0016323|GO:0005913|GO:0030027|GO:0005912|GO:0005667|GO:0005624|GO:0005737|GO:0005911|GO:0005886|GO:0005634|GO:0016020|GO:0005856|GO:0016328|GO:0045177|GO:0016323|GO:0005913|GO:0030027|GO:0005912|GO:0005667|GO:0005624|GO:0005737|GO:0005911|GO:0005886|GO:0001708|GO:0016337|GO:0045595|GO:0010003|GO:0045667|GO:0045669|GO:0045449|GO:0030900|GO:…	CTNNB1	+	ILMN_2696575	3008	S	NP_031640.1	NM_007614.2	ILMN_218498	NM_007614.2	Catnb; Mesc	ILMN_218498
160386	0.0124114	-1.4611	Tsn									CCAGATCGGGAAAAAGGGTTTCATCTGGATGTGGAAGATTATCTCTCAGG	NM_011650.2	24528551		TSN		ILMN_1240067	1	S		NM_011650.2	ILMN_187695	scl16396.6_171		ILMN_187695
460110	0.0103472	-1.42863	Gap43									CTTGGTGTTGTTATGGCGAGTTTTTGGTAATGATGATGCAGTCATCTTGG	NM_008083	31982842		GAP43		ILMN_1234990	1048	S			ILMN_209641	scl014432.1_11		ILMN_209641
1510523	0.0360127	-1.49051	Pcf11	74737	Mus musculus cleavage and polyadenylation factor subunit homolog (S. cerevisiae) (Pcf11), mRNA.				chr7	99793141	99793190	CCCTGTGAAAGTCCCAAAGTTAAGGAAGAACAAATTGATGCCCCACCAGC	NM_029078.2	50897275		PCF11	-	ILMN_3160194	4807	S	NP_083354.2	NM_029078.2	ILMN_232464	NM_029078.2	KIAA0824; C77803; 5730417B17Rik; 2500001H09Rik	ILMN_232464
70019	0.00773516	-1.37477	Akr1e1									TTGTCAGTTAGTCGTAGCCTTTCTGGCTTCTATTTTCAGAAGTGAAATGC	NM_018859.1	9256561		AKR1E1		ILMN_2602837	1209	S		NM_018859.1	ILMN_210160	scl056043.1_7		ILMN_210160
10309	0.0357603	-1.25462	Insig1	231070	Mus musculus insulin induced gene 1 (Insig1), mRNA.	GO:0006991|GO:0006991|GO:0006991|GO:0006991	GO:0005783|GO:0016020|GO:0005783|GO:0016020|GO:0005783|GO:0016020|GO:0005783|GO:0016020	GO:0005515|GO:0005515|GO:0005515|GO:0005515	chr5	28408995	28409044	CTACTTTGGCTAAAAGAAAATGGGTTGTGCTAGACTTTGGGACGGTTCTT	NM_153526.2	31542999	GO:0005783|GO:0016020|GO:0005783|GO:0016020|GO:0005783|GO:0016020|GO:0005783|GO:0016020|GO:0006991|GO:0006991|GO:0006991|GO:0006991|GO:0005515|GO:0005515|GO:0005515|GO:0005515	INSIG1	+	ILMN_2895388	2239	S	NP_705746.1	NM_153526.2	ILMN_210547	NM_153526.2	1810013C12Rik; Insig-1	ILMN_210547
4610767	0.0375346	-1.74766	2900064A13Rik									GAAAAACCCAGCTTTCATCCTTTGTATGAGGTCAATATTAATGTCACTGA	NM_133749	19526955		2900064A13RIK		ILMN_2755059	931	S			ILMN_192902	scl098979.1_88		ILMN_192902
3800452	0.0125872	-1.38841	Kpnb1									TGAGCCCAACTTTATTAACCAAAACTGATACCACCACCTTTATCTTCTGA	NM_008379.2	31543050		KPNB1		ILMN_1230411	5506	S		NM_008379.2	ILMN_219048	scl39652.23.1463_24		ILMN_219048
2340192	0.00223982	-1.58235	Fstl5									GTCCCGTCCACTGTTTAAAATCTTTTGTGCCTTGAAGGAAATGTCATGGA	NM_178673.2	31341014		FSTL5		ILMN_2690540	3373	S		NM_178673.2	ILMN_218020	scl0213262.16_329		ILMN_218020
4540255	0.0149807	-1.35746	Ptp4a2									GCTAGTTGCGCTTGCATTGATTGAATGCGGAATGAAGTATGAAGATGCTG	NM_008974.2	31543525		PTP4A2		ILMN_2725835	762	S		NM_008974.2	ILMN_210989	scl019244.5_2		ILMN_210989
1300025	0.0174942	-1.42332	Tada2l	217031	Mus musculus transcriptional adaptor 2 (ADA2 homolog, yeast)-like (Tada2l), mRNA.	GO:0006350|GO:0006355|GO:0045449|GO:0006350|GO:0006355|GO:0045449	GO:0005634|GO:0005694|GO:0005634|GO:0005694	GO:0003677|GO:0003677	chr11	83895668	83895717	CCGGAGACTTGTGTTGGATTCTTGCTGTGAGAAGAAGGAGAGACACTGGG	NM_172562.1	27369795	GO:0005634|GO:0005694|GO:0005634|GO:0005694|GO:0006350|GO:0006355|GO:0045449|GO:0006350|GO:0006355|GO:0045449|GO:0003677|GO:0003677	TADA2L	-	ILMN_2774803	1516	S	NP_766150.1	NM_172562.1	ILMN_218899	NM_172562.1	D030022J10Rik; AV319371	ILMN_218899
6290088	0.0184875	-1.45093	Pam	18484	Mus musculus peptidylglycine alpha-amidating monooxygenase (Pam), mRNA.	GO:0006518	GO:0005829|GO:0016020|GO:0005887|GO:0016021	GO:0003824|GO:0004497|GO:0031418|GO:0046872|GO:0008270|GO:0005507|GO:0004504|GO:0016829|GO:0016491	chr1	99651553	99651602	TGGTGTGTTTCCGGATGTCTTATTTTTAGATGGTTACACTGTTAGACACT	NM_013626.1	7305366	GO:0005829|GO:0016020|GO:0005887|GO:0016021|GO:0006518|GO:0003824|GO:0004497|GO:0031418|GO:0046872|GO:0008270|GO:0005507|GO:0004504|GO:0016829|GO:0016491	PAM	-	ILMN_2626294	3884	S	NP_038654.1	NM_013626.1	ILMN_212425	NM_013626.1	PHM	ILMN_212425
6620608	0.00711431	-1.92206	Mapre3	100732	Mus musculus microtubule-associated protein, RP/EB family, member 3 (Mapre3), mRNA.	GO:0007067|GO:0007049|GO:0051301	GO:0005874		chr5	31168098	31168147	TTTGTCTTTTGACTTCTCTCTCAGTAGATGAGGGAAAGGCTGATATGAGG	NM_133350.1	39930508	GO:0005874|GO:0007067|GO:0007049|GO:0051301	MAPRE3	+	ILMN_1232412	1525	S	NP_579928.1	NM_133350.1	ILMN_216149	NM_133350.1	AI790651; EB2	ILMN_216149
990767	0.00916922	-1.44513	Ednrb	13618	Mus musculus endothelin receptor type B (Ednrb), mRNA.	GO:0001755|GO:0006885|GO:0007497|GO:0007186|GO:0048066|GO:0007422|GO:0007165|GO:0030318|GO:0001755|GO:0006885|GO:0007497|GO:0007186|GO:0048066|GO:0007422|GO:0007165|GO:0030318|GO:0001755|GO:0006885|GO:0007497|GO:0007186|GO:0048066|GO:0007422|GO:0007165|GO:0030318	GO:0016020|GO:0016020|GO:0016020	GO:0004930|GO:0001584|GO:0004871|GO:0001600|GO:0004962|GO:0004872|GO:0005515|GO:0004930|GO:0001584|GO:0004871|GO:0001600|GO:0004962|GO:0004872|GO:0005515|GO:0004930|GO:0001584|GO:0004871|GO:0001600|GO:0004962|GO:0004872|GO:0005515	chr14	102700538	102700587	GGATGTTAGAGGTCAAACGATTTGTAAGTGACTTCAGCCTATTTTCTCCC	NM_007904.2	31542595	GO:0016020|GO:0016020|GO:0016020|GO:0001755|GO:0006885|GO:0007497|GO:0007186|GO:0048066|GO:0007422|GO:0007165|GO:0030318|GO:0001755|GO:0006885|GO:0007497|GO:0007186|GO:0048066|GO:0007422|GO:0007165|GO:0030318|GO:0001755|GO:0006885|GO:0007497|GO:0007186|GO:0048066|GO:0007422|GO:0007165|GO:0030318|GO:0004930|GO:0001584|GO:0004871|GO:0001600|GO:0004962|GO:0004872|GO:0005515|GO:0004930|GO:0001584|GO:…	EDNRB	-	ILMN_2917471	3706	S	NP_031930.1	NM_007904.2	ILMN_208799	NM_007904.2	ETb; s; ET-B; Sox10m1; ET>B<; AU022549	ILMN_208799
4490154	0.00721676	-1.42402	Ndufs4	17993	Mus musculus NADH dehydrogenase (ubiquinone) Fe-S protein 4 (Ndufs4), mRNA.	GO:0006118|GO:0006118|GO:0006118|GO:0006118	GO:0005739|GO:0005747|GO:0005739|GO:0005747|GO:0005739|GO:0005747|GO:0005739|GO:0005747	GO:0016491|GO:0016651|GO:0008137|GO:0003954|GO:0016491|GO:0016651|GO:0008137|GO:0003954|GO:0016491|GO:0016651|GO:0008137|GO:0003954|GO:0016491|GO:0016651|GO:0008137|GO:0003954	chr13	115078880	115078929	GTCAGCTGTGCACTATTTATAGTCCATGGATAATGCACCTCTTAATCTCC	NM_010887.1	6754813	GO:0005739|GO:0005747|GO:0005739|GO:0005747|GO:0005739|GO:0005747|GO:0005739|GO:0005747|GO:0006118|GO:0006118|GO:0006118|GO:0006118|GO:0016491|GO:0016651|GO:0008137|GO:0003954|GO:0016491|GO:0016651|GO:0008137|GO:0003954|GO:0016491|GO:0016651|GO:0008137|GO:0003954|GO:0016491|GO:0016651|GO:0008137|GO:0003954	NDUFS4	-	ILMN_2663694	556	S	NP_035017.1	NM_010887.1	ILMN_212301	NM_010887.1	6720411N02Rik; C1-18k	ILMN_212301
2190193	0.00377592	-1.46428	Gnl2									CACGGCAGCAACAATCCAAAAAAGTTGGTGTGCGTTACTACGAGACACAC	NM_145552	21704087		GNL2		ILMN_2770686	2141	S			ILMN_223864	scl24979.20.1_9		ILMN_223864
4220390	0.0195772	-1.37169	Stam	20844	Mus musculus signal transducing adaptor molecule (SH3 domain and ITAM motif) 1 (Stam), mRNA.	GO:0007166|GO:0006810|GO:0015031|GO:0007166|GO:0006810|GO:0015031|GO:0007166|GO:0006810|GO:0015031	GO:0016020|GO:0016020|GO:0016020	GO:0004888|GO:0005515|GO:0004888|GO:0005515|GO:0004888|GO:0005515	chr2	14069409	14069458	CAGTATCACGTTTATTAGACCTTAGCTTCCCTTCTGTGAATGCATATTAC	NM_011484.2	31560544	GO:0016020|GO:0016020|GO:0016020|GO:0007166|GO:0006810|GO:0015031|GO:0007166|GO:0006810|GO:0015031|GO:0007166|GO:0006810|GO:0015031|GO:0004888|GO:0005515|GO:0004888|GO:0005515|GO:0004888|GO:0005515	STAM	+	ILMN_1248771	3134	S	NP_035614.1	NM_011484.2	ILMN_216238	NM_011484.2	STAM1	ILMN_216238
2630044	0.00314883	-1.55894	Tes3									GTCTTCCCATAAGTCATAGAAGCTTGATGGTGATTATTTTGAGGTTTCCA	NM_033623.1	15826859		TES3		ILMN_1222165	1225	S		NM_033623.1	ILMN_217624	scl0114893.1_279		ILMN_217624
6350600	0.00754571	-1.47509	Nqo3a2	72017	Mus musculus cytochrome b5 reductase 1 (Cyb5r1), mRNA.			GO:0004128|GO:0050660|GO:0051287	chr1	136227879	136227928	CCACTACTTAGATGAGTACAGGTTGAGTGCGCTTATAGACACAGTCCTAC	NM_028057.1	21312523	GO:0004128|GO:0050660|GO:0051287	NQO3A2	+	ILMN_1243370	1356	S	NP_082333.1	NM_028057.1	ILMN_217747	NM_028057.1	C80155; B5R.1; 1500005G05Rik; Nqo3a2	ILMN_217747
4810458	0.00568188	-1.75466	2310075A12Rik	69091	Mus musculus vacuolar protein sorting 26 homolog B (yeast) (Vps26b), mRNA.	GO:0006886|GO:0006810|GO:0015031	GO:0016020		chr9	26815436	26815485	GCTGCAGTGTTTACATGTTTCTTAATGTGTTGTCTTTTCAATGGCTGTAT	NM_178027.3	32129295	GO:0016020|GO:0006886|GO:0006810|GO:0015031	2310075A12RIK	-	ILMN_2631192	3437	S	NP_821170.1	NM_178027.3	ILMN_212871	NM_178027.3	2310075A12Rik; 1810012I05Rik	ILMN_212871
2140711	0.00816475	-1.63583	Arnt2	11864	Mus musculus aryl hydrocarbon receptor nuclear translocator 2 (Arnt2), mRNA.	GO:0006355|GO:0000160|GO:0007165|GO:0001666|GO:0009636|GO:0045944|GO:0006350|GO:0045449|GO:0007417|GO:0045941|GO:0001701|GO:0009410	GO:0005667|GO:0005634	GO:0005061|GO:0003700|GO:0003677|GO:0046982|GO:0004871|GO:0030528|GO:0017162|GO:0004872	chr7	91395321	91395370	GCTAATCCCTAATAGCAAGGCAAAATTAAAGCCCTCTTTGTATGTGGCCA	NM_007488.2	34328094	GO:0005667|GO:0005634|GO:0006355|GO:0000160|GO:0007165|GO:0001666|GO:0009636|GO:0045944|GO:0006350|GO:0045449|GO:0007417|GO:0045941|GO:0001701|GO:0009410|GO:0005061|GO:0003700|GO:0003677|GO:0046982|GO:0004871|GO:0030528|GO:0017162|GO:0004872	ARNT2	-	ILMN_2616509	5303	S	NP_031514.2	NM_007488.2	ILMN_211506	NM_007488.2	Hif-2b; mKIAA0307	ILMN_211506
3420241	0.00500824	-1.3544	Zfp346									GTCACAACCTAGCTTTGTACTGTTGAAATCGTATTGTTTCCCTTTGAGGT	NM_012017	6754395		ZFP346		ILMN_1253077	6	S			ILMN_186523	scl44742.7_504		ILMN_186523
1850468	0.000899	-1.96066	Ptpra	19262	Mus musculus protein tyrosine phosphatase, receptor type, A (Ptpra), mRNA.	GO:0007185|GO:0008286|GO:0006468|GO:0006470	GO:0005886|GO:0016021|GO:0016020	GO:0016787|GO:0004725|GO:0004872|GO:0004721	chr2	130379348	130379397	CCTGTTAGGTGGAGATTTTGTATGTAAATGTGTTAGCACTGATAGTCCTT	NM_008980.1	6679556	GO:0005886|GO:0016021|GO:0016020|GO:0007185|GO:0008286|GO:0006468|GO:0006470|GO:0016787|GO:0004725|GO:0004872|GO:0004721	PTPRA	+	ILMN_2607022	2640	S	NP_033006.1	NM_008980.1	ILMN_210576	NM_008980.1	PTPalpha; MGC118095; RPTRalpha; PTP[a]; Ptpa; RPTR[a]	ILMN_210576
4830121	0.00673578	-1.70624	2010012C16Rik	66441	Mus musculus RIKEN cDNA 2010012C16 gene (2010012C16Rik), mRNA.				chr6	131250315	131250364	GTGTTCAGCCTCATTGGTCTACACTTCAAGATTAAGCCAATTTGAATGGG	NM_025564.1	13385001		2010012C16RIK	-	ILMN_1223176	483	S	NP_079840.1	NM_025564.1	ILMN_216019	NM_025564.1	magoh; mago	ILMN_216019
4220639	0.023256	-1.39673	3010033P07Rik	76846	Mus musculus ribosomal protein S9 (Rps9), mRNA.		GO:0015935|GO:0030529|GO:0015935|GO:0030529	GO:0019843|GO:0019843	chr7	3309911	3309960	GGATTAATTAATACTTGGCTGAACTGGAGGATTGTCTAGTTTTCCAGCTG	NM_029767.1	33504482	GO:0015935|GO:0030529|GO:0015935|GO:0030529|GO:0019843|GO:0019843	3010033P07RIK	+	ILMN_1214918	630	S	NP_084043.1	NM_029767.1	ILMN_213995	NM_029767.1	AL022771; AL022885; MGC4138; 3010033P07Rik	ILMN_213995
4670458	0.0371314	-1.64608	Jak1									GTATTCTGCCTCTAAAGTTCCTCAACAAATACTCGAGTTACACATATGCA	NM_146145.1	22164787		JAK1		ILMN_2701093	3811	S		NM_146145.1	ILMN_218859	scl24063.27.1_21		ILMN_218859
3520148	0.00301363	-1.42643	Bckdhb	12040	Mus musculus branched chain ketoacid dehydrogenase E1, beta polypeptide (Bckdhb), mRNA.	GO:0009083	GO:0005947|GO:0005739|GO:0005743	GO:0016831|GO:0003826	chr9	84017764	84017813	CGTGGGCGGTGATCTTAAGACTGTTTCATGACTATAAATACCGGGTGGTG	NM_199195.1	40353219	GO:0005947|GO:0005739|GO:0005743|GO:0009083|GO:0016831|GO:0003826	BCKDHB	+	ILMN_2660803	1315	S	NP_954665.1	NM_199195.1	ILMN_215543	NM_199195.1		ILMN_215543
1300048	0.00806565	-1.53273	Tebp	56351	Mus musculus prostaglandin E synthase 3 (cytosolic) (Ptges3), mRNA.	GO:0001516|GO:0008610|GO:0006633		GO:0050220|GO:0051082|GO:0016853|GO:0003674	chr10	127479934	127479983	GGAAGATTTCTTGGCTGTCCTTTTAAGTGTCTGTTTGCTGTAATTTCATG	NM_019766.2	31980992	GO:0001516|GO:0008610|GO:0006633|GO:0050220|GO:0051082|GO:0016853|GO:0003674	TEBP	+	ILMN_2674720	1685	S	NP_062740.1	NM_019766.2	ILMN_216742	NM_019766.2	cPGES; sid3177; 5730442A20Rik; Tebp; Ptges	ILMN_216742
6110132	0.047464	-1.28575	Srp9	27058	Mus musculus signal recognition particle 9 (Srp9), mRNA.	GO:0006605|GO:0045900|GO:0006605|GO:0045900	GO:0030529|GO:0005786|GO:0030529|GO:0005786	GO:0003723|GO:0003723	chr1	184061930	184061979	GCTGCAGTGGTATGTTTCTTTTGGAGTACAACATGTATGCCGTTTACAAC	NM_012058.2	31560508	GO:0030529|GO:0005786|GO:0030529|GO:0005786|GO:0006605|GO:0045900|GO:0006605|GO:0045900|GO:0003723|GO:0003723	SRP9	+	ILMN_1260348	759	S	NP_036188.1	NM_012058.2	ILMN_213903	NM_012058.2	9kDa	ILMN_213903
610095	0.0163324	-2.15656	Trim2	80890	Mus musculus tripartite motif protein 2 (Trim2), mRNA. XM_984114 XM_984144 XM_984172 XM_984200 XM_984238 XM_984275 XM_984313		GO:0005737|GO:0005622|GO:0005737|GO:0005622	GO:0008270|GO:0046872|GO:0017022|GO:0005515|GO:0008270|GO:0046872|GO:0017022|GO:0005515	chr3	84024732	84024781	GGGAGAAACAAGACTCGAGTGTATATCGTTACCATGCACAAAAGTCTCAG	NM_030706.1	14010848	GO:0005737|GO:0005622|GO:0005737|GO:0005622|GO:0008270|GO:0046872|GO:0017022|GO:0005515|GO:0008270|GO:0046872|GO:0017022|GO:0005515	TRIM2	-	ILMN_2445505	2	S	NP_109631.1	NM_030706.1	ILMN_187599	NM_030706.1	narf; KIAA0517; mKIAA0517	ILMN_187599
3520463	0.00544496	-1.45494	Ccdc59	52713	Mus musculus coiled-coil domain containing 59 (Ccdc59), mRNA.				chr10	105251217	105251266	GACTAAAAAGGGCCAGCCTAACCTGAATTTACAGATGGAGTATCTTCTGC	NM_025602.1	13385057		CCDC59	+	ILMN_2877436	675	S	NP_079878.1	NM_025602.1	ILMN_212729	NM_025602.1	D10Ertd718e; 2300004H16Rik	ILMN_212729
4860711	0.00534436	-1.5098	Foxg1	15228	Mus musculus forkhead box G1 (Foxg1), mRNA.	GO:0042472|GO:0006350|GO:0009953|GO:0016199|GO:0045665|GO:0030900|GO:0006355|GO:0007275|GO:0045787	GO:0005667|GO:0005634	GO:0043565|GO:0003700|GO:0003677	chr12	50487673	50487722	ACCTTGCAAATATGTAACCTGTGTTGCGCAAATGCCGCATCAATTTGAGT	NM_008241.1	6679842	GO:0005667|GO:0005634|GO:0042472|GO:0006350|GO:0009953|GO:0016199|GO:0045665|GO:0030900|GO:0006355|GO:0007275|GO:0045787|GO:0043565|GO:0003700|GO:0003677	FOXG1	+	ILMN_2599125	2766	S	NP_032267.1	NM_008241.1	ILMN_209777	NM_008241.1	Hfh9; Hfhbf1; BF-1; Bf1; 2900064B05Rik	ILMN_209777
6860717	0.0128286	-1.42862	Tug1	544752	Mus musculus taurine upregulated gene 1 (Tug1) on chromosome 11.				chr11	3539927	3539976	GTTGAATGAGCCAGGCAGAAAATGAAGCCAGTACAGAGGGAAATGGAGCC	NR_002321.1	68303551		TUG1	-	ILMN_3028324	4536	I		NR_002321.1	ILMN_260041	NR_002321.1	AI316828	ILMN_260041
6200386	0.0128149	-1.42632	LOC433801	433801	Mus musculus similar to RIKEN cDNA 6330416L07 gene (LOC433801), mRNA.				chr4			CTGAGTATGAGTCTCTTGTGATCTGGTCAACAACTCCTTTCCTATTGTCC	NM_001013808.1	85701493		LOC433801	+	ILMN_3023451	2432	I	NP_001013830.1	NM_001013808.1	ILMN_260633	NM_001013808.1		ILMN_260633
7560424	0.0150179	-1.51348	2810036L13Rik									GACACGAACACACTTGTATGGTATGCACTCAAACTCAGATTGCTGTTTCT	NM_144802.2	33667081		2810036L13RIK		ILMN_2768850	2518	S		NM_144802.2	ILMN_214157	scl0072692.1_148		ILMN_214157
1190059	0.0288813	-1.66708	2310047O13Rik									ATTAGATCCAGAAGGACTAGGAATCATATTGTTGGGTCCATTTCTTCAAG	NM_024185.3	31981446		2310047O13RIK		ILMN_1259621	1233	S		NM_024185.3	ILMN_212442	scl0003179.1_0		ILMN_212442
6130168	0.0475667	-2.2256	Gpm6b									TTTTGTAACCTAACAGTGAATCAATATTTTCTATCAGTGCCAAGGGCTTC	NM_023122.1	12963494		GPM6B		ILMN_2631345	2671	S		NM_023122.1	ILMN_212888	scl014758.7_197		ILMN_212888
2750528	0.0309325	-1.35774	U2af2	22185	Mus musculus U2 small nuclear ribonucleoprotein auxiliary factor (U2AF) 2 (U2af2), mRNA.	GO:0006397|GO:0000398|GO:0006397|GO:0000398|GO:0006397|GO:0000398	GO:0030529|GO:0005634|GO:0005681|GO:0030529|GO:0005634|GO:0005681|GO:0030529|GO:0005634|GO:0005681	GO:0003723|GO:0003676|GO:0000166|GO:0003723|GO:0003676|GO:0000166|GO:0003723|GO:0003676|GO:0000166	chr7	5019651	5019700	ATTTTATGGCCAAACTATTTTGAATTTTGTTGTCTGGCCCTCAGTGCCCT	NM_133671.1	19526823	GO:0030529|GO:0005634|GO:0005681|GO:0030529|GO:0005634|GO:0005681|GO:0030529|GO:0005634|GO:0005681|GO:0006397|GO:0000398|GO:0006397|GO:0000398|GO:0006397|GO:0000398|GO:0003723|GO:0003676|GO:0000166|GO:0003723|GO:0003676|GO:0000166|GO:0003723|GO:0003676|GO:0000166	U2AF2	+	ILMN_2496310	20	S	NP_598432.1	NM_133671.1	ILMN_191465	NM_133671.1	MGC118033; 65kDa	ILMN_191465
3710243	0.00359695	-1.56297	Wdr23									GGTGGCCAGCAGCTTCAACAAAAGAGGATAAAACAGGACTTCTTTCACCT	NM_133734.1	19526929		WDR23		ILMN_1212975	9	S		NM_133734.1	ILMN_189919	scl46280.17_461		ILMN_189919
270523	0.0237298	-1.7112	Sparcl1	13602	Mus musculus SPARC-like 1 (mast9, hevin) (Sparcl1), mRNA.		GO:0005578	GO:0005509	chr5	104508420	104508469	CCGCTTCAGAAATACGAGCAGCCATGACACTATACATTCATATGTAGCAA	NM_010097.2	31982799	GO:0005578|GO:0005509	SPARCL1	-	ILMN_1237917	2390	S	NP_034227.2	NM_010097.2	ILMN_215660	NM_010097.2	Ecm2; Sc1; mast9; hevin	ILMN_215660
2320086	0.0185418	-1.7642	2900001O04Rik									CTGGATACTGGTGTGTCAGAGATGGATTCATTTTACTGTCAAGATTGAGT	NM_026213.2	42475980		2900001O04RIK		ILMN_2615628	1691	S		NM_026213.2	ILMN_211412	scl48128.6_4		ILMN_211412
3420736	0.0274754	-1.38272	5230400G24Rik	75734	Mus musculus RIKEN cDNA 5230400G24 gene (5230400G24Rik), mRNA.				chr1	82748708	82748757	ACATCTCAACTGTAATGCTTTCTAAGTCACAGTGCTGTGCAGGACTGAAG	NM_029409.2	40254162		5230400G24RIK	+	ILMN_2998593	1609	S	NP_083685.2	NM_029409.2	ILMN_209733	NM_029409.2	AI314724	ILMN_209733
6270564	0.0286012	-1.47981	AW060766									GGGAATCTTTCTGTAGCTTTGTGTTTTGTATGCTCTGGATTCATAACTGG	NM_198033.1	37574139		AW060766		ILMN_2706827	4688	S		NM_198033.1	ILMN_219288	scl21117.18_194		ILMN_219288
5870241	0.0101871	-1.92161	Txn1	22166	Mus musculus thioredoxin 1 (Txn1), mRNA.	GO:0006810|GO:0006118|GO:0006810|GO:0006118	GO:0005739|GO:0005739	GO:0009055|GO:0015035|GO:0009055|GO:0015035	chr4	57956727	57956776	ATCATGCTCTGAAAAGTGTAACCAGCTACCAGCTGTTTAAAACCTGTACC	NM_011660.3	123701799	GO:0005739|GO:0005739|GO:0006810|GO:0006118|GO:0006810|GO:0006118|GO:0009055|GO:0015035|GO:0009055|GO:0015035	TXN1	-	ILMN_3009572	519	S	NP_035790.1	NM_011660.3	ILMN_192535	NM_011660.3	Txn; AW550880; ADF	ILMN_192535
150367	0.0386991	-1.43917	Cacybp									GCTGGGAGATAGAATACAGAAGTGTTTGTCTGTAGTTGACATTAGATCCC	NM_009786	33468884		CACYBP		ILMN_2638958	1117	S			ILMN_194476	scl16071.6_96		ILMN_194476
780243	0.00751847	-1.63988	Cryzl1	66609	Mus musculus crystallin, zeta (quinone reductase)-like 1 (Cryzl1), mRNA.			GO:0008270|GO:0016491|GO:0008270|GO:0016491	chr16	91689795	91689844	GGGACATTCCAAAAGCTTCTTTTAGTTATTGTATCTGTACACTTTGCCTC	NM_133679.1	21617846	GO:0008270|GO:0016491|GO:0008270|GO:0016491	CRYZL1	-	ILMN_1246295	1311	S	NP_598440.1	NM_133679.1	ILMN_214507	NM_133679.1	2410006O11Rik; 2210407J23Rik	ILMN_214507
5220735	0.028364	-1.39544	Mtg1	212508	Mus musculus mitochondrial GTPase 1 homolog (S. cerevisiae) (Mtg1), mRNA.		GO:0005622	GO:0005525	chr7	147336233	147336282	CAGCTGGAGTGTTTAATGCTTAGGACTGCTCCTCCAGTTCAGAAGCTCTC	NM_199301.1	40556273	GO:0005622|GO:0005525	MTG1	+	ILMN_3007236	1052	S	NP_955005.1	NM_199301.1	ILMN_242939	NM_199301.1	MGC28365; Gtpbp7; Gm169	ILMN_242939
3140681	0.0434967	-1.55964	Ndrg4									GAGCCTAATTTTGTGTATTCTGTTTGGTGGCTGATAAAGAGACTTTGAGA	NM_145602.1	21704211		NDRG4		ILMN_2751854	2613	S		NM_145602.1	ILMN_222585	scl0234593.14_96		ILMN_222585
5820672	0.0417027	-1.60193	Tcp1									GTTAAAAGTTCTTTTGGGCCAGTTGGCTTGGATAAAATGTTGGTGGATGA	NM_013686.1	7305564		TCP1		ILMN_2774140	146	S		NM_013686.1	ILMN_216953	scl51111.10.24_9		ILMN_216953
1710307	0.0254414	-1.52862	Paip2	67869	Mus musculus polyadenylate-binding protein-interacting protein 2 (Paip2), mRNA.	GO:0006417|GO:0006445		GO:0003674	chr18	35743035	35743084	CTTCATATTTGAGTAGGTTAAGCTGCCATACGTGTTCAGTGTGAATAGTG	NM_026420.1	13385917	GO:0006417|GO:0006445|GO:0003674	PAIP2	+	ILMN_1258515	1300	S	NP_080696.1	NM_026420.1	ILMN_212185	NM_026420.1	AU045972; 2310050K10Rik	ILMN_212185
1690528	0.0196352	-1.73391	Snx3	54198	Mus musculus sorting nexin 3 (Snx3), mRNA.	GO:0007242|GO:0015031|GO:0006810|GO:0007242|GO:0015031|GO:0006810		GO:0005515|GO:0035091|GO:0003674|GO:0005515|GO:0035091|GO:0003674	chr10	42223189	42223238	CAAAACCCGAGACCATTAATGATTCATCCGCACCAATGAAGAAGTTGTAA	NM_017472.2	31560432	GO:0007242|GO:0015031|GO:0006810|GO:0007242|GO:0015031|GO:0006810|GO:0005515|GO:0035091|GO:0003674|GO:0005515|GO:0035091|GO:0003674	SNX3	+	ILMN_1241268	807	S	NP_059500.2	NM_017472.2	ILMN_210090	NM_017472.2	SDP3; MGC151262; MGC151266	ILMN_210090
4050167	0.0053221	-1.70474	D130060C09Rik	319996	Mus musculus cancer susceptibility candidate 4 (Casc4), transcript variant 1, mRNA.				chr2	121627012	121627061	GTTGGTTCCTCTGTTATAAAAGCAGTCACTTGATTTTATGGTACCTATCT	NM_177054.3	39930596		D130060C09RIK	+	ILMN_1246107	3307	S	NP_796028.2	NM_177054.3	ILMN_211277	NM_177054.3	VGFG2573; D130060C09Rik	ILMN_211277
1780600	0.00825676	-1.55632	Pbef1	59027	Mus musculus pre-B-cell colony-enhancing factor 1 (Pbef1), mRNA.	GO:0019363|GO:0009435|GO:0019363|GO:0009435	GO:0005737|GO:0005737	GO:0016757|GO:0016740|GO:0047280|GO:0004516|GO:0016757|GO:0016740|GO:0047280|GO:0004516	chr12	33536352	33536401	CTATAGTTGGTATGTCTTAAATGAATTGCTGGAGTGGGTAGTGAGTGTAC	NM_021524.1	10946947	GO:0005737|GO:0005737|GO:0019363|GO:0009435|GO:0019363|GO:0009435|GO:0016757|GO:0016740|GO:0047280|GO:0004516|GO:0016757|GO:0016740|GO:0047280|GO:0004516	PBEF1	+	ILMN_2821850	2525	S	NP_067499.1	NM_021524.1	ILMN_212748	NM_021524.1	Visfatin; Pbef; AI314458; 1110035O14Rik; Nampt	ILMN_212748
1780402	0.0123258	-1.37957	5730555F13Rik									GTTCCCTGCATTTCGGAGTATTATGTAACCTATTTTTGCAGAAGGTACTG	NM_025690	23956133		5730555F13RIK		ILMN_1252121	1935	S			ILMN_189502	scl066660.3_29		ILMN_189502
3990372	0.00526684	-1.53586	4930485D02Rik	75812	Mus musculus taspase, threonine aspartase 1 (Tasp1), mRNA.			GO:0008233|GO:0016787|GO:0004298	chr2	139525285	139525334	TATGGTGTCAGTTTAAGTGGATGGTGTGGTAACTTAAACTCTTGTTCTCA	NM_175225.2	31340653	GO:0008233|GO:0016787|GO:0004298	4930485D02RIK	-	ILMN_2714138	2066	S	NP_780434.1	NM_175225.2	ILMN_219832	NM_175225.2	AW986064; 4930485D02Rik	ILMN_219832
3140110	0.0047724	-1.74346	Ptma									GTGTATGTACCTAGCTGTACTATAAGTAGTTGGTTTGTATGAGATGGTTA	NM_008972.1	7110704		PTMA		ILMN_2755660	997	S		NM_008972.1	ILMN_222844	scl019231.6_192		ILMN_222844
130630	0.00688908	-1.58451	2610016F04Rik									CCCAAGAAAGAGTGTAAGTGGACACAAGCTGTGCCTGCACATAGCTGTGC	NM_025847.1	21313235		2610016F04RIK		ILMN_1225027	2024	S		NM_025847.1	ILMN_216134	scl066923.1_197		ILMN_216134
5270291	0.0115358	-1.30636	Taf6									GGGAGGAAGGAGGAAAGGTTTTCCCCAGTGACTTTCTTTTTAGATATTGT	NM_009315.1	6678214		TAF6		ILMN_1241137	2108	S		NM_009315.1	ILMN_215349	scl0000117.1_15		ILMN_215349
1190037	0.0344777	-1.42052	Cspg6	13006	Mus musculus structural maintenace of chromosomes 3 (Smc3), mRNA.	GO:0007052|GO:0007062|GO:0007126|GO:0006281|GO:0007049|GO:0007165|GO:0051301|GO:0007059|GO:0007067|GO:0051276|GO:0006974|GO:0007052|GO:0007062|GO:0007126|GO:0006281|GO:0007049|GO:0007165|GO:0051301|GO:0007059|GO:0007067|GO:0051276|GO:0006974|GO:0007052|GO:0007062|GO:0007126|GO:0006281|GO:0007049|GO:0007165|GO:0051301|GO:0007059|GO:0007067|GO:0051276|GO:0006974|GO:0007052|GO:0007062|GO:0007126|GO:…	GO:0005694|GO:0000922|GO:0005634|GO:0000800|GO:0016363|GO:0008278|GO:0005737|GO:0005694|GO:0000922|GO:0005634|GO:0000800|GO:0016363|GO:0008278|GO:0005737|GO:0005694|GO:0000922|GO:0005634|GO:0000800|GO:0016363|GO:0008278|GO:0005737|GO:0005694|GO:0000922|GO:0005634|GO:0000800|GO:0016363|GO:0008278|GO:0005737	GO:0016887|GO:0046982|GO:0005524|GO:0005515|GO:0045502|GO:0003777|GO:0000166|GO:0016887|GO:0046982|GO:0005524|GO:0005515|GO:0045502|GO:0003777|GO:0000166|GO:0016887|GO:0046982|GO:0005524|GO:0005515|GO:0045502|GO:0003777|GO:0000166|GO:0016887|GO:0046982|GO:0005524|GO:0005515|GO:0045502|GO:0003777|GO:0000166	chr19	53719570	53719619	GACTAACTTAGTGTAAATGTGGCCTTTGGTCTTTGCAATGGTTAGAAACA	NM_007790.2	36031034	GO:0005694|GO:0000922|GO:0005634|GO:0000800|GO:0016363|GO:0008278|GO:0005737|GO:0005694|GO:0000922|GO:0005634|GO:0000800|GO:0016363|GO:0008278|GO:0005737|GO:0005694|GO:0000922|GO:0005634|GO:0000800|GO:0016363|GO:0008278|GO:0005737|GO:0005694|GO:0000922|GO:0005634|GO:0000800|GO:0016363|GO:0008278|GO:0005737|GO:0007052|GO:0007062|GO:0007126|GO:0006281|GO:0007049|GO:0007165|GO:0051301|GO:0007059|GO:…	CSPG6	+	ILMN_2604080	4049	S	NP_031816.2	NM_007790.2	ILMN_210153	NM_007790.2	HCAP; Mmip1; SmcD; Cspg6; Bamacan	ILMN_210153
4070678	0.0218245	-1.40442	1810035L17Rik									CGTTCAAGCTCAAAGAGCAAAGGCTTTGCACGGAGCTCAAACATCTGATG	XM_354684.1	38050499		1810035L17RIK		ILMN_1239860	245	S		XM_354684.1	ILMN_217553	scl00380773.1_71		ILMN_217553
2690017	0.00604128	-1.3395	2010204I15Rik	229593	Mus musculus golgi phosphoprotein 3-like (Golph3l), mRNA.		GO:0005794	GO:0003674	chr3	95422894	95422943	GGGCAAAAGCCAGGCCATGTATAATCTAGCAGCTCATATTATCTTCCCCT	NM_146133.2	31543170	GO:0005794|GO:0003674	2010204I15RIK	+	ILMN_1235179	2541	S	NP_666245.1	NM_146133.2	ILMN_216384	NM_146133.2	AW549227; C77637; AU015439; MGC28597; GPP34R; 2010204I15Rik	ILMN_216384
2970630	0.0208616	-1.35481	Tuba7									ACCATCAAGACCAAGCGCACCATCCAGTTTGTAGATTGGTGCCCGACTGG	NM_009449.2	31982820		TUBA7		ILMN_2417813	15	S		NM_009449.2	ILMN_184335	scl022147.3_29		ILMN_184335
6250433	0.00511378	-1.28344	Actr3	74117	Mus musculus ARP3 actin-related protein 3 homolog (yeast) (Actr3), mRNA.		GO:0030027|GO:0005856	GO:0005524|GO:0005198|GO:0000166|GO:0005515	chr1	127289709	127289758	GATTCTGCAGTAGCTCTTTAAAAGCACAGCGGTTGGATAGCAAGCTGACT	NM_023735.1	23956221	GO:0030027|GO:0005856|GO:0005524|GO:0005198|GO:0000166|GO:0005515	ACTR3	-	ILMN_2851875	2232	S	NP_076224.1	NM_023735.1	ILMN_255903	NM_023735.1	1200003A09Rik; MGC118188; Arp3	ILMN_255903
3830553	0.0133463	-1.57337	St8sia4	20452	Mus musculus ST8 alpha-N-acetyl-neuraminide alpha-2,8-sialyltransferase 4 (St8sia4), mRNA.	GO:0006486|GO:0006486|GO:0006486	GO:0030173|GO:0016020|GO:0016021|GO:0030173|GO:0016020|GO:0016021|GO:0030173|GO:0016020|GO:0016021	GO:0016757|GO:0016740|GO:0008373|GO:0003828|GO:0016757|GO:0016740|GO:0008373|GO:0003828|GO:0016757|GO:0016740|GO:0008373|GO:0003828	chr1			GCCTTTCTTATACCATCTGTGGAAAGGAAGGATGAAGCTTACTCTGTAGG	NM_009183.1	6677968	GO:0030173|GO:0016020|GO:0016021|GO:0030173|GO:0016020|GO:0016021|GO:0030173|GO:0016020|GO:0016021|GO:0006486|GO:0006486|GO:0006486|GO:0016757|GO:0016740|GO:0008373|GO:0003828|GO:0016757|GO:0016740|GO:0008373|GO:0003828|GO:0016757|GO:0016740|GO:0008373|GO:0003828	ST8SIA4	-	ILMN_2671195	6631	S	NP_033209.1	NM_009183.1	ILMN_216048	NM_009183.1	Siat8d; PST; ST8SiaIV; PST-1	ILMN_216048
2140392	0.0199122	-1.28964	Glrx2	69367	Mus musculus glutaredoxin 2 (thioltransferase) (Glrx2), transcript variant 3, mRNA.	GO:0006749|GO:0030503|GO:0006915|GO:0009266|GO:0009966|GO:0042262|GO:0045454|GO:0009268|GO:0042542|GO:0010033|GO:0006810|GO:0030154|GO:0045449|GO:0006980|GO:0006467|GO:0006749|GO:0030503|GO:0006915|GO:0009266|GO:0009966|GO:0042262|GO:0045454|GO:0009268|GO:0042542|GO:0010033|GO:0006810|GO:0030154|GO:0045449|GO:0006980|GO:0006467	GO:0005634|GO:0005739|GO:0005634|GO:0005739	GO:0016740|GO:0051537|GO:0015035|GO:0009053|GO:0009055|GO:0015038|GO:0030508|GO:0008794|GO:0046872|GO:0005506|GO:0016740|GO:0051537|GO:0015035|GO:0009053|GO:0009055|GO:0015038|GO:0030508|GO:0008794|GO:0046872|GO:0005506	chr1	145596459	145596508	GGCTTGTGGGAAACAAGAGGATGTGTGGTACATAATTCTTGGTTAGGGTC	NM_001038593.1	84370331	GO:0005634|GO:0005739|GO:0005634|GO:0005739|GO:0006749|GO:0030503|GO:0006915|GO:0009266|GO:0009966|GO:0042262|GO:0045454|GO:0009268|GO:0042542|GO:0010033|GO:0006810|GO:0030154|GO:0045449|GO:0006980|GO:0006467|GO:0006749|GO:0030503|GO:0006915|GO:0009266|GO:0009966|GO:0042262|GO:0045454|GO:0009268|GO:0042542|GO:0010033|GO:0006810|GO:0030154|GO:0045449|GO:0006980|GO:0006467|GO:0016740|GO:0051537|GO:…	GLRX2	+	ILMN_3096267	3157	A	NP_001033682.1	NM_001038593.1	ILMN_237072	NM_001038593.1	1700010P22Rik; AI645710; Grx2	ILMN_237072
110709	0.00412158	-1.53199	Crbn									CAACCTGCAAAACCAGTAAGCTTCATCAAATTCAGGTGTTCTCTCTGAAC	NM_175357.1	28202022		CRBN		ILMN_2593356	2429	S		NM_175357.1	ILMN_209186	scl28573.11_3		ILMN_209186
5900368	0.0281778	-1.34756	Gpm6a	234267	Mus musculus glycoprotein m6a (Gpm6a), mRNA.		GO:0016020|GO:0016020|GO:0016020		chr8	56146138	56146187	GTGCCAACAGCTTGATGGTGGCGTTTTTGAAATGTAGAACAAAGTGCTTG	NM_153581.2	31981997	GO:0016020|GO:0016020|GO:0016020	GPM6A	+	ILMN_2909336	3129	S	NP_705809.1	NM_153581.2	ILMN_217544	NM_153581.2	M6A; Gpm6; MGC38999	ILMN_217544
5270524	0.00631876	-1.51397	Becn1	56208	Mus musculus beclin 1 (coiled-coil, myosin-like BCL2-interacting protein) (Becn1), mRNA.	GO:0009615|GO:0006914|GO:0009615|GO:0006914	GO:0005802|GO:0016023|GO:0005856|GO:0016020|GO:0005802|GO:0016023|GO:0005856|GO:0016020	GO:0005515|GO:0005515	chr11	101105889	101105938	CTGGACTGTGTGCAGCAGTTCAAAGAAGAGGTGGAAAAAGGAGAGACTCG	NM_019584.2	27764874	GO:0005802|GO:0016023|GO:0005856|GO:0016020|GO:0005802|GO:0016023|GO:0005856|GO:0016020|GO:0009615|GO:0006914|GO:0009615|GO:0006914|GO:0005515|GO:0005515	BECN1	-	ILMN_3090581	1250	A	NP_062530.2	NM_019584.2	ILMN_239887	NM_019584.2	5430417M23Rik; MGC6843; 4921513J16Rik	ILMN_239887
1340241	0.00388991	-1.88412	Abce1	24015	Mus musculus ATP-binding cassette, sub-family E (OABP), member 1 (Abce1), mRNA.	GO:0006457	GO:0005739|GO:0005737	GO:0005524|GO:0016887|GO:0017111	chr8	82207734	82207783	CTGGAATTATGAGGAAGGTGGATTACAATGAACAGGGCAGGCAGAACAGG	NM_015751.2	114205430	GO:0005739|GO:0005737|GO:0006457|GO:0005524|GO:0016887|GO:0017111	ABCE1	-	ILMN_2982652	3370	S	NP_056566.2	NM_015751.2	ILMN_247036	NM_015751.2	C79080; Rnaseli; Oabp; RNS41; RLI	ILMN_247036
4200367	0.018164	-2.43754	Cri1	58521	Mus musculus EP300 interacting inhibitor of differentiation 1 (Eid1), mRNA.	GO:0000122	GO:0005634	GO:0016566	chr2	125365707	125365756	GTGTTACAAACGCTTCTGGAATTTTGACTGCACATGTATCTTCATGATTT	NM_025613.1	13385067	GO:0005634|GO:0000122|GO:0016566	CRI1	+	ILMN_2669766	1172	S	NP_079889.1	NM_025613.1	ILMN_216323	NM_025613.1	ORF12; EID-1; PNAS-22; PTD014; Cri1; 2610002K20Rik	ILMN_216323
5560674	0.0142885	-1.72908	Bhlhb5	59058	Mus musculus basic helix-loop-helix domain containing, class B5 (Bhlhb5), mRNA.			GO:0016564	chr3	18249358	18249407	GGAAGAAGCTATTTACCCAAAGCGAGCTTTCAGTTTTAGTTTGCATGGCG	NM_021560.2	31981199	GO:0016564	BHLHB5	+	ILMN_2743082	2806	S	NP_067535.2	NM_021560.2	ILMN_221986	NM_021560.2	Beta3	ILMN_221986
2810072	0.00445857	-1.32871	Cyb5	109672	Mus musculus cytochrome b-5 (Cyb5), mRNA.	GO:0006631|GO:0006810	GO:0005792|GO:0005783|GO:0005739|GO:0016020	GO:0005506|GO:0046872|GO:0004768	chr18	85013788	85013837	CCGAAGCCGAAGAACTAAAAGACTGCCCCAGAGCGGGGAGAAAAGAAGCC	NM_025797.1	13385267	GO:0005792|GO:0005783|GO:0005739|GO:0016020|GO:0006631|GO:0006810|GO:0005506|GO:0046872|GO:0004768	CYB5	+	ILMN_2966632	481	S	NP_080073.1	NM_025797.1	ILMN_244031	NM_025797.1	0610009N12Rik	ILMN_244031
5390743	0.031537	-1.40333	Rps3a	20091	Mus musculus ribosomal protein S3a (Rps3a), mRNA.	GO:0006412|GO:0006413|GO:0007046|GO:0006917	GO:0005622|GO:0005830|GO:0005829|GO:0005840|GO:0005634|GO:0030529	GO:0005515|GO:0003735	chr3	86224983	86225032	AGAAGATGATGGAAATCATGACCCGAGAGGTGCAGACTAATGACTTGAAG	NM_016959.2	31980668	GO:0005622|GO:0005830|GO:0005829|GO:0005840|GO:0005634|GO:0030529|GO:0006412|GO:0006413|GO:0007046|GO:0006917|GO:0005515|GO:0003735	RPS3A	-	ILMN_2733330	521	S	NP_058655.2	NM_016959.2	ILMN_221275	NM_016959.2	MGC117914; MGC102469	ILMN_221275
2340376	0.0317846	-1.27418	C030034J04Rik	19647	Mus musculus retinoblastoma binding protein 6 (Rbbp6), transcript variant 2, mRNA.	GO:0016567|GO:0016567	GO:0005634|GO:0000151|GO:0005634|GO:0000151	GO:0005515|GO:0003676|GO:0046872|GO:0008270|GO:0004842|GO:0003674|GO:0005515|GO:0003676|GO:0046872|GO:0008270|GO:0004842|GO:0003674	chr7	122770658	122770707	GCAGAACACAGGGCTGTCCTAACGGGTCTGTAAATTTAATGGTTCTCTAT	NM_175023.1	27923918	GO:0005634|GO:0000151|GO:0005634|GO:0000151|GO:0016567|GO:0016567|GO:0005515|GO:0003676|GO:0046872|GO:0008270|GO:0004842|GO:0003674|GO:0005515|GO:0003676|GO:0046872|GO:0008270|GO:0004842|GO:0003674	C030034J04RIK	+	ILMN_1244956	1344	S	NP_778188.1	NM_175023.1	ILMN_209748	NM_175023.1	AI316869; MGC32263; C77662; C030034J04Rik; P2P-R; PACT; 4933422O15Rik	ILMN_209748
3940148	0.0133536	-2.05205	2400006A19Rik	66413	Mus musculus proteasome (prosome, macropain) 26S subunit, non-ATPase, 6 (Psmd6), mRNA.	GO:0006510|GO:0006510	GO:0000502|GO:0043234|GO:0005829|GO:0000502|GO:0043234|GO:0005829	GO:0005488|GO:0016887|GO:0005488|GO:0016887	chr14	14946718	14946767	GCGCCTCATTACCGATACTATGTAAGAGAAATGAGAATCCATGCGTACAG	NM_025550.2	46049021	GO:0000502|GO:0043234|GO:0005829|GO:0000502|GO:0043234|GO:0005829|GO:0006510|GO:0006510|GO:0005488|GO:0016887|GO:0005488|GO:0016887	2400006A19RIK	-	ILMN_1241910	885	S	NP_079826.2	NM_025550.2	ILMN_208995	NM_025550.2	2400006A19Rik	ILMN_208995
4760072	0.00187996	-1.56239	2600013N14Rik									CCTGCTATACAGTGTATTCTGAAGGGTGTATTCTGCTTTGTAACTTTTGA	NM_152812.1	22779902		2600013N14RIK		ILMN_1253150	2415	S		NM_152812.1	ILMN_219555	scl072201.1_290		ILMN_219555
7550376	0.00430982	-1.35986	Ulk2	29869	Mus musculus Unc-51 like kinase 2 (C. elegans) (Ulk2), mRNA.	GO:0006468|GO:0006468		GO:0016301|GO:0005524|GO:0016740|GO:0004674|GO:0000166|GO:0004672|GO:0016301|GO:0005524|GO:0016740|GO:0004674|GO:0000166|GO:0004672	chr11	61668057	61668106	GCTTGGAGAGGGTAAGGTTGGTGTGAAGACAGGAAGTAGGCAAGTGTTGA	NM_013881.3	31982529	GO:0006468|GO:0006468|GO:0016301|GO:0005524|GO:0016740|GO:0004674|GO:0000166|GO:0004672|GO:0016301|GO:0005524|GO:0016740|GO:0004674|GO:0000166|GO:0004672	ULK2	-	ILMN_2496817	13	S	NP_038909.2	NM_013881.3	ILMN_186492	NM_013881.3	AU015340; Unc51.2; mKIAA0623; A830085I22Rik	ILMN_186492
5260494	0.0206953	-1.52474	Tjp1	21872	Mus musculus tight junction protein 1 (Tjp1), mRNA.		GO:0005886|GO:0005912|GO:0046581|GO:0005634|GO:0016020|GO:0005913|GO:0005923	GO:0005515	chr7	72441143	72441192	GGCACATCAGCACGATTTCTGTTTAGATAATACACCACTACATTCTGTTA	NM_009386.1	6678354	GO:0005886|GO:0005912|GO:0046581|GO:0005634|GO:0016020|GO:0005913|GO:0005923|GO:0005515	TJP1	-	ILMN_2706587	6907	S	NP_033412.1	NM_009386.1	ILMN_219275	NM_009386.1	ZO1; ZO-1	ILMN_219275
1450112	0.00285346	-1.43427	Tomm70a	28185	Mus musculus translocase of outer mitochondrial membrane 70 homolog A (yeast) (Tomm70a), mRNA.		GO:0019867|GO:0016021|GO:0005739|GO:0016020	GO:0005515|GO:0004872|GO:0005488	chr16	57043092	57043141	TATTTGCATGGCTGTATTTACATTAATAGGGACATCTTCTACTCTTCTCC	NM_138599.2	27552759	GO:0019867|GO:0016021|GO:0005739|GO:0016020|GO:0005515|GO:0004872|GO:0005488	TOMM70A	+	ILMN_1234112	20	S	NP_613065.2	NM_138599.2	ILMN_186247	NM_138599.2	D16Ium22; Tom70; D16Wsu109e; D16Ium22e; mKIAA0719; 2610044B22Rik	ILMN_186247
5340064	0.0184809	1.25028	Pvalb									CTCCCCCATCCTCTATGGCCCTCGGATGACGCCATTCTTCTGGAAATGCT	NM_013645.2	31980766		PVALB		ILMN_1218223	462	S		NM_013645.2	ILMN_213948	scl46996.5.2_2		ILMN_213948
5360706	0.0417209	1.2507	Sort1									GCTTTTCTCCATCCGCAGACAGCCCTGTTCAGAGAGTACCGAGCACCAGC	NM_019972	34610210		SORT1		ILMN_1232295	2993	S			ILMN_212031	scl0020661.1_145		ILMN_212031
2030484	0.0337189	1.25115	P2rx4									TGCTGCGTCTGTCACTCTAGAGACGGTTCCAGAGTCTCACTCGGTCTCCA	NM_011026.1	6754961		P2RX4		ILMN_1237644	1177	S		NM_011026.1	ILMN_211852	scl0004034.1_13		ILMN_211852
4890112	0.0411403	1.25238	2700055K07Rik	67971	Mus musculus tubulin polymerization-promoting protein family member 3 (Tppp3), mRNA.			GO:0005509	chr8	107991747	107991796	CATCCTGGACGACAGTGGCTACGTGAGTGCCTACAAAAACGCAGGCACCT	NM_026481.2	31980918	GO:0005509	2700055K07RIK	-	ILMN_2655929	564	S	NP_080757.1	NM_026481.2	ILMN_215136	NM_026481.2	Ceacam9; mmCGM8; CGI-38; 2700055K07Rik	ILMN_215136
6960026	0.0217301	1.25653	D2Bwg0891e				GO:0005737	GO:0005515	chr2	164316215	164316264	GAGGGGATGTTCTGAGGAGTTCCACTTTCCAGTTATCCTGCCTCTATAAG	NM_026797.1	30794439	GO:0005737|GO:0005515	D2BWG0891E	+	ILMN_1249905	1098	S		NM_026797.1	ILMN_215731	scl052840.5_2		ILMN_215731
6350326	0.00800744	1.25729	Emd									CGAGTACGAGACCCAGAGAAGGAGACTCTTACCCCCCAACTCGTCATCTT	NM_007927.1	6679640		EMD		ILMN_2630593	231	S		NM_007927.1	ILMN_212810	scl0002880.1_15		ILMN_212810
7380195	0.0211022	1.25846	Slc44a1	100434	Mus musculus solute carrier family 44, member 1 (Slc44a1), mRNA.	GO:0006810|GO:0015871|GO:0006810|GO:0015871|GO:0006810|GO:0015871	GO:0016020|GO:0016021|GO:0016020|GO:0016021|GO:0016020|GO:0016021	GO:0015220|GO:0015220|GO:0015220	chr4	53635123	53635172	CTGCCCTGTAGTATCCCAATGGATATCACTCCCAGTCTCAAATTGGGCTG	NM_133891.2	46358372	GO:0016020|GO:0016021|GO:0016020|GO:0016021|GO:0016020|GO:0016021|GO:0006810|GO:0015871|GO:0006810|GO:0015871|GO:0006810|GO:0015871|GO:0015220|GO:0015220|GO:0015220	SLC44A1	+	ILMN_1241827	2631	S	NP_598652.2	NM_133891.2	ILMN_219323	NM_133891.2	CHTL1; Cdw92; 2210409B22Rik; CTL1; 4833416H08Rik; AW547365	ILMN_219323
3890609	0.0127886	1.2585	Lpin1	14245	Mus musculus lipin 1 (Lpin1), transcript variant 1, mRNA.	GO:0006629|GO:0045598	GO:0005634	GO:0003674	chr12	16543564	16543613	GTTCTCTCGTGACCTTTGGAGGCCATGGTAACCCTTCTGCCACCACGGTG	NM_172950.2	68510036	GO:0005634|GO:0006629|GO:0045598|GO:0003674	LPIN1	-	ILMN_3111744	4343	A	NP_766538.2	NM_172950.2	ILMN_248110	NM_172950.2	fld; 4631420P06; Kiaa0188; mKIAA0188	ILMN_248110
1570328	0.036933	1.26397	Adipor2									GGGGATCATAGAAGGTTGGGGTTCCAGAAAGGCATCTCTGTGATGGTTCC	NM_197985.2	39841015		ADIPOR2		ILMN_1260219	3836	S		NM_197985.2	ILMN_221263	scl28480.7_231		ILMN_221263
5360048	0.0262691	1.2686	LOC232400									GTGAAGATGCTCTCTGGCTTTACTCCTGTCGTCTCATCCACCGAGGAGCT	XM_132895.3	38085266		LOC232400		ILMN_2531773	4186	S		XM_132895.3	ILMN_198461	XM_132895.3		ILMN_198461
580332	0.0130686	1.27189	C1qb	12260	Mus musculus complement component 1, q subcomponent, beta polypeptide (C1qb), mRNA.	GO:0006958|GO:0006956|GO:0006817|GO:0006955|GO:0045087	GO:0005737		chr4	136152529	136152578	TCGTGGCCGCGATCGGGACAGCATGCAGAAAGTAGTCACCTTCTGTGACT	NM_009777.1	6753219	GO:0005737|GO:0006958|GO:0006956|GO:0006817|GO:0006955|GO:0045087	C1QB	-	ILMN_2619620	704	S	NP_033907.1	NM_009777.1	ILMN_211795	NM_009777.1		ILMN_211795
3140603	0.0311963	1.27415	Mtap7									TTACTACCTGGCTCTCGTAAACACAGCTCGTCGCGGGCATCCTGCAGACC	NM_008635	6678947		MTAP7		ILMN_1252545	2668	S			ILMN_189701	scl39104.23_0		ILMN_189701
1780709	0.00390552	1.27876	Idua	15932	Mus musculus iduronidase, alpha-L- (Idua), mRNA.	GO:0005975|GO:0008152|GO:0005975|GO:0008152|GO:0005975|GO:0008152	GO:0005764|GO:0005764|GO:0005764	GO:0004553|GO:0003940|GO:0016798|GO:0016787|GO:0004553|GO:0003940|GO:0016798|GO:0016787|GO:0004553|GO:0003940|GO:0016798|GO:0016787	chr5	108924442	108924491	CCAGCCGCCATGACCTTTCTCCTAGGCTGGTGTCTTGGGCTTCCTATTGA	NM_008325.1	6680348	GO:0005764|GO:0005764|GO:0005764|GO:0005975|GO:0008152|GO:0005975|GO:0008152|GO:0005975|GO:0008152|GO:0004553|GO:0003940|GO:0016798|GO:0016787|GO:0004553|GO:0003940|GO:0016798|GO:0016787|GO:0004553|GO:0003940|GO:0016798|GO:0016787	IDUA	+	ILMN_2980466	2697	S	NP_032351.1	NM_008325.1	ILMN_213153	NM_008325.1	6030426D08	ILMN_213153
1400053	0.0229482	1.27884	Apod									GCCAAAGGACAAAATTTCCATCTTGGGAAATGCCCGTCTCCTCCTGTGCA	NM_007470.1	6680705		APOD		ILMN_2668927	140	S		NM_007470.1	ILMN_216245	scl48566.2.188_10		ILMN_216245
830369	0.0208837	1.28642	Cyba	13057	Mus musculus cytochrome b-245, alpha polypeptide (Cyba), mRNA.	GO:0006118|GO:0006810	GO:0016020|GO:0005737	GO:0020037|GO:0005506|GO:0046872	chr8	125311125	125311174	CAGCCATCCGAGGTGAGCAGTGGACTCCCATTGAGCCTAAACCCAAGGAG	NM_007806.1	22094076	GO:0016020|GO:0005737|GO:0006118|GO:0006810|GO:0020037|GO:0005506|GO:0046872	CYBA	-	ILMN_2806700	432	S	NP_031832.1	NM_007806.1	ILMN_221191	NM_007806.1	b558	ILMN_221191
6560347	0.0261195	1.28831	Bcas1									GAGGGACTTGCTTCATCTGTTCGGTCTGACGCTTATCTCACGCCTGTCTG	NM_029815	30023813		BCAS1		ILMN_2662264	2787	S			ILMN_195677	scl18281.21_155		ILMN_195677
5270279	0.010559	1.28871	Alox5ap	11690	Mus musculus arachidonate 5-lipoxygenase activating protein (Alox5ap), mRNA.	GO:0019370	GO:0016020		chr5	150099488	150099537	CCCCTCGAATGCGGCGGTGGCCCAGGATTTATTGTCTACATCCAGCCTAT	NM_009663.1	33563241	GO:0016020|GO:0019370	ALOX5AP	+	ILMN_2863837	719	S	NP_033793.1	NM_009663.1	ILMN_258184	NM_009663.1	Flap	ILMN_258184
2340458	0.0153967	1.29025	1810014F10Rik									CCCCCTTCCATGACTTGTGAGATTGATCGGGGAGGGAGTCATTGTCAAGC	NM_026928.1	44771115		1810014F10RIK		ILMN_1251065	953	S		NM_026928.1	ILMN_209922	scl069064.1_23		ILMN_209922
4830494	0.00667147	1.29259	Plekhb1	27276	Mus musculus pleckstrin homology domain containing, family B (evectins) member 1 (Plekhb1), mRNA.		GO:0000139|GO:0016021|GO:0016020	GO:0005515	chr7	100518144	100518193	GCCTGGGGAACCCCTCATGTGCCTGTCTATAGGTAGCAAGCAATCTCTCC	NM_013746.1	7305378	GO:0000139|GO:0016021|GO:0016020|GO:0005515	PLEKHB1	-	ILMN_2933022	1822	S	NP_038774.1	NM_013746.1	ILMN_221623	NM_013746.1	AI315628; PHR1; Phret1; evt-1	ILMN_221623
5290519	0.0157223	1.29332	Rin2	74030	Mus musculus Ras and Rab interactor 2 (Rin2), mRNA.	GO:0007242|GO:0007165|GO:0006897|GO:0007242|GO:0007165|GO:0006897|GO:0007242|GO:0007165|GO:0006897		GO:0005096|GO:0005096|GO:0005096	chr2	145578929	145578978	CCTGTACAAGGCTTTTGTTGTCCCAGAACCCTCCCTTGGCACATGCTGGG	NM_028724.2	34996498	GO:0007242|GO:0007165|GO:0006897|GO:0007242|GO:0007165|GO:0006897|GO:0007242|GO:0007165|GO:0006897|GO:0005096|GO:0005096|GO:0005096	RIN2	+	ILMN_3159720	4502	A	NP_083000.4	NM_028724.2	ILMN_215751	NM_028724.2	AW821980; RASSF4; 2010003K16Rik; 4632403N06Rik	ILMN_215751
3440132	0.0304692	1.29435	Smpdl3b									GTCCCTGCTCAAGGTCTGAACTGGGAACGTACGTGGTGTGCAAAACCCCT	NM_133888.1	19527103		SMPDL3B		ILMN_2602938	1828	S		NM_133888.1	ILMN_210171	scl23726.8.8_267		ILMN_210171
6370553	0.0127484	1.29757	Wbscr5			GO:0043303|GO:0006955	GO:0016020|GO:0016021		chr5	135076166	135076215	TCCTGCGGGGACCTTGTGCGTCGGTGATAGGGAAATAAAACTGCCCCCTC	NM_022964.2	45496829	GO:0016020|GO:0016021|GO:0043303|GO:0006955	WBSCR5	-	ILMN_3143483	1391	A		NM_022964.2	ILMN_190822	scl25940.13_350		ILMN_190822
520528	0.00305104	1.30269	Dync1li2	234663	Mus musculus dynein, cytoplasmic 1 light intermediate chain 2 (Dync1li2), mRNA.	GO:0007018	GO:0030286|GO:0005874|GO:0005868	GO:0003674|GO:0003777|GO:0000166|GO:0005524|GO:0003774	chr8	106943367	106943416	CCTGGTCGGATCATTGCTGTCAGACCGACAGGTGGGTGCTTTCCATGGAG	NM_001013380.1	62945389	GO:0030286|GO:0005874|GO:0005868|GO:0007018|GO:0003674|GO:0003777|GO:0000166|GO:0005524|GO:0003774	DYNC1LI2	-	ILMN_3161897	2748	S	NP_001013398.1	NM_001013380.1	ILMN_257602	NM_001013380.1	LIC2; Dnclic2; AA409702; C920003I06; Dncli2	ILMN_257602
730138	0.0231241	1.30973	Rassf4	213391	Mus musculus Ras association (RalGDS/AF-6) domain family 4 (Rassf4), mRNA.	GO:0007049|GO:0007165|GO:0007049|GO:0007165|GO:0007049|GO:0007165|GO:0007049|GO:0007165		GO:0005515|GO:0005515|GO:0005515|GO:0005515	chr6	116583092	116583141	AGTGCATTTTGGCTCTTGCATTTTTTCCTAGTCCACCAGTGCCCACCACC	NM_178045.3	40254291	GO:0007049|GO:0007165|GO:0007049|GO:0007165|GO:0007049|GO:0007165|GO:0007049|GO:0007165|GO:0005515|GO:0005515|GO:0005515|GO:0005515	RASSF4	-	ILMN_2686244	6183	S	NP_835146.2	NM_178045.3	ILMN_213302	NM_178045.3	AI586137; AD037; 3830411C14Rik	ILMN_213302
6620521	0.0121548	1.31338	Kcnk6									AGTGCCTGACCCGTCCCTCGATCTGAACTCTGTTCTTAGCAAGGAAGGTC	XM_355877.1	38086198		KCNK6		ILMN_1258376	3713	S		XM_355877.1	ILMN_196672	XM_355877.1		ILMN_196672
7040044	0.0442547	1.31813	Trf									CTGGGGTAGACAGAACCGCTGGTTGGAACATCCCTATGGGCATGCTGTAC	NM_133977.1	20330801		TRF		ILMN_2485323	5	S		NM_133977.1	ILMN_192134	scl022041.3_13		ILMN_192134
1440379	0.00997175	1.31987	B230380D07Rik									GGCCTCTCAGTACTACCAGGAGCAGGAGCAGGCTCAGGCTGTTGTGACTA	NM_172772.1	27370135		B230380D07RIK		ILMN_1214163	1716	S		NM_172772.1	ILMN_222725	scl35647.8.7_6		ILMN_222725
870706	0.0320524	1.32357	Cdc37l1	67072	Mus musculus cell division cycle 37 homolog (S. cerevisiae)-like 1 (Cdc37l1), mRNA.	GO:0051301|GO:0051301|GO:0051301|GO:0051301	GO:0005737|GO:0005737|GO:0005737|GO:0005737	GO:0005515|GO:0005515|GO:0005515|GO:0005515	chr19	29083414	29083463	CAGCCGATGGGGCACCTAACCCTGTGGAAATGGACTGGAATTGTTGAATC	NM_025950.1	13385439	GO:0005737|GO:0005737|GO:0005737|GO:0005737|GO:0051301|GO:0051301|GO:0051301|GO:0051301|GO:0005515|GO:0005515|GO:0005515|GO:0005515	CDC37L1	+	ILMN_2749686	2365	S	NP_080226.1	NM_025950.1	ILMN_216676	NM_025950.1	Cdc37l; Harc; BB159850; 2700033A15Rik	ILMN_216676
940202	0.0490032	1.32937	Hemp1	105855	Mus musculus NCK associated protein 1 like (Nckap1l), mRNA.				chr15	103326625	103326674	GCAGTTAACCCCGTCCTTCATTCACACAGTCATTGCCAGGGAGGCTGGAG	NM_153505.2	31541978		HEMP1	+	ILMN_1253813	4508	S	NP_705725.1	NM_153505.2	ILMN_220410	NM_153505.2	4930568P13Rik; Hemp1; AI463083	ILMN_220410
6580100	0.0166439	1.33255	Spg20									ACCACAGGGAAGAATATGGAACCCTTGGTGGGGAGCCCCAACTTTTGCAG	NM_144895	21450268		SPG20		ILMN_1244819	4	S			ILMN_184214	scl23190.10_91		ILMN_184214
3830678	0.0133682	1.33618	Fcgr3									CCACACAGCCTTCCTTTGAAAGCAACTTACAAGCAGGCCGGGATGTTTGG	NM_010188.2	24475601		FCGR3		ILMN_2687403	908	S		NM_010188.2	ILMN_217772	scl014131.3_5		ILMN_217772
1770768	0.0111215	1.33724	BC048546	232400	Mus musculus cDNA sequence BC048546 (BC048546), mRNA.			GO:0004866	chr6	128508520	128508916	TGTGAAGATGCTCTCTGGCTTTACTCCTGTCGTCTCATCCACCGAGGAGC	NM_001001179.1	75677550	GO:0004866	BC048546	-	ILMN_2984219	4196	S	NP_001001179.1	NM_001001179.1	ILMN_259593	NM_001001179.1	MGC58520	ILMN_259593
1400253	0.0272947	1.34655	Tmem119	231633	Mus musculus transmembrane protein 119 (Tmem119), mRNA.		GO:0016021		chr5	114054932	114054981	GAAGTAGACTAGAAGCCAACGGGTGCCTGGGGGCAACTGACGGTCTGGAT	NM_146162.1	22122696	GO:0016021	TMEM119	-	ILMN_3001322	1830	S	NP_666274.1	NM_146162.1	ILMN_219443	NM_146162.1	BC025600; AW208946; MGC38046	ILMN_219443
4780681	0.00682651	1.35599	2700084L06Rik									GCAGCAGTTGGGTGGCCCTTGTGGACAGAGCATATTCTACTAAGTGGTTG	NM_198164	37718980		2700084L06RIK		ILMN_2644664	3804	S			ILMN_186883	scl38994.14_327		ILMN_186883
150019	0.0286282	1.36361	Litaf									GCCTAGCCATTGCCTGAGCTGTTCATACAATGATCCGGAAGTGCTAGCCA	NM_019980	9910577		LITAF		ILMN_2665490	1832	S			ILMN_187197	scl48756.9_28		ILMN_187197
6450687	0.00693906	1.37759	Abi3									GAGTTTAAGCACCTCGCCCAGAGGACCCCCAGCTCATGCTCAGAAGATCG	NM_025659	21313407		ABI3		ILMN_1223041	1361	S			ILMN_187795	scl39683.8_579		ILMN_187795
4390553	0.00441758	1.38094	6330505N24Rik									CTCATACTCAGGACCCTATCCCTAACTCCTGCCCCGAGACAAAGATCCAA	XM_130991.3	38077431		6330505N24RIK		ILMN_1220688	3954	S		XM_130991.3	ILMN_220853	scl22011.14.1179_292		ILMN_220853
1940132	0.0233661	1.39602	1110011D13Rik	74770	Mus musculus hedgehog acyltransferase-like (Hhatl), mRNA.		GO:0016020|GO:0005737	GO:0003674	chr9	121693303	121693352	CCCAGACCACACTGGCGGTCTTGTTTGTCACCTACTGTGGTGTCCAGCTG	NM_029095.1	21312881	GO:0016020|GO:0005737|GO:0003674	1110011D13RIK	-	ILMN_2707207	1528	S	NP_083371.1	NM_029095.1	ILMN_219320	NM_029095.1	Gup1; 1110011D13Rik	ILMN_219320
50292	0.0289258	1.39664	Cobl	12808	Mus musculus cordon-bleu (Cobl), mRNA.	GO:0001843			chr11	12137121	12137170	GGCCAGAGAGCAGAGTGTTGAGGACCTATATGTAGCAGAGGGCAGTCCAC	NM_172496.2	32441275	GO:0001843	COBL	-	ILMN_2951682	4966	S	NP_766084.2	NM_172496.2	ILMN_255747	NM_172496.2	4732460E13; C530045F18Rik; mKIAA0633	ILMN_255747
380438	0.00711483	1.40609	Zfp537									CCCGTGGTAACCGGCTCTCCAAGCCATTCTTGTCTCCATTTCTGGCAGTT	NM_172298.1	26986626		ZFP537		ILMN_1253593	18	S		NM_172298.1	ILMN_194436	scl32778.3_549		ILMN_194436
5290438	0.0204956	1.42592	Ela1	109901	Mus musculus elastase 1, pancreatic (Ela1), mRNA.			GO:0004252|GO:0016787|GO:0008233|GO:0008125	chr15	100505064	100505113	GTGGCCTCCCCAAGATGGCTCTTAGCTTTGCAATGAGACCTGAAGTAAGC	NM_033612.1	33239380	GO:0004252|GO:0016787|GO:0008233|GO:0008125	ELA1	-	ILMN_2693403	843	S	NP_291090.1	NM_033612.1	ILMN_218240	NM_033612.1	1810009A17Rik; 1810062B19Rik; PC-TsF; Ela-1	ILMN_218240
4670228	0.0186811	1.4562	Gpnmb	93695	Mus musculus glycoprotein (transmembrane) nmb (Gpnmb), mRNA.	GO:0007155|GO:0007155|GO:0007155|GO:0007155	GO:0016023|GO:0016021|GO:0016020|GO:0005887|GO:0016023|GO:0016021|GO:0016020|GO:0005887|GO:0016023|GO:0016021|GO:0016020|GO:0005887|GO:0016023|GO:0016021|GO:0016020|GO:0005887	GO:0008201|GO:0005178|GO:0008201|GO:0005178|GO:0008201|GO:0005178|GO:0008201|GO:0005178	chr6	48986281	48986330	CCTGAGCTCCTGACAAAATTATAATGGGCCCGGGCTTTGTGTATGGTGCG	NM_053110.2	31542906	GO:0016023|GO:0016021|GO:0016020|GO:0005887|GO:0016023|GO:0016021|GO:0016020|GO:0005887|GO:0016023|GO:0016021|GO:0016020|GO:0005887|GO:0016023|GO:0016021|GO:0016020|GO:0005887|GO:0007155|GO:0007155|GO:0007155|GO:0007155|GO:0008201|GO:0005178|GO:0008201|GO:0005178|GO:0008201|GO:0005178|GO:0008201|GO:0005178	GPNMB	+	ILMN_2648669	2204	S	NP_444340.2	NM_053110.2	ILMN_211323	NM_053110.2	ipd; Dchil	ILMN_211323
2190446	0.00175251	1.47983	Pcdhb3									GTGCACAGAAGTTGTGCCCTGTTCTGTTGTGAGCACCATGTATACAAAAG	NM_053128.1	18087776		PCDHB3		ILMN_1253649	2861	S		NM_053128.1	ILMN_223711	scl52072.1.185_54		ILMN_223711
610601	0.00922572	1.48424	Ddc									CATGTCGTCTCCGAGACAAGTTTGTGCTACGCTTTGCTGTGTGCGCTCGC	NM_016672	22094148		DDC		ILMN_2628647	1321	S			ILMN_195063	scl40512.21.1_20		ILMN_195063
3440014	0.0165184	1.49367	Cyp27a1	104086	Mus musculus cytochrome P450, family 27, subfamily a, polypeptide 1 (Cyp27a1), mRNA.		GO:0005743|GO:0005739|GO:0016020|GO:0005743|GO:0005739|GO:0016020|GO:0005743|GO:0005739|GO:0016020	GO:0004497|GO:0005506|GO:0046872|GO:0020037|GO:0016491|GO:0004497|GO:0005506|GO:0046872|GO:0020037|GO:0016491|GO:0004497|GO:0005506|GO:0046872|GO:0020037|GO:0016491	chr1	74670783	74670832	CGGGATGGGAGAAGTAAAGACTGTGTCCCGCATCGTCCTGGTTCCCAGCA	NM_024264.3	31340947	GO:0005743|GO:0005739|GO:0016020|GO:0005743|GO:0005739|GO:0016020|GO:0005743|GO:0005739|GO:0016020|GO:0004497|GO:0005506|GO:0046872|GO:0020037|GO:0016491|GO:0004497|GO:0005506|GO:0046872|GO:0020037|GO:0016491|GO:0004497|GO:0005506|GO:0046872|GO:0020037|GO:0016491	CYP27A1	+	ILMN_2960108	1576	S	NP_077226.2	NM_024264.3	ILMN_211874	NM_024264.3	Cyp27; 1300013A03Rik	ILMN_211874
1190201	0.0150636	1.51857	Anln	68743	Mus musculus anillin, actin binding protein (scraps homolog, Drosophila) (Anln), mRNA.	GO:0051301|GO:0000910|GO:0007049|GO:0007067|GO:0051301|GO:0000910|GO:0007049|GO:0007067|GO:0051301|GO:0000910|GO:0007049|GO:0007067	GO:0015629|GO:0005634|GO:0005856|GO:0005826|GO:0015629|GO:0005634|GO:0005856|GO:0005826|GO:0015629|GO:0005634|GO:0005856|GO:0005826	GO:0003779|GO:0003779|GO:0003779	chr9	22082654	22082703	TTGCTTCCCAGAGTTCCTGTCTGAGGTCCTTTCATGTTTATCTATGACAC	NM_028390.1	22507318	GO:0015629|GO:0005634|GO:0005856|GO:0005826|GO:0015629|GO:0005634|GO:0005856|GO:0005826|GO:0015629|GO:0005634|GO:0005856|GO:0005826|GO:0051301|GO:0000910|GO:0007049|GO:0007067|GO:0051301|GO:0000910|GO:0007049|GO:0007067|GO:0051301|GO:0000910|GO:0007049|GO:0007067|GO:0003779|GO:0003779|GO:0003779	ANLN	-	ILMN_2595597	4315	S	NP_082666.1	NM_028390.1	ILMN_209418	NM_028390.1	C78101; 1110037A17Rik; 2900037I21Rik; Scraps; ANILLIN	ILMN_209418
7510243	0.0025439	1.60819	C4b	12268	Mus musculus complement component 4B (Childo blood group) (C4b), mRNA. XM_921663 XM_921673 XM_921676 XM_921678	GO:0006956|GO:0006954	GO:0005576	GO:0004866	chr17	34865419	34865468	TTCCTGATGGAGTTCAGCAGCCGGGGGTGCCAGGTGTGAGGCCTTAGGAC	NM_009780.1	6753225	GO:0005576|GO:0006956|GO:0006954|GO:0004866	C4B	-	ILMN_3049559	5236	I	NP_033910.1	NM_009780.1	ILMN_210539	NM_009780.1	Ss; C4	ILMN_210539
2510743	0.01524	1.6435	Amn	93835	Mus musculus amnionless (Amn), mRNA.	GO:0007588|GO:0008104|GO:0007275	GO:0016020|GO:0045177|GO:0016021		chr12	112514355	112514404	CTAGGCTTCTAACCTGTGGACTGTTCACCCCCTCGGAGACCGTGACTTCT	NM_033603.2	28077082	GO:0016020|GO:0045177|GO:0016021|GO:0007588|GO:0008104|GO:0007275	AMN	+	ILMN_2675289	1403	S	NP_291081.2	NM_033603.2	ILMN_216778	NM_033603.2	AV002116; 5033428N14Rik	ILMN_216778
6290768	0.0466347	1.65082	Cd52	23833	Mus musculus CD52 antigen (Cd52), mRNA.		GO:0016020	GO:0048503	chr4	133649554	133649603	ACTGCTGCCACCATCAGTAGCGAGAGACATCCCAACCCACGGGAAGGGTT	NM_013706.1	14719423	GO:0016020|GO:0048503	CD52	-	ILMN_2910934	341	S	NP_038734.1	NM_013706.1	ILMN_258085	NM_013706.1	CLS1; B7-Ag; B7; AI463198; MB7; CAMPATH-1	ILMN_258085
2760437	0.00169798	1.67947	S3-12	57435	Mus musculus plasma membrane associated protein, S3-12 (S3-12), mRNA.		GO:0005886		chr17	55693981	55694030	CCTTAGTGTCTGCTTCACTCAAGCTGGTAGAACAGGCTACTCGCTGCACT	NM_020568.1	10181203	GO:0005886	S3-12	-	ILMN_2588249	5609	S	NP_065593.1	NM_020568.1	ILMN_208656	NM_020568.1	mKIAA1881	ILMN_208656
1940722	0.00103377	1.74641	Casp1									CACTGCTGATAGGGTGACCCTGACAAAACGTTTCTACCTCTTCCCGGGAC	NM_009807.1	6753281		CASP1		ILMN_1247592	1145	S		NM_009807.1	ILMN_211039	scl37317.9.1_34		ILMN_211039
5090470	0.000959	1.85472	Hapln2	73940	Mus musculus hyaluronan and proteoglycan link protein 2 (Hapln2), mRNA.	GO:0007155	GO:0005578	GO:0005540	chr3	87826143	87826192	GGCCATCTACACGGGAGAATACAGGCTGCCCTTTATGTCTAACCAGTCAC	NM_022031.1	15042970	GO:0005578|GO:0007155|GO:0005540	HAPLN2	-	ILMN_2666080	1463	S	NP_071314.1	NM_022031.1	ILMN_215990	NM_022031.1	4930401E20Rik; Bral1	ILMN_215990
6940184	0.0160492	2.42483	Ccl4									CCCATGGAGATGGTCCACCATTGCTGTTTCTCTGCTATTGTGGATATGAC	NM_013652.1	7305458		CCL4		ILMN_1223257	558	S		NM_013652.1	ILMN_222651	scl0001448.1_45		ILMN_222651
2070669	0.0210029	3.0193	Klk6	19144	Mus musculus kallikrein related-peptidase 6 (Klk6), mRNA.	GO:0042445|GO:0030574|GO:0007417|GO:0042552|GO:0042982|GO:0016540	GO:0005576|GO:0005737	GO:0004252|GO:0016787|GO:0008233|GO:0005515	chr7	51086895	51086944	CTCCGAGGGCTCGTGTCATGGGGTGACATGCCCTGTGGATCAAAGGAGAA	NM_011177.1	6755179	GO:0005576|GO:0005737|GO:0042445|GO:0030574|GO:0007417|GO:0042552|GO:0042982|GO:0016540|GO:0004252|GO:0016787|GO:0008233|GO:0005515	KLK6	+	ILMN_2955509	856	S	NP_035307.1	NM_011177.1	ILMN_257922	NM_011177.1	Klk7; Prss9; Bssp; neurosin; Prss18; Klk29; AI849898	ILMN_257922
6420376	0.0496095	8.86836	Ccl21a	20298	Mus musculus chemokine (C-C motif) ligand 21a (Ccl21a), mRNA.	GO:0045638|GO:0006955	GO:0005576	GO:0008009	chr4	42016727	42016776	TCCGTCCACACCCTTGCCCTGCTTCAACCATTACATCTGCACGGCCATCC	NM_011335.1	7549786	GO:0005576|GO:0045638|GO:0006955|GO:0008009	CCL21A	+	ILMN_2602139	578	S	NP_035465.1	NM_011335.1	ILMN_210092	NM_011335.1	6Ckine; TCA4; Scya21a; SLC; AI159701; CKb9; 6CKBAC1; Scya21	ILMN_210092
1710612	0.0325942	9.36273	Ccl21b									ATCACATCTGCACGGCCATCCCTTTCTTACCTGGCGGAGCTGCCTTCCCT	NM_011124.3	31981516		CCL21B		ILMN_1213286	634	S		NM_011124.3	ILMN_208956	scl0018829.1_65		ILMN_208956
290110	0.00689691	1.30826	Pfkp									CCCCATGGTTATGGTTCCTGCTACTGTCTCCAACAATGTGCCGGGTTCCG	NM_019703	31543472		PFKP		ILMN_1237695	1632	S			ILMN_192121	scl44308.24_307		ILMN_192121
3610537	0.0239553	1.27519	Snrk	20623	Mus musculus SNF related kinase (Snrk), mRNA.		GO:0005634|GO:0005634|GO:0005634|GO:0005634	GO:0016301|GO:0046872|GO:0016740|GO:0000287|GO:0000166|GO:0016301|GO:0046872|GO:0016740|GO:0000287|GO:0000166|GO:0016301|GO:0046872|GO:0016740|GO:0000287|GO:0000166|GO:0016301|GO:0046872|GO:0016740|GO:0000287|GO:0000166	chr9	122075681	122075730	AAGCCATCGGTCACCAATCGCCTGACGTCTCGCAAGAGTGCCCCAGTGCT	NM_133741.1	19526941	GO:0005634|GO:0005634|GO:0005634|GO:0005634|GO:0016301|GO:0046872|GO:0016740|GO:0000287|GO:0000166|GO:0016301|GO:0046872|GO:0016740|GO:0000287|GO:0000166|GO:0016301|GO:0046872|GO:0016740|GO:0000287|GO:0000166|GO:0016301|GO:0046872|GO:0016740|GO:0000287|GO:0000166	SNRK	+	ILMN_1259356	1555	S	NP_598502.1	NM_133741.1	ILMN_210067	NM_133741.1	2010012F07Rik; AI448042; R74830; MGC28970; AW547029; E030034B15; mKIAA0096	ILMN_210067
2260110	0.0369262	1.32401	Pomt2									TCTGCCCAGTCCCTTTGGAGTGTGTAGACCATGTAACTGTGGCAGCCAAG	NM_153415	23510300		POMT2		ILMN_2755973	2625	S			ILMN_184665	scl42209.20_180		ILMN_184665
20327	0.0254755	1.29883	G0s2	14373	Mus musculus G0/G1 switch gene 2 (G0s2), mRNA.	GO:0007049			chr1	194973176	194973225	TGCAGCCGGGCCCTGTCCCTCCGGCAGCACGCCTCTTAAGGCCGGTGACT	NM_008059.1	6679888	GO:0007049	G0S2	-	ILMN_1257299	405	S	NP_032085.1	NM_008059.1	ILMN_220362	NM_008059.1	MGC151417; AI255151; AV006465; MGC151415	ILMN_220362
5820133	0.0227278	1.25353	Ampd2	109674	Mus musculus adenosine monophosphate deaminase 2 (isoform L) (Ampd2), mRNA.	GO:0009168|GO:0006144|GO:0009117|GO:0009168|GO:0006144|GO:0009117		GO:0019239|GO:0003876|GO:0019239|GO:0003876	chr3	108202476	108202525	TGAAGTTCCAGCTGGTCTGCGCTGGGCAGAGCAGGACTTAGGCTCACTCA	NM_028779.3	31980781	GO:0009168|GO:0006144|GO:0009117|GO:0009168|GO:0006144|GO:0009117|GO:0019239|GO:0003876|GO:0019239|GO:0003876	AMPD2	-	ILMN_2701534	3242	S	NP_083055.1	NM_028779.3	ILMN_213593	NM_028779.3	Ampd-2; 1200014F01Rik; AI552571	ILMN_213593
1740139	0.0268694	1.25389	2310042L06Rik									CCAAAATGTATCGCTTATAGGAGTGGAGACACCCCAGCCCGACCTCTACC	NM_172428.1	27369566		2310042L06RIK		ILMN_1226712	4734	S		NM_172428.1	ILMN_217516	scl47694.7_354		ILMN_217516
460632	0.0466421	1.35683	1600002K03Rik	69770	Mus musculus RIKEN cDNA 1600002K03 gene (1600002K03Rik), mRNA.				chr10	79578181	79578230	GGGCCTGAGGATCTCTGTGCGCCTTCCTGCTGCTTTGGCAACAATAAATG	NM_027207.1	58037176		1600002K03RIK	+	ILMN_3004151	584	S	NP_081483.1	NM_027207.1	ILMN_231088	NM_027207.1		ILMN_231088
4390612	0.031026	1.32084	Rabif	98710	Mus musculus RAB interacting factor (Rabif), mRNA.	GO:0007264|GO:0006810|GO:0015031|GO:0007264|GO:0006810|GO:0015031		GO:0008270|GO:0046872|GO:0005085|GO:0008270|GO:0046872|GO:0005085	chr1	136403071	136403120	AGAGCATGCCTCCCACTTAGTCGTCTCTGTCGCACCTTGTCCTAAAGCCC	NM_145510.1	21704003	GO:0007264|GO:0006810|GO:0015031|GO:0007264|GO:0006810|GO:0015031|GO:0008270|GO:0046872|GO:0005085|GO:0008270|GO:0046872|GO:0005085	RABIF	+	ILMN_2672997	569	S	NP_663485.1	NM_145510.1	ILMN_209711	NM_145510.1	AI842864; RASGFR3; E130318E12Rik; AW549708; MSS4	ILMN_209711
580196	0.0321319	1.25678	Ecd	70601	Mus musculus ecdysoneless homolog (Drosophila) (Ecd), mRNA.				chr14	19109240	19109289	CAAGTCAGCCAGTGAAGGACTAGCCTGCACATCAGCCACCCTTCTCAGGA	NM_027475.1	28076956		ECD	-	ILMN_2611244	2209	S	NP_081751.1	NM_027475.1	ILMN_210979	NM_027475.1	5730461K03Rik; Hsgt1	ILMN_210979

## Sheet: FO v FA
ProbeID	p ( FOvFA P <= 0.05 FC >=1.25 )	FC (abs) ( FOvFA P <= 0.05 FC >=1.25 )	Symbol	Entrez_Gene_ID	Definition	Ontology_Process	Ontology_Component	Ontology_Function	Chromosome	Chromosome Start Index(Avadis)	Chromosome End Index(Avadis)	Probe_Sequence	Accession	GI	GO(Avadis)	ILMN_Gene	Probe_Chr_Orientation	Probe_Id	Probe_Start	Probe_Type	Protein_Product	RefSeq_ID	Search_Key	Source_Reference_ID	Synonyms	Transcript	Unigene_ID
2850403	0.00140362	-4.48255	Mid1	17318	Mus musculus midline 1 (Mid1), transcript variant 2, mRNA.	GO:0006512|GO:0007026|GO:0006512|GO:0007026	GO:0015630|GO:0016021|GO:0005874|GO:0005622|GO:0015630|GO:0016021|GO:0005874|GO:0005622	GO:0016874|GO:0008270|GO:0046872|GO:0005515|GO:0016874|GO:0008270|GO:0046872|GO:0005515	chrX	166428368	166428417	AGGCACAGTTTTTTCACACGTTGCACTTGTTCTTCTGTGGCCTGACCCCC	NM_183151.1	127138777	GO:0015630|GO:0016021|GO:0005874|GO:0005622|GO:0015630|GO:0016021|GO:0005874|GO:0005622|GO:0006512|GO:0007026|GO:0006512|GO:0007026|GO:0016874|GO:0008270|GO:0046872|GO:0005515|GO:0016874|GO:0008270|GO:0046872|GO:0005515	MID1	+	ILMN_3159435	3612	A	NP_898974.1	NM_183151.1	ILMN_242848	NM_183151.1	MGC60591; DXHXS1141; 61B3-R; Fxy; Trim18	ILMN_242848
2760537	0.00827335	-2.01759	Zic1									GTCAAGAATTCGTATAGTACGAGCCTGGATCTACGTGTCAAACTGTTCCA	NM_009573.2	42476264		ZIC1		ILMN_2491186	4	S		NM_009573.2	ILMN_192773	scl35507.4.1_71		ILMN_192773
5700433	0.0103642	-1.27961	Tpd52l1	21987	Mus musculus tumor protein D52-like 1 (Tpd52l1), mRNA.	GO:0000086|GO:0000086	GO:0005769|GO:0048471|GO:0005737|GO:0005769|GO:0048471|GO:0005737	GO:0042803|GO:0005515|GO:0046982|GO:0042803|GO:0005515|GO:0046982	chr10	31165675	31165724	GGAGACGGAACCGCTACAAGGAAGAGATGGGGATGCAGTAGGCAGTGCTG	NM_009413.1	6678408	GO:0005769|GO:0048471|GO:0005737|GO:0005769|GO:0048471|GO:0005737|GO:0000086|GO:0000086|GO:0042803|GO:0005515|GO:0046982|GO:0042803|GO:0005515|GO:0046982	TPD52L1	-	ILMN_1249224	3	S	NP_033439.1	NM_009413.1	ILMN_185695	NM_009413.1	D53	ILMN_185695
7550563	0.0173034	-1.27074	Arl6ip5									CGCCGGATGAAGAAGCAGTACCCAACGGCCTTCGTGATGGTGGTCATGCT	NM_022992.1	14149749		ARL6IP5		ILMN_1241924	299	S		NM_022992.1	ILMN_213701	scl0001044.1_79		ILMN_213701
3850661	0.0196782	-1.44977	Spag6	50525	Mus musculus sperm associated antigen 6 (Spag6), mRNA.	GO:0030317|GO:0007283|GO:0030317|GO:0007283	GO:0019861|GO:0005874|GO:0005856|GO:0019861|GO:0005874|GO:0005856	GO:0005488|GO:0005488	chr16	16753219	16753268	TGGCCACAGTGTTCTCCTGGCTTAGGCTCACATTACCAAATGCCCAAGTC	NM_015773.1	7657606	GO:0019861|GO:0005874|GO:0005856|GO:0019861|GO:0005874|GO:0005856|GO:0030317|GO:0007283|GO:0030317|GO:0007283|GO:0005488|GO:0005488	SPAG6	-	ILMN_2855928	2237	S	NP_056588.1	NM_015773.1	ILMN_221631	NM_015773.1		ILMN_221631
6650672	0.0208818	-1.36663	Pole3									AAGGAGGCCCGAAGCGCCATCTCCCGCGCCGCCAGTGTCTTCGTTTTGTA	NM_021498	31981173		POLE3		ILMN_1247613	108	S			ILMN_188963	scl24260.3_379		ILMN_188963
4250427	0.0224733	-1.33636	4930449E07Rik	74665	Mus musculus leucine rich repeat containing 48 (Lrrc48), mRNA.			GO:0016740|GO:0016740|GO:0016740	chr11	60209923	60209972	GCCGTTGGGGCATCACATGACATCCACCTCCTGAAGATTGACAACCGAGA	NM_029044.1	21312843	GO:0016740|GO:0016740|GO:0016740	4930449E07RIK	+	ILMN_2594644	1549	S	NP_083320.1	NM_029044.1	ILMN_209315	NM_029044.1	RP23-135F6.3; 4930449E07Rik	ILMN_209315
540274	0.0249651	-1.99991	1110017D15Rik									GGTGGTTCCCAGAGAAACAACTATGTAGTCCATCCTGAGTTTGTGTCTGA	XM_355478.1	38078263		1110017D15RIK		ILMN_2617920	752	S		XM_355478.1	ILMN_211632	scl24421.8.1_15		ILMN_211632
4040274	0.0280226	-1.26063	Cai									ATACCAGCCTAGGCAAGAAATACAAGGGCCAGAAGGACCTGGTCATCGCC	NM_009787.1	6753239		CAI		ILMN_1249670	1587	S		NM_009787.1	ILMN_215714	scl29051.11.1_27		ILMN_215714
7150563	0.0316671	-1.58157	A330021E22Rik	207686	Mus musculus RIKEN cDNA A330021E22 gene (A330021E22Rik), mRNA.				chr5	5587185	5587234	ACTGAATGATCCTAAAAAGAGCATCCCTACATGATGTGTTCCACAGCTCC	NM_172447.1	27369596		A330021E22RIK	-	ILMN_2714209	2998	S	NP_766035.1	NM_172447.1	ILMN_212595	NM_172447.1	AI427898; 4921525K03	ILMN_212595
1500768	0.0335912	-1.27426	Dcbld1									CCAACCCTTCCTGCAGAGCCAGTTGGTTTCTGTTGTGCTAGAACAAGGGG	NM_025705	13385161		DCBLD1		ILMN_1253155	1790	S			ILMN_190117	scl38935.11_484		ILMN_190117
870167	0.0338347	-1.27761	Rab7	19349	Mus musculus RAB7, member RAS oncogene family (Rab7), mRNA.	GO:0007264|GO:0015031|GO:0006810|GO:0006886|GO:0007264|GO:0015031|GO:0006810|GO:0006886|GO:0007264|GO:0015031|GO:0006810|GO:0006886	GO:0005770|GO:0016020|GO:0005794|GO:0005764|GO:0005770|GO:0016020|GO:0005794|GO:0005764|GO:0005770|GO:0016020|GO:0005794|GO:0005764	GO:0005525|GO:0000166|GO:0005525|GO:0000166|GO:0005525|GO:0000166	chr6	87995106	87995155	GGCCGGGCAGCTCCGAGGAGCCTGCTGGAGCCGGAATCGGACGTCTCTGT	NM_009005.1	6679598	GO:0005770|GO:0016020|GO:0005794|GO:0005764|GO:0005770|GO:0016020|GO:0005794|GO:0005764|GO:0005770|GO:0016020|GO:0005794|GO:0005764|GO:0007264|GO:0015031|GO:0006810|GO:0006886|GO:0007264|GO:0015031|GO:0006810|GO:0006886|GO:0007264|GO:0015031|GO:0006810|GO:0006886|GO:0005525|GO:0000166|GO:0005525|GO:0000166|GO:0005525|GO:0000166	RAB7	-	ILMN_2618549	59	S	NP_033031.1	NM_009005.1	ILMN_211688	NM_009005.1	MGC102153	ILMN_211688
4880187	0.0382032	-8.6242	Erdr1	170942	Mus musculus erythroid differentiation regulator 1 (Erdr1), mRNA.			GO:0003674				GTGGGCGTGAATGGAAAGTCTAACCCGTGTTTCTCTGTTCAGCGTCCGCC	NM_133362.1	19111169	GO:0003674	ERDR1		ILMN_1246153	110	S	NP_579940.1	NM_133362.1	ILMN_221931	NM_133362.1	edr; MGC5764	ILMN_221931
2100402	0.0389498	-1.76696	Bgn	12111	Mus musculus biglycan (Bgn), mRNA.		GO:0005578	GO:0016740	chrX	70741172	70741221	TGGGTCCCTGATGTGGTAGGAGGTGATGGTCAGTTGCACCCAGCAAGAGG	NM_007542.3	24475819	GO:0005578|GO:0016740	BGN	+	ILMN_2964042	2277	S	NP_031568.2	NM_007542.3	ILMN_213463	NM_007542.3	SLRR1A; BG; PG-S1; PGI; DSPG1	ILMN_213463
2060577	0.0412926	-19.9492	Prl	19109	Mus musculus prolactin (Prl), mRNA.	GO:0007595|GO:0007262|GO:0046425	GO:0005576	GO:0005179	chr13	27156855	27156904	CCACAAGGTTGACAATTTTCTCAAGGTCCTGAGGTGCCAAATTGCCCATC	NM_011164.1	6755163	GO:0005576|GO:0007595|GO:0007262|GO:0046425|GO:0005179	PRL	+	ILMN_2685995	671	S	NP_035294.1	NM_011164.1	ILMN_217656	NM_011164.1	AV290867; Prl1a1	ILMN_217656
780168	0.0445844	-1.30851	E130107N23Rik	272589	Mus musculus tubulin folding cofactor E-like (Tbcel), mRNA.		GO:0005856	GO:0005507|GO:0016740|GO:0016491|GO:0046872	chr9	42163441	42163490	ACCGAGAGGGGACTGGACTCTCAGGCCCTTTACAGTTGTCTCCTGCAGTT	NM_173038.1	27370561	GO:0005856|GO:0005507|GO:0016740|GO:0016491|GO:0046872	E130107N23RIK	-	ILMN_2763459	4788	S	NP_766626.1	NM_173038.1	ILMN_223394	NM_173038.1	Lrrc35; D330014K23; E130107N23Rik	ILMN_223394
510722	0.046374	-1.41987	Tgfbr3	21814	Mus musculus transforming growth factor, beta receptor III (Tgfbr3), mRNA.		GO:0016020		chr5	107536022	107536071	ATCCATTTCCTGCGTGTGTTCTCCGCAGGCTTGCCTGAGTGTGTGGGGTG	NM_011578.2	47271510	GO:0016020	TGFBR3	-	ILMN_2789239	5495	S	NP_035708.2	NM_011578.2	ILMN_240795	NM_011578.2	AU015626; AW215636; 1110036H20Rik; TBRIII	ILMN_240795
3870328	0.0466934	-2.82196	2310016C16Rik	69590	Mus musculus RIKEN cDNA 2310016C16 gene (2310016C16Rik), mRNA.	GO:0006979|GO:0006979|GO:0006979		GO:0016491|GO:0016491|GO:0016491	chr13	114166449	114166498	CACAAGGAGTTCGGGCCCTATCACTTCAACGTCCTGGCTTTTCCGTGCAA	NM_027127.1	21312335	GO:0006979|GO:0006979|GO:0006979|GO:0016491|GO:0016491|GO:0016491	2310016C16RIK	-	ILMN_2625855	290	S	NP_081403.1	NM_027127.1	ILMN_212388	NM_027127.1	AU017063	ILMN_212388
3930050	0.0476239	-2.96936	2310016C16Rik	69590	Mus musculus RIKEN cDNA 2310016C16 gene (2310016C16Rik), mRNA.	GO:0006979|GO:0006979|GO:0006979		GO:0016491|GO:0016491|GO:0016491	chr13	114166450	114166499	ACACAAGGAGTTCGGGCCCTATCACTTCAACGTCCTGGCTTTTCCGTGCA	NM_027127.1	21312335	GO:0006979|GO:0006979|GO:0006979|GO:0016491|GO:0016491|GO:0016491	2310016C16RIK	-	ILMN_2625854	289	S	NP_081403.1	NM_027127.1	ILMN_212388	NM_027127.1	AU017063	ILMN_212388
2510743	0.0495096	-1.27413	Amn	93835	Mus musculus amnionless (Amn), mRNA.	GO:0007588|GO:0008104|GO:0007275	GO:0016020|GO:0045177|GO:0016021		chr12	112514355	112514404	CTAGGCTTCTAACCTGTGGACTGTTCACCCCCTCGGAGACCGTGACTTCT	NM_033603.2	28077082	GO:0016020|GO:0045177|GO:0016021|GO:0007588|GO:0008104|GO:0007275	AMN	+	ILMN_2675289	1403	S	NP_291081.2	NM_033603.2	ILMN_216778	NM_033603.2	AV002116; 5033428N14Rik	ILMN_216778
4760066	0.0495192	-1.90508	Tsga2									GCGTGCCTTAGTTAACACCAGTCAGCTAGGGCTGGTATCCACCACCTGTC	NM_025290.2	31982677		TSGA2		ILMN_2441534	12	S		NM_025290.2	ILMN_187143	scl50081.7.1_21		ILMN_187143
3400523	0.00444832	-1.71996	Nxf									TTCTCTACAAACCAGTAACGGGATTTCAATTCCGACGGACTCTGCCGCCC	NM_153553.1	24233563		NXF		ILMN_1251414	2881	S		NM_153553.1	ILMN_209515	scl000439.1_33		ILMN_209515
4180168	0.0270235	-1.32314	4432405B04Rik	67978	Mus musculus RIKEN cDNA 4432405B04 gene (4432405B04Rik), mRNA.		GO:0016021|GO:0016020|GO:0016021|GO:0016020		chr5	124887802	124887851	CCCTGGGTCAGGATGTGCAAAGCCCGGGACTCAGCTGCCATCTACCATTA	NM_026486.1	13385969	GO:0016021|GO:0016020|GO:0016021|GO:0016020	4432405B04RIK	+	ILMN_1222383	2144	S	NP_080762.1	NM_026486.1	ILMN_213873	NM_026486.1	Tect2	ILMN_213873
70669	0.0125541	-1.41839	Pcnx									GCGAAGGCCAGCACCAGCTGCCCTGTCACGGCTCCCGTGTGCCACGCTTC	NM_018814.1	9055259		PCNX		ILMN_2750767	5941	S		NM_018814.1	ILMN_222517	scl0054604.2_164		ILMN_222517
4390612	0.00728447	-1.29763	Rabif	98710	Mus musculus RAB interacting factor (Rabif), mRNA.	GO:0007264|GO:0006810|GO:0015031|GO:0007264|GO:0006810|GO:0015031		GO:0008270|GO:0046872|GO:0005085|GO:0008270|GO:0046872|GO:0005085	chr1	136403071	136403120	AGAGCATGCCTCCCACTTAGTCGTCTCTGTCGCACCTTGTCCTAAAGCCC	NM_145510.1	21704003	GO:0007264|GO:0006810|GO:0015031|GO:0007264|GO:0006810|GO:0015031|GO:0008270|GO:0046872|GO:0005085|GO:0008270|GO:0046872|GO:0005085	RABIF	+	ILMN_2672997	569	S	NP_663485.1	NM_145510.1	ILMN_209711	NM_145510.1	AI842864; RASGFR3; E130318E12Rik; AW549708; MSS4	ILMN_209711
6940184	4.14e-06	5.53727	Ccl4									CCCATGGAGATGGTCCACCATTGCTGTTTCTCTGCTATTGTGGATATGAC	NM_013652.1	7305458		CCL4		ILMN_1223257	558	S		NM_013652.1	ILMN_222651	scl0001448.1_45		ILMN_222651
7510243	5.33e-05	2.7573	C4b	12268	Mus musculus complement component 4B (Childo blood group) (C4b), mRNA. XM_921663 XM_921673 XM_921676 XM_921678	GO:0006956|GO:0006954	GO:0005576	GO:0004866	chr17	34865419	34865468	TTCCTGATGGAGTTCAGCAGCCGGGGGTGCCAGGTGTGAGGCCTTAGGAC	NM_009780.1	6753225	GO:0005576|GO:0006956|GO:0006954|GO:0004866	C4B	-	ILMN_3049559	5236	I	NP_033910.1	NM_009780.1	ILMN_210539	NM_009780.1	Ss; C4	ILMN_210539
7510291	6.49e-05	2.29762	Slamf9	98365	Mus musculus SLAM family member 9 (Slamf9), mRNA.		GO:0016020		chr1	174314924	174314973	CCCGTCTGATTGGCTTTTGAGGTCCTCTTCTGAGCTTTGTTTCAGGCTCT	NM_029612.2	31982609	GO:0016020	SLAMF9	+	ILMN_2663249	977	S	NP_083888.2	NM_029612.2	ILMN_215754	NM_029612.2	CD84-H1; 2310026I04Rik; AI462096; Cd2f10; SF2001; CD2F-10	ILMN_215754
2350132	0.000173	1.8899	C1qa									GCTTCAGCTGCGACGAGGGGACGAGGTGTGGATCGAAAAGGACCCCGCAA	NM_007572	6671649		C1QA		ILMN_2776431	647	S			ILMN_224197	scl012259.1_23		ILMN_224197
5720255	0.000291	1.52302	AI132321	104759	Mus musculus phospholipase D family, member 4 (Pld4), mRNA.	GO:0008152	GO:0016020	GO:0003824	chr12	113216527	113216576	GCAAAGGATCACCACTGAGGGCCCGAGATTGTCATCAGACAAACAGCTTC	NM_178911.2	31343188	GO:0016020|GO:0008152|GO:0003824	AI132321	+	ILMN_1234223	1711	S	NP_849242.1	NM_178911.2	ILMN_211159	NM_178911.2	AI132321	ILMN_211159
6560341	0.000319	1.88871	Cd68									GGCGCAGAATTCATCTCTTCGAGAGCTCCAAGCTCCCTTGGGCCAAAGCT	NM_009853	6753351		CD68		ILMN_2689785	716	S			ILMN_192943	scl40022.6.1_151		ILMN_192943
7560747	0.000388	1.71907	Aldh1l2	216188	Mus musculus aldehyde dehydrogenase 1 family, member L2 (Aldh1l2), mRNA.	GO:0009258|GO:0009058|GO:0006412|GO:0006730|GO:0009258|GO:0009058|GO:0006412|GO:0006730	GO:0005737|GO:0005737	GO:0016491|GO:0016155|GO:0016742|GO:0008168|GO:0048037|GO:0016491|GO:0016155|GO:0016742|GO:0008168|GO:0048037	chr10	82950319	82950368	GTACGTTTTCATTCTCCCAGACCCATGCACATGCAGCACTAACTGAACAG	NM_153543.1	23956315	GO:0005737|GO:0005737|GO:0009258|GO:0009058|GO:0006412|GO:0006730|GO:0009258|GO:0009058|GO:0006412|GO:0006730|GO:0016491|GO:0016155|GO:0016742|GO:0008168|GO:0048037|GO:0016491|GO:0016155|GO:0016742|GO:0008168|GO:0048037	ALDH1L2	-	ILMN_2898319	5775	S	NP_705771.1	NM_153543.1	ILMN_222938	NM_153543.1	D330038I09Rik; MGC19039	ILMN_222938
430167	0.000433	1.68035	Ly86	17084	Mus musculus lymphocyte antigen 86 (Ly86), mRNA.	GO:0006952|GO:0006955|GO:0006954	GO:0005886	GO:0005515	chr13	37510541	37510590	GGTCCCTGGACTCACCTAGCTGCAAGAACCACTGATAACCAAGAGAGGCT	NM_010745.1	6754587	GO:0005886|GO:0006952|GO:0006955|GO:0006954|GO:0005515	LY86	+	ILMN_2671923	633	S	NP_034875.1	NM_010745.1	ILMN_216510	NM_010745.1	MD-1; MD1	ILMN_216510
3180025	0.000454	2.23731	Ms4a6d									CTGGCTGGGTTCAGTAGCACGCTCTTGATTTGGCGTCAGTCAAAACACAG	NM_026835.1	13386171		MS4A6D		ILMN_1241695	1015	S		NM_026835.1	ILMN_208807	scl064382.1_42		ILMN_208807
5290438	0.000676	1.8225	Ela1	109901	Mus musculus elastase 1, pancreatic (Ela1), mRNA.			GO:0004252|GO:0016787|GO:0008233|GO:0008125	chr15	100505064	100505113	GTGGCCTCCCCAAGATGGCTCTTAGCTTTGCAATGAGACCTGAAGTAAGC	NM_033612.1	33239380	GO:0004252|GO:0016787|GO:0008233|GO:0008125	ELA1	-	ILMN_2693403	843	S	NP_291090.1	NM_033612.1	ILMN_218240	NM_033612.1	1810009A17Rik; 1810062B19Rik; PC-TsF; Ela-1	ILMN_218240
3710170	0.000706	1.64381	C1qg									ACATCGCATACGGCCAACCTGTGCGTGCACCTGAACCTCAACCTTGCCAG	NM_007574.1	6671651		C1QG		ILMN_2715840	554	S		NM_007574.1	ILMN_219967	scl23656.3.1_6		ILMN_219967
2450347	0.000879	2.01105	Serpina3n	20716	Mus musculus serine (or cysteine) peptidase inhibitor, clade A, member 3N (Serpina3n), mRNA.	GO:0006953		GO:0004866|GO:0004867	chr12	104815252	104815301	CCCCTGGCACTCCTACTTAGAACAAAGTAGCCTTTCTTTTAGTTCCCAGC	NM_009252.1	6678092	GO:0006953|GO:0004866|GO:0004867	SERPINA3N	+	ILMN_1246800	1911	S	NP_033278.1	NM_009252.1	ILMN_222516	NM_009252.1	Spi2/eb.4; Spi2-2; Spi2.2	ILMN_222516
2070669	0.000967	3.18452	Klk6	19144	Mus musculus kallikrein related-peptidase 6 (Klk6), mRNA.	GO:0042445|GO:0030574|GO:0007417|GO:0042552|GO:0042982|GO:0016540	GO:0005576|GO:0005737	GO:0004252|GO:0016787|GO:0008233|GO:0005515	chr7	51086895	51086944	CTCCGAGGGCTCGTGTCATGGGGTGACATGCCCTGTGGATCAAAGGAGAA	NM_011177.1	6755179	GO:0005576|GO:0005737|GO:0042445|GO:0030574|GO:0007417|GO:0042552|GO:0042982|GO:0016540|GO:0004252|GO:0016787|GO:0008233|GO:0005515	KLK6	+	ILMN_2955509	856	S	NP_035307.1	NM_011177.1	ILMN_257922	NM_011177.1	Klk7; Prss9; Bssp; neurosin; Prss18; Klk29; AI849898	ILMN_257922
4200646	0.00114335	2.0341	Ctss	13040	Mus musculus cathepsin S (Ctss), mRNA.		GO:0005764|GO:0016020	GO:0008234|GO:0016787|GO:0008233|GO:0004218|GO:0004197	chr3	95360183	95360232	CCAAGTGTGTCGTGATCAATGTGTAGTTACTGTACTAACTAGGTTATAGC	NM_021281.1	10946581	GO:0005764|GO:0016020|GO:0008234|GO:0016787|GO:0008233|GO:0004218|GO:0004197	CTSS	+	ILMN_1246861	1155	S	NP_067256.1	NM_021281.1	ILMN_220433	NM_021281.1		ILMN_220433
3850497	0.00127208	2.1188	Slc11a1	18173	Mus musculus solute carrier family 11 (proton-coupled divalent metal ion transporters), member 1 (Slc11a1), mRNA.	GO:0006811|GO:0006810|GO:0006826	GO:0016020	GO:0005506|GO:0005215	chr1	74432361	74432410	CCCAGAACACCTCAAACAGAACTGCCACAACTCCATTGTCTCACTCCAGC	NM_013612.1	7363450	GO:0016020|GO:0006811|GO:0006810|GO:0006826|GO:0005506|GO:0005215	SLC11A1	+	ILMN_2983516	2014	S	NP_038640.1	NM_013612.1	ILMN_254692	NM_013612.1	MGC129157; Lsh; Nramp; Ity; Bcg; MGC129156; Nramp1	ILMN_254692
1940608	0.00154214	3.77114	Lyzs	17105	Mus musculus lysozyme (Lyzs), mRNA.	GO:0019835|GO:0008152	GO:0005739|GO:0005576	GO:0003824|GO:0003796|GO:0016798|GO:0016787	chr10	116714443	116714492	CACACTAACTCTGAGACAGATGAGCCTGTATCAGCAAATAACCACAGGAG	NM_017372.2	31560450	GO:0005739|GO:0005576|GO:0019835|GO:0008152|GO:0003824|GO:0003796|GO:0016798|GO:0016787	LYZS	-	ILMN_2939681	1153	S	NP_059068.1	NM_017372.2	ILMN_261574	NM_017372.2	Lys; Lzm; Lzp; Lzm-s1; AI326280	ILMN_261574
6290768	0.00155488	2.69434	Cd52	23833	Mus musculus CD52 antigen (Cd52), mRNA.		GO:0016020	GO:0048503	chr4	133649554	133649603	ACTGCTGCCACCATCAGTAGCGAGAGACATCCCAACCCACGGGAAGGGTT	NM_013706.1	14719423	GO:0016020|GO:0048503	CD52	-	ILMN_2910934	341	S	NP_038734.1	NM_013706.1	ILMN_258085	NM_013706.1	CLS1; B7-Ag; B7; AI463198; MB7; CAMPATH-1	ILMN_258085
1400603	0.00160939	2.4443	Gfap									CCTCAAGAGGAACATCGTGGTAAAGACTGTGGAGATGCGGGATGGTGAGG	NM_010277	26080421		GFAP		ILMN_1214715	1163	S			ILMN_196067	scl39495.10_537		ILMN_196067
2230039	0.00173263	1.53818	Fcer1g									CAGAACAGACGTGCTTGGCTGCATTCTTTTCCCACTTCTAATTCTCTCCG	NM_010185.2	40254589		FCER1G		ILMN_2748875	308	S		NM_010185.2	ILMN_222385	scl15940.5.1_15		ILMN_222385
5910220	0.00174109	1.62977	Osmr	18414	Mus musculus oncostatin M receptor (Osmr), mRNA.	GO:0007166	GO:0005887	GO:0004924|GO:0004872	chr15	6761206	6761255	CCTTCCTCTTAATGCTTGTCACATTGCAGACCAAGGTGGAGAGGTTCTCC	NM_011019.1	6754955	GO:0005887|GO:0007166|GO:0004924|GO:0004872	OSMR	-	ILMN_2623280	4341	S	NP_035149.1	NM_011019.1	ILMN_212149	NM_011019.1	OSMRB	ILMN_212149
450739	0.00218169	1.65714	Tyrobp	22177	Mus musculus TYRO protein tyrosine kinase binding protein (Tyrobp), mRNA.		GO:0016020	GO:0016301|GO:0005515	chr7	31199648	31200678	CGAGGTCAAGGGACAGCGGAAGGGACCCGGAAACAACACATTGCTGAGAC	NM_011662.2	40254570	GO:0016020|GO:0016301|GO:0005515	TYROBP	+	ILMN_2867147	265	S	NP_035792.1	NM_011662.2	ILMN_186230	NM_011662.2	Ly83; DAP12; KARAP	ILMN_186230
6370553	0.00276684	1.4422	Wbscr5			GO:0043303|GO:0006955	GO:0016020|GO:0016021		chr5	135076166	135076215	TCCTGCGGGGACCTTGTGCGTCGGTGATAGGGAAATAAAACTGCCCCCTC	NM_022964.2	45496829	GO:0016020|GO:0016021|GO:0043303|GO:0006955	WBSCR5	-	ILMN_3143483	1391	A		NM_022964.2	ILMN_190822	scl25940.13_350		ILMN_190822
5080326	0.00297937	1.79562	S100a6									ATGAAGCTCTGAAATAAAATGGGACCGTTGAGATGACTTCCGGGGGCCTC	NM_011313.1	6755391		S100A6		ILMN_2712120	412	S		NM_011313.1	ILMN_219678	scl22942.3.1_64		ILMN_219678
830240	0.00307095	3.63277	Lyzs									ATGGCTGGCTACTATGGAGTCAGCCTGGCCGACTGGGTGTGTTTAGCTCA	NM_017372	31560450		LYZS		ILMN_1252076	124	S			ILMN_188505	scl5225.1.1_39		ILMN_188505
580332	0.00321686	1.64395	C1qb	12260	Mus musculus complement component 1, q subcomponent, beta polypeptide (C1qb), mRNA.	GO:0006958|GO:0006956|GO:0006817|GO:0006955|GO:0045087	GO:0005737		chr4	136152529	136152578	TCGTGGCCGCGATCGGGACAGCATGCAGAAAGTAGTCACCTTCTGTGACT	NM_009777.1	6753219	GO:0005737|GO:0006958|GO:0006956|GO:0006817|GO:0006955|GO:0045087	C1QB	-	ILMN_2619620	704	S	NP_033907.1	NM_009777.1	ILMN_211795	NM_009777.1		ILMN_211795
1400672	0.00400348	1.46355	Aif1	11629	Mus musculus allograft inflammatory factor 1 (Aif1), mRNA.	GO:0051017|GO:0051017|GO:0051017	GO:0001891|GO:0001726|GO:0005884|GO:0005737|GO:0001891|GO:0001726|GO:0005884|GO:0005737|GO:0001891|GO:0001726|GO:0005884|GO:0005737	GO:0005515|GO:0005515|GO:0005515	chr17	35308080	35308129	TGTATGAGGAGAAAAACAAAGAACACAAGAGGCCAACTGGTCCCCCAGCC	NM_019467.2	31980923	GO:0001891|GO:0001726|GO:0005884|GO:0005737|GO:0001891|GO:0001726|GO:0005884|GO:0005737|GO:0001891|GO:0001726|GO:0005884|GO:0005737|GO:0051017|GO:0051017|GO:0051017|GO:0005515|GO:0005515|GO:0005515	AIF1	-	ILMN_2804487	682	S	NP_062340.1	NM_019467.2	ILMN_215740	NM_019467.2	G1; AIF-1; D17H6S50E; AI607846; Iba1	ILMN_215740
5720609	0.00433197	3.00237	Lyz	17110	Mus musculus lysozyme (Lyz), mRNA.	GO:0019835|GO:0008152|GO:0019835|GO:0008152|GO:0019835|GO:0008152	GO:0005576|GO:0005576|GO:0005576	GO:0003824|GO:0003796|GO:0016798|GO:0016787|GO:0003824|GO:0003796|GO:0016798|GO:0016787|GO:0003824|GO:0003796|GO:0016798|GO:0016787	chr10	116692033	116692082	GTTCCCAGTGTCATGAGGCATTCAGGAGGACTAGTGAGCTGTGCCTGTCC	NM_013590.2	40254571	GO:0005576|GO:0005576|GO:0005576|GO:0019835|GO:0008152|GO:0019835|GO:0008152|GO:0019835|GO:0008152|GO:0003824|GO:0003796|GO:0016798|GO:0016787|GO:0003824|GO:0003796|GO:0016798|GO:0016787|GO:0003824|GO:0003796|GO:0016798|GO:0016787	LYZ	-	ILMN_2878071	1087	S	NP_038618.1	NM_013590.2	ILMN_218930	NM_013590.2	Lzp-s	ILMN_218930
6770114	0.00438509	1.68976	Trem2	83433	Mus musculus triggering receptor expressed on myeloid cells 2 (Trem2), mRNA.		GO:0016020|GO:0016021	GO:0004872|GO:0004888	chr17	48491427	48491476	CCCCTCCTCCACCAAGACTTCTGTTTCTGCTACTTTTGCTTCAGAGGCCG	NM_031254.2	31981415	GO:0016020|GO:0016021|GO:0004872|GO:0004888	TREM2	+	ILMN_2992709	917	S	NP_112544.1	NM_031254.2	ILMN_192704	NM_031254.2	Trem2a; Trem2b; Trem2c	ILMN_192704
2000131	0.00440735	2.54342	Tlr2	24088	Mus musculus toll-like receptor 2 (Tlr2), mRNA.	GO:0042535|GO:0006955|GO:0008063|GO:0045087|GO:0007166|GO:0006954	GO:0005886|GO:0016020	GO:0016740|GO:0004888|GO:0004872	chr3	83640552	83640601	CTGTGTTCGTGCTTTCTGAGAACTTCGTACGGAGCGAGTGGTGCAAGTAC	NM_011905.2	31981332	GO:0005886|GO:0016020|GO:0042535|GO:0006955|GO:0008063|GO:0045087|GO:0007166|GO:0006954|GO:0016740|GO:0004888|GO:0004872	TLR2	-	ILMN_2733733	2606	S	NP_036035.2	NM_011905.2	ILMN_221308	NM_011905.2	Ly105	ILMN_221308
3830678	0.00519207	1.45105	Fcgr3									CCACACAGCCTTCCTTTGAAAGCAACTTACAAGCAGGCCGGGATGTTTGG	NM_010188.2	24475601		FCGR3		ILMN_2687403	908	S		NM_010188.2	ILMN_217772	scl014131.3_5		ILMN_217772
830369	0.00629621	1.39904	Cyba	13057	Mus musculus cytochrome b-245, alpha polypeptide (Cyba), mRNA.	GO:0006118|GO:0006810	GO:0016020|GO:0005737	GO:0020037|GO:0005506|GO:0046872	chr8	125311125	125311174	CAGCCATCCGAGGTGAGCAGTGGACTCCCATTGAGCCTAAACCCAAGGAG	NM_007806.1	22094076	GO:0016020|GO:0005737|GO:0006118|GO:0006810|GO:0020037|GO:0005506|GO:0046872	CYBA	-	ILMN_2806700	432	S	NP_031832.1	NM_007806.1	ILMN_221191	NM_007806.1	b558	ILMN_221191
3940561	0.00629884	1.37638	Aif1	11629	Mus musculus allograft inflammatory factor 1 (Aif1), mRNA.	GO:0051017|GO:0051017|GO:0051017	GO:0001891|GO:0001726|GO:0005884|GO:0005737|GO:0001891|GO:0001726|GO:0005884|GO:0005737|GO:0001891|GO:0001726|GO:0005884|GO:0005737	GO:0005515|GO:0005515|GO:0005515	chr17	35309461	35309510	CTAAGACAACCAGCGTCTGAGGAGCCATGAGCCAAAGCAGGGATTTGCAG	NM_019467.2	31980923	GO:0001891|GO:0001726|GO:0005884|GO:0005737|GO:0001891|GO:0001726|GO:0005884|GO:0005737|GO:0001891|GO:0001726|GO:0005884|GO:0005737|GO:0051017|GO:0051017|GO:0051017|GO:0005515|GO:0005515|GO:0005515	AIF1	-	ILMN_1212938	288	S	NP_062340.1	NM_019467.2	ILMN_215740	NM_019467.2	G1; AIF-1; D17H6S50E; AI607846; Iba1	ILMN_215740
6420376	0.0075025	2.31132	Ccl21a	20298	Mus musculus chemokine (C-C motif) ligand 21a (Ccl21a), mRNA.	GO:0045638|GO:0006955	GO:0005576	GO:0008009	chr4	42016727	42016776	TCCGTCCACACCCTTGCCCTGCTTCAACCATTACATCTGCACGGCCATCC	NM_011335.1	7549786	GO:0005576|GO:0045638|GO:0006955|GO:0008009	CCL21A	+	ILMN_2602139	578	S	NP_035465.1	NM_011335.1	ILMN_210092	NM_011335.1	6Ckine; TCA4; Scya21a; SLC; AI159701; CKb9; 6CKBAC1; Scya21	ILMN_210092
4230315	0.00921595	2.7196	Ccl21c	65956	Mus musculus chemokine (C-C motif) ligand 21c (leucine) (Ccl21c), mRNA.			GO:0003674	chr4	42016586	42016635	AGTAGCCCGCCTGGAGCCCAGGAGATCCCCCACGAACTTCAAGCTGGGTG	NM_023052.1	14547894	GO:0003674	CCL21C	+	ILMN_2969845	442	S	NP_075539.1	NM_023052.1	ILMN_240017	NM_023052.1	TCA4; SLC; exodus-2; Scya21c; CKb9	ILMN_240017
1470309	0.00929525	1.47638	Arpc1b	11867	Mus musculus actin related protein 2/3 complex, subunit 1B (Arpc1b), mRNA.		GO:0005885|GO:0005885|GO:0005885		chr5	145888818	145888867	TCTAGGATGCAGTACACTGCTACAAAGGAAGAGGCAGGAGGGGAACTGCC	NM_023142.1	12963526	GO:0005885|GO:0005885|GO:0005885	ARPC1B	+	ILMN_2860479	1240	S	NP_075631.1	NM_023142.1	ILMN_211123	NM_023142.1	SOP2Hs; AA408534; MGC102425; p41-ARC; AA408064; L72; AW208418; AF007010; 41kDa; AA571392	ILMN_211123
1470386	0.0120872	2.0063	CRG-L1	230379	Mus musculus N-acylsphingosine amidohydrolase 3-like (Asah3l), mRNA.	GO:0006672|GO:0006629	GO:0016021|GO:0016020|GO:0000139|GO:0005789	GO:0016787|GO:0016811|GO:0017040	chr4	86566630	86566679	GGCGGTATGTACCCTGGCTGAAGTAATATTAACCATAGCTCTGGGAGGAT	NM_139306.1	21314857	GO:0016021|GO:0016020|GO:0000139|GO:0005789|GO:0006672|GO:0006629|GO:0016787|GO:0016811|GO:0017040	CRG-L1	+	ILMN_2629112	3999	S	NP_647467.1	NM_139306.1	ILMN_212677	NM_139306.1	CRG-L1; maCER2; RP24-468M3.3; 2410116I05Rik; Acer2	ILMN_212677
160253	0.0128979	1.26652	Snx7									GGCTGTGCCCTTTACAAAGAGGATGACAAATGATTTTTGCACTGTCTGGA	XM_131162.3	28544843		SNX7		ILMN_2760244	1442	S		XM_131162.3	ILMN_218435	scl0001945.1_52		ILMN_218435
1710612	0.013863	2.19314	Ccl21b									ATCACATCTGCACGGCCATCCCTTTCTTACCTGGCGGAGCTGCCTTCCCT	NM_011124.3	31981516		CCL21B		ILMN_1213286	634	S		NM_011124.3	ILMN_208956	scl0018829.1_65		ILMN_208956
4850196	0.015187	1.2871	Syngr1	20972	Mus musculus synaptogyrin 1 (Syngr1), transcript variant 1b, mRNA.	GO:0006605|GO:0006605	GO:0045202|GO:0016021|GO:0008021|GO:0045202|GO:0016021|GO:0008021		chr15	79942077	79942126	AGTGGCAAGTCTCCAAGCCCAAGGACAACCCTCTGAACGAAGGGACGGAC	NM_009303.2	46877044	GO:0045202|GO:0016021|GO:0008021|GO:0045202|GO:0016021|GO:0008021|GO:0006605|GO:0006605	SYNGR1	+	ILMN_3101732	446	A	NP_033329.1	NM_009303.2	ILMN_207475	NM_009303.2	R75468; p29; Syngr1b	ILMN_207475
20475	0.0171384	1.32911	Per1	18626	Mus musculus period homolog 1 (Drosophila) (Per1), mRNA.	GO:0007165|GO:0016481|GO:0007623|GO:0000160|GO:0006355|GO:0048511|GO:0006350|GO:0007165|GO:0016481|GO:0007623|GO:0000160|GO:0006355|GO:0048511|GO:0006350	GO:0005634|GO:0005634	GO:0005515|GO:0004871|GO:0003676|GO:0005515|GO:0004871|GO:0003676	chr11	68925766	68925815	CAGAGTGGAAGTTCTCAGCCCCATTTGGAGGATTGTCCACGCCCGTCCCA	NM_011065.2	31559795	GO:0005634|GO:0005634|GO:0007165|GO:0016481|GO:0007623|GO:0000160|GO:0006355|GO:0048511|GO:0006350|GO:0007165|GO:0016481|GO:0007623|GO:0000160|GO:0006355|GO:0048511|GO:0006350|GO:0005515|GO:0004871|GO:0003676|GO:0005515|GO:0004871|GO:0003676	PER1	+	ILMN_2813487	4281	S	NP_035195.1	NM_011065.2	ILMN_221472	NM_011065.2	MGC102121; Per; mPer1; m-rigui	ILMN_221472
2570301	0.0176622	1.26493	Tcirg1	27060	Mus musculus T-cell, immune regulator 1, ATPase, H+ transporting, lysosomal V0 protein A3 (Tcirg1), mRNA.	GO:0015992|GO:0015992|GO:0015992|GO:0015992	GO:0005886|GO:0005886|GO:0005886|GO:0005886		chr19	3896397	3896446	AGCTGTCTGAGGTCCTGTGGGCCATGGTGATGCGCATAGGCCTGGGCATG	NM_016921.2	31980623	GO:0005886|GO:0005886|GO:0005886|GO:0005886|GO:0015992|GO:0015992|GO:0015992|GO:0015992	TCIRG1	-	ILMN_2954881	2409	S	NP_058617.2	NM_016921.2	ILMN_214067	NM_016921.2	ATP6N1C; ATP6a3; OPTB1; Stv1; Atp6i; oc; OC-116; Vph1; TIRC7	ILMN_214067
4150725	0.0177741	1.5134	Ctsz	64138	Mus musculus cathepsin Z (Ctsz), mRNA.		GO:0005764|GO:0005764	GO:0004197|GO:0008233|GO:0016787|GO:0008234|GO:0004197|GO:0008233|GO:0016787|GO:0008234	chr2	174070642	174070691	CTGCATCCCGAGAGGAGACGGTAAAGGATGAAACACAACTGCACTGGGAC	NM_022325.3	46849762	GO:0005764|GO:0005764|GO:0004197|GO:0008233|GO:0016787|GO:0008234|GO:0004197|GO:0008233|GO:0016787|GO:0008234	CTSZ	-	ILMN_2666007	1134	S	NP_071720.1	NM_022325.3	ILMN_213026	NM_022325.3	AI787083; AU019819; CTSX; D2Wsu143e	ILMN_213026
5490358	0.0177906	1.33485	Klhl6	239743	Mus musculus kelch-like 6 (Drosophila) (Klhl6), mRNA.			GO:0005515|GO:0005515|GO:0005515	chr16	19946690	19946739	AATAAATCCAGGTCTTTCCACGCCAGTCAGTGTGTCTCCCACCATACTGC	NM_183390.1	34419627	GO:0005515|GO:0005515|GO:0005515	KLHL6	-	ILMN_2619528	2179	S	NP_899246.1	NM_183390.1	ILMN_211787	NM_183390.1	MGC118659	ILMN_211787
1400575	0.0186043	1.30343	Pcdhb7	93878	Mus musculus protocadherin beta 7 (Pcdhb7), mRNA.			GO:0005509	chr18	37503997	37504046	GGTCGAAGGACTCTCTCGCCACGCTCACCTAAGACCCTCAGAAAACTCAG	NM_053132.2	32189406	GO:0005509	PCDHB7	+	ILMN_2903796	2642	S	NP_444362.2	NM_053132.2	ILMN_222974	NM_053132.2	Pcdhb4B; PcdhbG	ILMN_222974
1940669	0.0191543	1.57814	Hexb	15212	Mus musculus hexosaminidase B (Hexb), mRNA.	GO:0001501|GO:0006874|GO:0019953|GO:0006687|GO:0008152|GO:0050885|GO:0030203|GO:0008654|GO:0007040|GO:0019915|GO:0050905|GO:0007626|GO:0007341|GO:0006689|GO:0044267|GO:0005975|GO:0007338|GO:0042552|GO:0001501|GO:0006874|GO:0019953|GO:0006687|GO:0008152|GO:0050885|GO:0030203|GO:0008654|GO:0007040|GO:0019915|GO:0050905|GO:0007626|GO:0007341|GO:0006689|GO:0044267|GO:0005975|GO:0007338|GO:0042552	GO:0005764|GO:0016020|GO:0001669|GO:0005764|GO:0016020|GO:0001669	GO:0016787|GO:0046982|GO:0004563|GO:0042803|GO:0016798|GO:0016787|GO:0046982|GO:0004563|GO:0042803|GO:0016798	chr13	97946436	97946485	TAGAAGTGACAGACGTCTACAGCATTCCAGCTATGATCATGTTGATTCTG	NM_010422.1	6754185	GO:0005764|GO:0016020|GO:0001669|GO:0005764|GO:0016020|GO:0001669|GO:0001501|GO:0006874|GO:0019953|GO:0006687|GO:0008152|GO:0050885|GO:0030203|GO:0008654|GO:0007040|GO:0019915|GO:0050905|GO:0007626|GO:0007341|GO:0006689|GO:0044267|GO:0005975|GO:0007338|GO:0042552|GO:0001501|GO:0006874|GO:0019953|GO:0006687|GO:0008152|GO:0050885|GO:0030203|GO:0008654|GO:0007040|GO:0019915|GO:0050905|GO:0007626|GO:…	HEXB	-	ILMN_2829330	1618	S	NP_034552.1	NM_010422.1	ILMN_221504	NM_010422.1		ILMN_221504
730138	0.0199984	1.56844	Rassf4	213391	Mus musculus Ras association (RalGDS/AF-6) domain family 4 (Rassf4), mRNA.	GO:0007049|GO:0007165|GO:0007049|GO:0007165|GO:0007049|GO:0007165|GO:0007049|GO:0007165		GO:0005515|GO:0005515|GO:0005515|GO:0005515	chr6	116583092	116583141	AGTGCATTTTGGCTCTTGCATTTTTTCCTAGTCCACCAGTGCCCACCACC	NM_178045.3	40254291	GO:0007049|GO:0007165|GO:0007049|GO:0007165|GO:0007049|GO:0007165|GO:0007049|GO:0007165|GO:0005515|GO:0005515|GO:0005515|GO:0005515	RASSF4	-	ILMN_2686244	6183	S	NP_835146.2	NM_178045.3	ILMN_213302	NM_178045.3	AI586137; AD037; 3830411C14Rik	ILMN_213302
1690091	0.0219738	1.44309	Vim	22352	Mus musculus vimentin (Vim), mRNA.	GO:0045103	GO:0045098|GO:0005882|GO:0005737	GO:0005200|GO:0005198|GO:0005515	chr2	13495591	13495640	TGCGTGATGTGCGCCAGCAGTATGAAAGCGTGGCTGCCAAGAACCTCCAG	NM_011701.3	32189314	GO:0045098|GO:0005882|GO:0005737|GO:0045103|GO:0005200|GO:0005198|GO:0005515	VIM	+	ILMN_2451022	13	S	NP_035831.2	NM_011701.3	ILMN_187199	NM_011701.3	MGC102095	ILMN_187199
1510477	0.0223801	1.51773	Ide									CATGACTGAGTTCAAGCGTGGCCTGCCACTGTTTCCCCTCGTGAAACCAC	NM_031156	13621161		IDE		ILMN_1243499	3027	S			ILMN_190142	scl52522.27_217		ILMN_190142
4670228	0.0232033	1.59781	Gpnmb	93695	Mus musculus glycoprotein (transmembrane) nmb (Gpnmb), mRNA.	GO:0007155|GO:0007155|GO:0007155|GO:0007155	GO:0016023|GO:0016021|GO:0016020|GO:0005887|GO:0016023|GO:0016021|GO:0016020|GO:0005887|GO:0016023|GO:0016021|GO:0016020|GO:0005887|GO:0016023|GO:0016021|GO:0016020|GO:0005887	GO:0008201|GO:0005178|GO:0008201|GO:0005178|GO:0008201|GO:0005178|GO:0008201|GO:0005178	chr6	48986281	48986330	CCTGAGCTCCTGACAAAATTATAATGGGCCCGGGCTTTGTGTATGGTGCG	NM_053110.2	31542906	GO:0016023|GO:0016021|GO:0016020|GO:0005887|GO:0016023|GO:0016021|GO:0016020|GO:0005887|GO:0016023|GO:0016021|GO:0016020|GO:0005887|GO:0016023|GO:0016021|GO:0016020|GO:0005887|GO:0007155|GO:0007155|GO:0007155|GO:0007155|GO:0008201|GO:0005178|GO:0008201|GO:0005178|GO:0008201|GO:0005178|GO:0008201|GO:0005178	GPNMB	+	ILMN_2648669	2204	S	NP_444340.2	NM_053110.2	ILMN_211323	NM_053110.2	ipd; Dchil	ILMN_211323
6940324	0.0242703	1.54259	Rassf4	213391	Mus musculus Ras association (RalGDS/AF-6) domain family 4 (Rassf4), mRNA.	GO:0007049|GO:0007165|GO:0007049|GO:0007165|GO:0007049|GO:0007165|GO:0007049|GO:0007165		GO:0005515|GO:0005515|GO:0005515|GO:0005515	chr6	116583075	116583124	TGCATTTTTTCCTAGTCCACCAGTGCCCACCACCATTGCTCACCGCTGGC	NM_178045.3	40254291	GO:0007049|GO:0007165|GO:0007049|GO:0007165|GO:0007049|GO:0007165|GO:0007049|GO:0007165|GO:0005515|GO:0005515|GO:0005515|GO:0005515	RASSF4	-	ILMN_2956092	6200	S	NP_835146.2	NM_178045.3	ILMN_213302	NM_178045.3	AI586137; AD037; 3830411C14Rik	ILMN_213302
1740497	0.0249825	1.36024	2310006J04Rik									CAAGCCATTGCTTTGGCTCATCACATGATGAAACTCCTGAGGAGGAAAAC	NM_001039562.1	Ankrd37		2310006J04RIK		ILMN_2595857	747	S		XM_134163.1	ILMN_209448	scl34861.7.1_55		ILMN_209448
5360537	0.0251063	1.31645	Ang1	11727	Mus musculus angiogenin, ribonuclease, RNase A family, 5 (Ang), mRNA.	GO:0017148|GO:0043006|GO:0001938|GO:0001666|GO:0001525|GO:0007202|GO:0006651|GO:0007046|GO:0009303|GO:0030154|GO:0050714|GO:0048662|GO:0007275|GO:0030041	GO:0005634|GO:0005730|GO:0005615|GO:0005605	GO:0004522|GO:0004518|GO:0016787|GO:0004540|GO:0004519|GO:0005102|GO:0005507|GO:0003676|GO:0008201|GO:0003779	chr14	51721418	51721467	CCATGCCAGTACCGAGCCTCTGCAGGGTTCAGACATGTTGTTATTGCCTG	NM_007447.2	40254650	GO:0005634|GO:0005730|GO:0005615|GO:0005605|GO:0017148|GO:0043006|GO:0001938|GO:0001666|GO:0001525|GO:0007202|GO:0006651|GO:0007046|GO:0009303|GO:0030154|GO:0050714|GO:0048662|GO:0007275|GO:0030041|GO:0004522|GO:0004518|GO:0016787|GO:0004540|GO:0004519|GO:0005102|GO:0005507|GO:0003676|GO:0008201|GO:0003779	ANG1	+	ILMN_2875251	419	S	NP_031473.1	NM_007447.2	ILMN_244375	NM_007447.2	AI385586; Ang; Rnase5; Rnase5a; Ang1	ILMN_244375
3130661	0.025548	1.33218	Fgfbp3	72514	Mus musculus fibroblast growth factor binding protein 3 (Fgfbp3), mRNA.				chr19	36992146	36992195	TCAGCTAAAATGTAAACACGTATCTGGGTCATTTGGCCCTTCATCTCTTC	NM_028263.1	33859717		FGFBP3	-	ILMN_2841593	1600	S	NP_082539.2	NM_028263.1	ILMN_212665	NM_028263.1	2610306H15Rik; Fgf-bp3	ILMN_212665
6450494	0.0268723	1.27784	Hrsp12	15473	Mus musculus heat-responsive protein 12 (Hrsp12), mRNA.			GO:0004518|GO:0016787|GO:0004519|GO:0004518|GO:0016787|GO:0004519|GO:0004518|GO:0016787|GO:0004519|GO:0004518|GO:0016787|GO:0004519	chr15	34415378	34416382	ATGAGATCTATAAAACATATTTCCAGGGTAGCCTTCCTGCCAGGGCTGCT	NM_008287.2	40807497	GO:0004518|GO:0016787|GO:0004519|GO:0004518|GO:0016787|GO:0004519|GO:0004518|GO:0016787|GO:0004519|GO:0004518|GO:0016787|GO:0004519	HRSP12	-	ILMN_2816876	351	S	NP_032313.2	NM_008287.2	ILMN_210108	NM_008287.2	HRP12; HR12	ILMN_210108
3450091	0.0271318	1.50737	Ctsz	64138	Mus musculus cathepsin Z (Ctsz), mRNA.		GO:0005764|GO:0005764	GO:0004197|GO:0008233|GO:0016787|GO:0008234|GO:0004197|GO:0008233|GO:0016787|GO:0008234	chr2	174070639	174070688	GCATCCCGAGAGGAGACGGTAAAGGATGAAACACAACTGCACTGGGACCC	NM_022325.3	46849762	GO:0005764|GO:0005764|GO:0004197|GO:0008233|GO:0016787|GO:0008234|GO:0004197|GO:0008233|GO:0016787|GO:0008234	CTSZ	-	ILMN_2839569	1137	S	NP_071720.1	NM_022325.3	ILMN_213026	NM_022325.3	AI787083; AU019819; CTSX; D2Wsu143e	ILMN_213026
2070403	0.0279698	1.3069	Mtmr2	77116	Mus musculus myotubularin related protein 2 (Mtmr2), mRNA.	GO:0046839|GO:0006470|GO:0046839|GO:0006470|GO:0046839|GO:0006470	GO:0005737|GO:0005737|GO:0005737	GO:0004721|GO:0016787|GO:0004437|GO:0004721|GO:0016787|GO:0004437|GO:0004721|GO:0016787|GO:0004437	chr9	13556143	13556192	GTCACCCAAAGAATACTAAAGTACTGCAGTCCTGTATTCACACTGGGAGC	NM_023858.1	23956229	GO:0005737|GO:0005737|GO:0005737|GO:0046839|GO:0006470|GO:0046839|GO:0006470|GO:0046839|GO:0006470|GO:0004721|GO:0016787|GO:0004437|GO:0004721|GO:0016787|GO:0004437|GO:0004721|GO:0016787|GO:0004437	MTMR2	+	ILMN_2856144	3053	S	NP_076347.1	NM_023858.1	ILMN_214939	NM_023858.1	6030445P13Rik	ILMN_214939
1300082	0.028667	1.26604	Clcn2									CCGACAGTGATGACAAGTGCCAGTGAACCCCTTACGGATGGCCTGTATTC	NM_009900.2	20892060		CLCN2		ILMN_1256594	2820	S		XM_147240.1	ILMN_222045	scl48660.21.1_63		ILMN_222045
1570301	0.0302902	1.41182	Itih3	16426	Mus musculus inter-alpha trypsin inhibitor, heavy chain 3 (Itih3), mRNA.	GO:0030212		GO:0004867|GO:0004866	chr14	31721789	31721838	GGCCTGGGTGGCCTGGAAAAAGGACACAGAATGGGGCTTGTGGGAAAGAC	NM_008407.1	6680495	GO:0030212|GO:0004867|GO:0004866	ITIH3	-	ILMN_2862623	2695	S	NP_032433.1	NM_008407.1	ILMN_234223	NM_008407.1	Intin3; AW108094; Itih-3	ILMN_234223
5810398	0.0309406	1.27616	Rnase4									CTCTAACACCCCTTGAGACCAATTCTGCCACTGTATTTAGAAGCTTTGAG	NM_021472.1	10946867		RNASE4		ILMN_1235657	837	S		NM_021472.1	ILMN_210173	scl058809.2_14		ILMN_210173
2650537	0.0323106	1.25237	Echdc2	52430	Mus musculus enoyl Coenzyme A hydratase domain containing 2 (Echdc2), mRNA.	GO:0008152|GO:0008152|GO:0008152		GO:0003824|GO:0003824|GO:0003824	chr4	107676890	107676939	CGAGCTCCCAAATTTGTGGGCAAGTGACCCAGCTAACTTTAAGCACACAC	NM_026728.1	21312019	GO:0008152|GO:0008152|GO:0008152|GO:0003824|GO:0003824|GO:0003824	ECHDC2	+	ILMN_2846198	898	S	NP_081004.1	NM_026728.1	ILMN_211203	NM_026728.1	2610009M20Rik; D4Ertd765e; 1300017C12Rik	ILMN_211203
940438	0.0362054	1.2821	Laptm5	16792	Mus musculus lysosomal-associated protein transmembrane 5 (Laptm5), mRNA.	GO:0006810	GO:0016021|GO:0016020|GO:0005764		chr4			GTTCCCACTGTACCTGTGTCATTGCTTGTGTATGACTTGGAAGAAGGGCC	NM_010686.2	31543110	GO:0016021|GO:0016020|GO:0005764|GO:0006810	LAPTM5	+	ILMN_1217849	2404	S	NP_034816.1	NM_010686.2	ILMN_212522	NM_010686.2	E3	ILMN_212522
5570253	0.0383263	1.37507	B2m	12010	Mus musculus beta-2 microglobulin (B2m), mRNA.	GO:0006952|GO:0006968|GO:0006955|GO:0006952|GO:0006968|GO:0006955|GO:0006952|GO:0006968|GO:0006955	GO:0005887|GO:0005886|GO:0005887|GO:0005886|GO:0005887|GO:0005886	GO:0005515|GO:0030106|GO:0003823|GO:0005515|GO:0030106|GO:0003823|GO:0005515|GO:0030106|GO:0003823	chr2	121842516	121842565	TTCACCCCCACTGAGACTGATACATACGCCTGCAGAGTTAAGCATGCCAG	NM_009735.2	31981889	GO:0005887|GO:0005886|GO:0005887|GO:0005886|GO:0005887|GO:0005886|GO:0006952|GO:0006968|GO:0006955|GO:0006952|GO:0006968|GO:0006955|GO:0006952|GO:0006968|GO:0006955|GO:0005515|GO:0030106|GO:0003823|GO:0005515|GO:0030106|GO:0003823|GO:0005515|GO:0030106|GO:0003823	B2M	+	ILMN_1216746	321	S	NP_033865.2	NM_009735.2	ILMN_209318	NM_009735.2	Ly-m11; beta2-m	ILMN_209318
7650360	0.0396175	1.52802	Lbh	77889	Mus musculus limb-bud and heart (Lbh), mRNA.	GO:0006357|GO:0006357	GO:0005634|GO:0005634	GO:0016563|GO:0016563	chr17	73290737	73290786	CCTACCCCAGTTATCTGTCTTGGTCTTGCCGTGTGATGGGATGTGCTTGT	NM_029999.3	34328473	GO:0005634|GO:0005634|GO:0006357|GO:0006357|GO:0016563|GO:0016563	LBH	+	ILMN_1233545	2498	S	NP_084275.3	NM_029999.3	ILMN_215742	NM_029999.3	6720416L16Rik; 1810009F10Rik	ILMN_215742
940202	0.0440959	1.28058	Hemp1	105855	Mus musculus NCK associated protein 1 like (Nckap1l), mRNA.				chr15	103326625	103326674	GCAGTTAACCCCGTCCTTCATTCACACAGTCATTGCCAGGGAGGCTGGAG	NM_153505.2	31541978		HEMP1	+	ILMN_1253813	4508	S	NP_705725.1	NM_153505.2	ILMN_220410	NM_153505.2	4930568P13Rik; Hemp1; AI463083	ILMN_220410
6450687	0.0465806	1.26322	Abi3									GAGTTTAAGCACCTCGCCCAGAGGACCCCCAGCTCATGCTCAGAAGATCG	NM_025659	21313407		ABI3		ILMN_1223041	1361	S			ILMN_187795	scl39683.8_579		ILMN_187795
1570162	0.00759555	1.63679	Gpd2	14571	Mus musculus glycerol phosphate dehydrogenase 2, mitochondrial (Gpd2), mRNA.	GO:0006094|GO:0006072|GO:0006118|GO:0006094|GO:0006072|GO:0006118	GO:0009331|GO:0005739|GO:0005743|GO:0009331|GO:0005739|GO:0005743	GO:0016491|GO:0004368|GO:0005509|GO:0016491|GO:0004368|GO:0005509	chr2	57219946	57219995	GTACAACCAGAGATGACTTAAACTCTAAAATAGTGGATCTCGTAGCTGCC	NM_010274.2	31981768	GO:0009331|GO:0005739|GO:0005743|GO:0009331|GO:0005739|GO:0005743|GO:0006094|GO:0006072|GO:0006118|GO:0006094|GO:0006072|GO:0006118|GO:0016491|GO:0004368|GO:0005509|GO:0016491|GO:0004368|GO:0005509	GPD2	+	ILMN_1215797	2521	S	NP_034404.2	NM_010274.2	ILMN_214592	NM_010274.2	AW494132; AA408484; TISP38; GPDH; Gpd-m; Gdm1; Gpdh-m; AI448216; AU021455	ILMN_214592
7550059	0.0193538	1.32201	Cyfip2									GGGGTACCTGTGTTGAGTCGATAAAACATTTTCATCTCCATTAAAACTGC	NM_133769.3	20880081		CYFIP2		ILMN_2670713	1671	S		XM_147526.1	ILMN_216399	scl40305.32_46		ILMN_216399
2760364	0.0193086	1.34857	Cox11									GATCCTGAATTTGCAGAAGATCCAAGAATGGTGAATGTCGACCTCATCAC	NM_199008.1	39841020		COX11		ILMN_1247397	731	S		NM_199008.1	ILMN_222359	scl41046.4.1_69		ILMN_222359
4670670	0.0156802	1.31467	Pdcd5									CCTGAAAAAACTAAAGCAGTGGAGAACTACCTTATACAGATGGCGCGGTA	NM_019746.2	31340576		PDCD5		ILMN_2756658	314	S		NM_019746.2	ILMN_213339	scl0056330.1_0		ILMN_213339
1010730	0.0015219	1.3343	Pde6d	18582	Mus musculus phosphodiesterase 6D, cGMP-specific, rod, delta (Pde6d), mRNA.	GO:0007602|GO:0007601|GO:0007602|GO:0007601|GO:0007602|GO:0007601|GO:0007602|GO:0007601		GO:0016787|GO:0004114|GO:0047555|GO:0016787|GO:0004114|GO:0047555|GO:0016787|GO:0004114|GO:0047555|GO:0016787|GO:0004114|GO:0047555	chr1	88440063	88440112	GTCAGCACATCCAAAGTGAGGCTTTTCTATGTTTGAGAGAATTTGTGTGC	NM_008801.2	31982129	GO:0007602|GO:0007601|GO:0007602|GO:0007601|GO:0007602|GO:0007601|GO:0007602|GO:0007601|GO:0016787|GO:0004114|GO:0047555|GO:0016787|GO:0004114|GO:0047555|GO:0016787|GO:0004114|GO:0047555|GO:0016787|GO:0004114|GO:0047555	PDE6D	-	ILMN_1260174	569	S	NP_032827.1	NM_008801.2	ILMN_213122	NM_008801.2	AI841218	ILMN_213122
1260075	0.0103494	1.34646	Sec14l2									CAGCCTGGCCTTGGTTTACAATGCTGTTAGGTACATTAACCAATGAATAA	NM_144520.1	21362308		SEC14L2		ILMN_2707017	2439	S		NM_144520.1	ILMN_219304	scl40588.14.79_66		ILMN_219304
460500	0.0221553	1.31605	C87860									CCTGTGGAAAGTGACACAGATGATGAAGGAGCACCTCGAATTAGTCTGGC	NM_133787	19526939		C87860		ILMN_1254684	1474	S			ILMN_185152	scl23088.16_137		ILMN_185152
3400369	0.002785	1.38559	Csf1r									CCCGTCCCAAACTCTCGTGTTTCAATGGAAAGACTGATTTATGTCTCAAA	NM_007779.1	6681044		CSF1R		ILMN_2710819	3283	S		NM_007779.1	ILMN_219583	scl012978.19_21		ILMN_219583
2450131	0.0272991	1.37244	Pls3	102866	Mus musculus plastin 3 (T-isoform) (Pls3), mRNA.				chrX	73031114	73031163	GGTCTCAGAAATGGGAAAGTATGTATGTCGGACTTGATGTACTCTTGCTC	NM_145629.1	21704119		PLS3	-	ILMN_2764781	3044	S	NP_663604.1	NM_145629.1	ILMN_223492	NM_145629.1	T-fimbrin; AL024105; AI115446	ILMN_223492
4920138	0.0130483	1.42408	Slc20a1	20515	Mus musculus solute carrier family 20, member 1 (Slc20a1), mRNA.	GO:0006810	GO:0005887	GO:0015293|GO:0004872|GO:0005386	chr2	129036849	129036898	GCCTCAATTCCAGTATGTTTTAATGTTGTCTGTGAGATAACTTAGGTGGG	NM_015747.1	7657578	GO:0005887|GO:0006810|GO:0015293|GO:0004872|GO:0005386	SLC20A1	+	ILMN_2589412	2777	S	NP_056562.1	NM_015747.1	ILMN_208778	NM_015747.1	Glvr-1; AI607883; Glvr1	ILMN_208778
5890458	0.00734761	1.70401	Pik3r4									GCTCAGGACACGAAGGACTTCTAGAGAACAAACGTGGGTTTTGAAGTGAC	NM_001081309.1	38090068		PIK3R4		ILMN_1231805	572	S		XM_356182.1	ILMN_212173	scl36521.18.1_56		ILMN_212173
1030630	0.0193148	1.28497	Rccd1	269955	Mus musculus RCC1 domain containing 1 (Rccd1), mRNA.				chr7	80190432	80190481	CTTGAAGTAAGGGCTGTGACATGTGGACCCTGGAATACCTATGTCTATGC	NM_173445.1	27734101		RCCD1	-	ILMN_2838629	1957	S	NP_775621.1	NM_173445.1	ILMN_215379	NM_173445.1	E430018M08Rik; 5830436H09	ILMN_215379
1780204	0.00357567	1.36672	Nap1l3	54561	Mus musculus nucleosome assembly protein 1-like 3 (Nap1l3), mRNA.				chrX	119508531	119508580	GCCCAGAAGACTAAAGACTTAAATCTGCTTGCACTAGATGTGCCTTCATT	NM_138742.1	20270268		NAP1L3	-	ILMN_1217839	2414	S	NP_620081.1	NM_138742.1	ILMN_215630	NM_138742.1	MB20	ILMN_215630
6940114	0.00760959	1.47168	2810453I06Rik									CTGAAGCTTTCCTGCCGACAGAACACAGACAGCAAACGAAGCAATGAAGC	NM_026050	21313057		2810453I06RIK		ILMN_1224076	1918	S			ILMN_194910	scl27011.2_30		ILMN_194910
6650564	0.0138271	1.33723	Ankrd17	81702	Mus musculus ankyrin repeat domain 17 (Ankrd17), transcript variant 2, mRNA.	GO:0006298|GO:0007492|GO:0006298|GO:0007492|GO:0006298|GO:0007492		GO:0005524|GO:0003674|GO:0003684|GO:0003676|GO:0005524|GO:0003674|GO:0003684|GO:0003676|GO:0005524|GO:0003674|GO:0003684|GO:0003676	chr5	90657783	90657832	GTGAGATATGTACCTTCATATTCAGAAATCTGGATGTCTCCTTCATACAT	NM_198010.2	40549394	GO:0006298|GO:0007492|GO:0006298|GO:0007492|GO:0006298|GO:0007492|GO:0005524|GO:0003674|GO:0003684|GO:0003676|GO:0005524|GO:0003674|GO:0003684|GO:0003676|GO:0005524|GO:0003674|GO:0003684|GO:0003676	ANKRD17	-	ILMN_2675464	7672	S	NP_932127.2	NM_198010.2	ILMN_212681	NM_198010.2	AU040470; Foe; Gtar; 4933425K22Rik; Mask; AA516750; mKIAA0697; A130069E23Rik; AA407558; A930008M01	ILMN_212681
1770239	0.0056416	1.27356	Rgs10	67865	Mus musculus regulator of G-protein signalling 10 (Rgs10), mRNA.	GO:0009968		GO:0005515|GO:0004871	chr7	128164781	128164830	CTGCCAATACTGGACACTCAGCCTTTCAATCCTGATTAAAGTGTTCGTGA	NM_026418.1	13385913	GO:0009968|GO:0005515|GO:0004871	RGS10	-	ILMN_2699531	817	S	NP_080694.1	NM_026418.1	ILMN_218732	NM_026418.1	MGC129414; 2310010N19Rik	ILMN_218732
830056	0.0470313	1.38829	Cycs	13063	Mus musculus cytochrome c, somatic (Cycs), mRNA.	GO:0008635|GO:0006810|GO:0043065|GO:0008635|GO:0006810|GO:0043065	GO:0005625|GO:0005829|GO:0005739|GO:0005625|GO:0005829|GO:0005739	GO:0005506|GO:0046872|GO:0020037|GO:0005506|GO:0046872|GO:0020037	chr6	50494105	50494154	ATACCCACTCAGAAACACACATAACTGGAATTCGATTAGGAATGGCACTC	NM_007808.3	84794559	GO:0005625|GO:0005829|GO:0005739|GO:0005625|GO:0005829|GO:0005739|GO:0008635|GO:0006810|GO:0043065|GO:0008635|GO:0006810|GO:0043065|GO:0005506|GO:0046872|GO:0020037|GO:0005506|GO:0046872|GO:0020037	CYCS	-	ILMN_3155380	1053	A	NP_031834.1	NM_007808.3	ILMN_223048	NM_007808.3		ILMN_223048
60647	0.00954153	1.55315	Vbp1									CTCTGGAAAGCCATTGGTACTGACTGTGGTAAAAGTACTTGGTGATACAG	NM_011692.1	6755958		VBP1		ILMN_1243095	1	S		NM_011692.1	ILMN_185209	scl022327.6_246		ILMN_185209
630576	0.020755	1.39098	4931406C07Rik									CCCAATGGCAATAAGATGTGGGTCTAGGAACTCTTTAGAACTAAGCCCTA	NM_133732.1	19526925		4931406C07RIK		ILMN_2612325	2395	S		NM_133732.1	ILMN_211081	scl36203.11_30		ILMN_211081
3800091	0.0145599	1.37999	2510003E04Rik									CAGTACTTGTTAGATTTCATACTAGGAACAACACTGGGTAGTGTACCTGG	NM_028197.1	38016122		2510003E04RIK		ILMN_1255236	2183	S		NM_028197.1	ILMN_211350	scl37896.8_186		ILMN_211350
3290240	0.00395776	1.33102	Gpr34	23890	Mus musculus G protein-coupled receptor 34 (Gpr34), mRNA.	GO:0007186|GO:0007165|GO:0007186|GO:0007165	GO:0016020|GO:0016020	GO:0004872|GO:0004930|GO:0001584|GO:0004871|GO:0004872|GO:0004930|GO:0001584|GO:0004871	chrX	12797274	12797323	TGTCCGTGACAGTCAAAATGCCCCAGTACAGCACTAAGGGTAATTGAGGC	NM_011823.2	31560527	GO:0016020|GO:0016020|GO:0007186|GO:0007165|GO:0007186|GO:0007165|GO:0004872|GO:0004930|GO:0001584|GO:0004871|GO:0004872|GO:0004930|GO:0001584|GO:0004871	GPR34	+	ILMN_1237817	1333	S	NP_035953.2	NM_011823.2	ILMN_221971	NM_011823.2		ILMN_221971
6130746	0.0162105	1.28346	Msr2	80891	Mus musculus macrophage scavenger receptor 2 (Msr2), mRNA.			GO:0004872	chr3	87337180	87337229	CCCAGTGGACTTCCAGACTTCAGCTGTGGCTTATCCTTCAAGAGGACTCG	NM_030707.1	13540504	GO:0004872	MSR2	-	ILMN_2831436	1722	S	NP_109632.1	NM_030707.1	ILMN_245939	NM_030707.1	IFGP2; IgSR; Fcrh2; MMAN-g; FcRH2sc; 9330158F12; moFcRH2sc; 2810439C17Rik	ILMN_245939
5090332	0.034772	1.31324	Mrps15									GATGAACAAGATTGTGGAAAACCCTGAGGATTCCAGAACCTTGGAAGCTC	NM_025544	48526511		MRPS15		ILMN_1224268	440	S			ILMN_185115	scl0072204.1_2		ILMN_185115
6020746	0.0135707	1.39037	Atp5a1									GCACCATTTGTAAAGGGTTACTCTTGTATTCCTGATGTACAGAAATCACA	NM_007505.1	6680747		ATP5A1		ILMN_2633229	1758	S		NM_007505.1	ILMN_213071	scl51737.13.1_28		ILMN_213071
2230408	0.00779261	1.6085	Dld	13382	Mus musculus dihydrolipoamide dehydrogenase (Dld), mRNA.	GO:0006118	GO:0005737|GO:0005739	GO:0004148|GO:0050660|GO:0015036|GO:0016491	chr12	31917970	31918019	TCCTGGAAAGTTTTGACCTGTTTTCATACTGTCTACGAGATTCAACTTCA	NM_007861.2	31982855	GO:0005737|GO:0005739|GO:0006118|GO:0004148|GO:0050660|GO:0015036|GO:0016491	DLD	-	ILMN_2703657	1802	S	NP_031887.2	NM_007861.2	ILMN_219055	NM_007861.2	AI746344; AI315664	ILMN_219055
1440050	0.0207909	1.30491	P2ry12	70839	Mus musculus purinergic receptor P2Y, G-protein coupled 12 (P2ry12), mRNA.	GO:0007188|GO:0007186|GO:0007165|GO:0030168	GO:0005887|GO:0016020	GO:0001609|GO:0004872|GO:0004871|GO:0001584|GO:0004930|GO:0001621	chr3	59020419	59020468	GTGCCATTATCGGTACTTATCTGCTAACTAGCTTTGAAAATGCCTGCTGC	NM_027571.2	31980658	GO:0005887|GO:0016020|GO:0007188|GO:0007186|GO:0007165|GO:0030168|GO:0001609|GO:0004872|GO:0004871|GO:0001584|GO:0004930|GO:0001621	P2RY12	-	ILMN_2840082	2118	S	NP_081847.2	NM_027571.2	ILMN_234920	NM_027571.2	4921504D23Rik; P2Y12; 2900079B22Rik	ILMN_234920
1030519	0.0158821	1.33556	Id2	15902	Mus musculus inhibitor of DNA binding 2 (Id2), mRNA.	GO:0045449|GO:0007507|GO:0007275|GO:0048535|GO:0045449|GO:0007507|GO:0007275|GO:0048535	GO:0005634|GO:0005737|GO:0005634|GO:0005737	GO:0030528|GO:0005515|GO:0030528|GO:0005515	chr12	25779264	25779313	TAAAAAGAAAGCGGAAGGAAAACTAAGGATGATCGTCTTGCCCAGGTGTC	NM_010496.2	31560579	GO:0005634|GO:0005737|GO:0005634|GO:0005737|GO:0045449|GO:0007507|GO:0007275|GO:0048535|GO:0045449|GO:0007507|GO:0007275|GO:0048535|GO:0030528|GO:0005515|GO:0030528|GO:0005515	ID2	-	ILMN_1228557	598	S	NP_034626.1	NM_010496.2	ILMN_217537	NM_010496.2	C78922; Idb2; AI255428	ILMN_217537
10630	0.00922919	1.33602	Mrpl52	68836	Mus musculus mitochondrial ribosomal protein L52 (Mrpl52), mRNA.			GO:0003674	chr14	53383876	53383925	GGAACATGATCTCAAACCTAAAGGGACTTTACTGAGAAGCCCACTTCCGA	NM_026851.1	30348980	GO:0003674	MRPL52	+	ILMN_2601865	333	S	NP_081127.1	NM_026851.1	ILMN_210065	NM_026851.1	1110047B07Rik	ILMN_210065
670358	0.0426933	1.27613	4933434E20Rik	99650	Mus musculus RIKEN cDNA 4933434E20 gene (4933434E20Rik), transcript variant 1, mRNA.		GO:0016020|GO:0016021|GO:0016020|GO:0016021|GO:0016020|GO:0016021		chr3	89866058	89866107	CTGCCCCATTGCACTCAACTGAATAGAAATATTTGGGTTTAGAGCATCTC	NM_025762.1	20270195	GO:0016020|GO:0016021|GO:0016020|GO:0016021|GO:0016020|GO:0016021	4933434E20RIK	+	ILMN_2594807	1177	S	NP_080038.1	NM_025762.1	ILMN_209333	NM_025762.1	AI462154; 5730552F22Rik; NICE-3; NS5ATP4	ILMN_209333
4610767	0.010235	1.44043	2900064A13Rik									GAAAAACCCAGCTTTCATCCTTTGTATGAGGTCAATATTAATGTCACTGA	NM_133749	19526955		2900064A13RIK		ILMN_2755059	931	S			ILMN_192902	scl098979.1_88		ILMN_192902
4540255	0.0178471	1.26797	Ptp4a2									GCTAGTTGCGCTTGCATTGATTGAATGCGGAATGAAGTATGAAGATGCTG	NM_008974.2	31543525		PTP4A2		ILMN_2725835	762	S		NM_008974.2	ILMN_210989	scl019244.5_2		ILMN_210989
4490154	0.0254173	1.29363	Ndufs4	17993	Mus musculus NADH dehydrogenase (ubiquinone) Fe-S protein 4 (Ndufs4), mRNA.	GO:0006118|GO:0006118|GO:0006118|GO:0006118	GO:0005739|GO:0005747|GO:0005739|GO:0005747|GO:0005739|GO:0005747|GO:0005739|GO:0005747	GO:0016491|GO:0016651|GO:0008137|GO:0003954|GO:0016491|GO:0016651|GO:0008137|GO:0003954|GO:0016491|GO:0016651|GO:0008137|GO:0003954|GO:0016491|GO:0016651|GO:0008137|GO:0003954	chr13	115078880	115078929	GTCAGCTGTGCACTATTTATAGTCCATGGATAATGCACCTCTTAATCTCC	NM_010887.1	6754813	GO:0005739|GO:0005747|GO:0005739|GO:0005747|GO:0005739|GO:0005747|GO:0005739|GO:0005747|GO:0006118|GO:0006118|GO:0006118|GO:0006118|GO:0016491|GO:0016651|GO:0008137|GO:0003954|GO:0016491|GO:0016651|GO:0008137|GO:0003954|GO:0016491|GO:0016651|GO:0008137|GO:0003954|GO:0016491|GO:0016651|GO:0008137|GO:0003954	NDUFS4	-	ILMN_2663694	556	S	NP_035017.1	NM_010887.1	ILMN_212301	NM_010887.1	6720411N02Rik; C1-18k	ILMN_212301
4810458	0.0321955	1.32908	2310075A12Rik	69091	Mus musculus vacuolar protein sorting 26 homolog B (yeast) (Vps26b), mRNA.	GO:0006886|GO:0006810|GO:0015031	GO:0016020		chr9	26815436	26815485	GCTGCAGTGTTTACATGTTTCTTAATGTGTTGTCTTTTCAATGGCTGTAT	NM_178027.3	32129295	GO:0016020|GO:0006886|GO:0006810|GO:0015031	2310075A12RIK	-	ILMN_2631192	3437	S	NP_821170.1	NM_178027.3	ILMN_212871	NM_178027.3	2310075A12Rik; 1810012I05Rik	ILMN_212871
2140711	0.0062025	1.44445	Arnt2	11864	Mus musculus aryl hydrocarbon receptor nuclear translocator 2 (Arnt2), mRNA.	GO:0006355|GO:0000160|GO:0007165|GO:0001666|GO:0009636|GO:0045944|GO:0006350|GO:0045449|GO:0007417|GO:0045941|GO:0001701|GO:0009410	GO:0005667|GO:0005634	GO:0005061|GO:0003700|GO:0003677|GO:0046982|GO:0004871|GO:0030528|GO:0017162|GO:0004872	chr7	91395321	91395370	GCTAATCCCTAATAGCAAGGCAAAATTAAAGCCCTCTTTGTATGTGGCCA	NM_007488.2	34328094	GO:0005667|GO:0005634|GO:0006355|GO:0000160|GO:0007165|GO:0001666|GO:0009636|GO:0045944|GO:0006350|GO:0045449|GO:0007417|GO:0045941|GO:0001701|GO:0009410|GO:0005061|GO:0003700|GO:0003677|GO:0046982|GO:0004871|GO:0030528|GO:0017162|GO:0004872	ARNT2	-	ILMN_2616509	5303	S	NP_031514.2	NM_007488.2	ILMN_211506	NM_007488.2	Hif-2b; mKIAA0307	ILMN_211506
1850468	0.0209251	1.43884	Ptpra	19262	Mus musculus protein tyrosine phosphatase, receptor type, A (Ptpra), mRNA.	GO:0007185|GO:0008286|GO:0006468|GO:0006470	GO:0005886|GO:0016021|GO:0016020	GO:0016787|GO:0004725|GO:0004872|GO:0004721	chr2	130379348	130379397	CCTGTTAGGTGGAGATTTTGTATGTAAATGTGTTAGCACTGATAGTCCTT	NM_008980.1	6679556	GO:0005886|GO:0016021|GO:0016020|GO:0007185|GO:0008286|GO:0006468|GO:0006470|GO:0016787|GO:0004725|GO:0004872|GO:0004721	PTPRA	+	ILMN_2607022	2640	S	NP_033006.1	NM_008980.1	ILMN_210576	NM_008980.1	PTPalpha; MGC118095; RPTRalpha; PTP[a]; Ptpa; RPTR[a]	ILMN_210576
3520148	0.0432098	1.25124	Bckdhb	12040	Mus musculus branched chain ketoacid dehydrogenase E1, beta polypeptide (Bckdhb), mRNA.	GO:0009083	GO:0005947|GO:0005739|GO:0005743	GO:0016831|GO:0003826	chr9	84017764	84017813	CGTGGGCGGTGATCTTAAGACTGTTTCATGACTATAAATACCGGGTGGTG	NM_199195.1	40353219	GO:0005947|GO:0005739|GO:0005743|GO:0009083|GO:0016831|GO:0003826	BCKDHB	+	ILMN_2660803	1315	S	NP_954665.1	NM_199195.1	ILMN_215543	NM_199195.1		ILMN_215543
4860711	0.00905	1.38372	Foxg1	15228	Mus musculus forkhead box G1 (Foxg1), mRNA.	GO:0042472|GO:0006350|GO:0009953|GO:0016199|GO:0045665|GO:0030900|GO:0006355|GO:0007275|GO:0045787	GO:0005667|GO:0005634	GO:0043565|GO:0003700|GO:0003677	chr12	50487673	50487722	ACCTTGCAAATATGTAACCTGTGTTGCGCAAATGCCGCATCAATTTGAGT	NM_008241.1	6679842	GO:0005667|GO:0005634|GO:0042472|GO:0006350|GO:0009953|GO:0016199|GO:0045665|GO:0030900|GO:0006355|GO:0007275|GO:0045787|GO:0043565|GO:0003700|GO:0003677	FOXG1	+	ILMN_2599125	2766	S	NP_032267.1	NM_008241.1	ILMN_209777	NM_008241.1	Hfh9; Hfhbf1; BF-1; Bf1; 2900064B05Rik	ILMN_209777
6860717	0.0209452	1.36736	Tug1	544752	Mus musculus taurine upregulated gene 1 (Tug1) on chromosome 11.				chr11	3539927	3539976	GTTGAATGAGCCAGGCAGAAAATGAAGCCAGTACAGAGGGAAATGGAGCC	NR_002321.1	68303551		TUG1	-	ILMN_3028324	4536	I		NR_002321.1	ILMN_260041	NR_002321.1	AI316828	ILMN_260041
1190059	0.0469632	1.36555	2310047O13Rik									ATTAGATCCAGAAGGACTAGGAATCATATTGTTGGGTCCATTTCTTCAAG	NM_024185.3	31981446		2310047O13RIK		ILMN_1259621	1233	S		NM_024185.3	ILMN_212442	scl0003179.1_0		ILMN_212442
3710243	0.00190137	1.36515	Wdr23									GGTGGCCAGCAGCTTCAACAAAAGAGGATAAAACAGGACTTCTTTCACCT	NM_133734.1	19526929		WDR23		ILMN_1212975	9	S		NM_133734.1	ILMN_189919	scl46280.17_461		ILMN_189919
2320086	0.0161612	1.54807	2900001O04Rik									CTGGATACTGGTGTGTCAGAGATGGATTCATTTTACTGTCAAGATTGAGT	NM_026213.2	42475980		2900001O04RIK		ILMN_2615628	1691	S		NM_026213.2	ILMN_211412	scl48128.6_4		ILMN_211412
5870241	0.0426883	1.37872	Txn1	22166	Mus musculus thioredoxin 1 (Txn1), mRNA.	GO:0006810|GO:0006118|GO:0006810|GO:0006118	GO:0005739|GO:0005739	GO:0009055|GO:0015035|GO:0009055|GO:0015035	chr4	57956727	57956776	ATCATGCTCTGAAAAGTGTAACCAGCTACCAGCTGTTTAAAACCTGTACC	NM_011660.3	123701799	GO:0005739|GO:0005739|GO:0006810|GO:0006118|GO:0006810|GO:0006118|GO:0009055|GO:0015035|GO:0009055|GO:0015035	TXN1	-	ILMN_3009572	519	S	NP_035790.1	NM_011660.3	ILMN_192535	NM_011660.3	Txn; AW550880; ADF	ILMN_192535
780243	0.0222932	1.31269	Cryzl1	66609	Mus musculus crystallin, zeta (quinone reductase)-like 1 (Cryzl1), mRNA.			GO:0008270|GO:0016491|GO:0008270|GO:0016491	chr16	91689795	91689844	GGGACATTCCAAAAGCTTCTTTTAGTTATTGTATCTGTACACTTTGCCTC	NM_133679.1	21617846	GO:0008270|GO:0016491|GO:0008270|GO:0016491	CRYZL1	-	ILMN_1246295	1311	S	NP_598440.1	NM_133679.1	ILMN_214507	NM_133679.1	2410006O11Rik; 2210407J23Rik	ILMN_214507
3140681	0.0100666	1.31331	Ndrg4									GAGCCTAATTTTGTGTATTCTGTTTGGTGGCTGATAAAGAGACTTTGAGA	NM_145602.1	21704211		NDRG4		ILMN_2751854	2613	S		NM_145602.1	ILMN_222585	scl0234593.14_96		ILMN_222585
1690528	0.0287945	1.4037	Snx3	54198	Mus musculus sorting nexin 3 (Snx3), mRNA.	GO:0007242|GO:0015031|GO:0006810|GO:0007242|GO:0015031|GO:0006810		GO:0005515|GO:0035091|GO:0003674|GO:0005515|GO:0035091|GO:0003674	chr10	42223189	42223238	CAAAACCCGAGACCATTAATGATTCATCCGCACCAATGAAGAAGTTGTAA	NM_017472.2	31560432	GO:0007242|GO:0015031|GO:0006810|GO:0007242|GO:0015031|GO:0006810|GO:0005515|GO:0035091|GO:0003674|GO:0005515|GO:0035091|GO:0003674	SNX3	+	ILMN_1241268	807	S	NP_059500.2	NM_017472.2	ILMN_210090	NM_017472.2	SDP3; MGC151262; MGC151266	ILMN_210090
1780600	0.0163818	1.41336	Pbef1	59027	Mus musculus pre-B-cell colony-enhancing factor 1 (Pbef1), mRNA.	GO:0019363|GO:0009435|GO:0019363|GO:0009435	GO:0005737|GO:0005737	GO:0016757|GO:0016740|GO:0047280|GO:0004516|GO:0016757|GO:0016740|GO:0047280|GO:0004516	chr12	33536352	33536401	CTATAGTTGGTATGTCTTAAATGAATTGCTGGAGTGGGTAGTGAGTGTAC	NM_021524.1	10946947	GO:0005737|GO:0005737|GO:0019363|GO:0009435|GO:0019363|GO:0009435|GO:0016757|GO:0016740|GO:0047280|GO:0004516|GO:0016757|GO:0016740|GO:0047280|GO:0004516	PBEF1	+	ILMN_2821850	2525	S	NP_067499.1	NM_021524.1	ILMN_212748	NM_021524.1	Visfatin; Pbef; AI314458; 1110035O14Rik; Nampt	ILMN_212748
4610072	0.0211727	1.39013	Cav1	12389	Mus musculus caveolin, caveolae protein 1 (Cav1), mRNA.	GO:0019217|GO:0045908|GO:0000188|GO:0051259|GO:0051260|GO:0008285|GO:0006641|GO:0001937|GO:0006897|GO:0045907|GO:0042632|GO:0009968|GO:0045019|GO:0030301|GO:0019915	GO:0000139|GO:0005783|GO:0048471|GO:0005886|GO:0016020|GO:0005887|GO:0000299|GO:0016599|GO:0005901|GO:0045121	GO:0015485|GO:0005515	chr6	17291154	17291203	GTGTTCCAAGACATGTCTGTTCTCCCTAGATACTCAGTTTTATACAAGTC	NM_007616.2	31542344	GO:0000139|GO:0005783|GO:0048471|GO:0005886|GO:0016020|GO:0005887|GO:0000299|GO:0016599|GO:0005901|GO:0045121|GO:0019217|GO:0045908|GO:0000188|GO:0051259|GO:0051260|GO:0008285|GO:0006641|GO:0001937|GO:0006897|GO:0045907|GO:0042632|GO:0009968|GO:0045019|GO:0030301|GO:0019915|GO:0015485|GO:0005515	CAV1	+	ILMN_2632665	2317	S	NP_031642.1	NM_007616.2	ILMN_213017	NM_007616.2	Cav; Cav-1	ILMN_213017
3140110	0.0214239	1.37646	Ptma									GTGTATGTACCTAGCTGTACTATAAGTAGTTGGTTTGTATGAGATGGTTA	NM_008972.1	7110704		PTMA		ILMN_2755660	997	S		NM_008972.1	ILMN_222844	scl019231.6_192		ILMN_222844
3830553	0.0139716	1.44771	St8sia4	20452	Mus musculus ST8 alpha-N-acetyl-neuraminide alpha-2,8-sialyltransferase 4 (St8sia4), mRNA.	GO:0006486|GO:0006486|GO:0006486	GO:0030173|GO:0016020|GO:0016021|GO:0030173|GO:0016020|GO:0016021|GO:0030173|GO:0016020|GO:0016021	GO:0016757|GO:0016740|GO:0008373|GO:0003828|GO:0016757|GO:0016740|GO:0008373|GO:0003828|GO:0016757|GO:0016740|GO:0008373|GO:0003828	chr1			GCCTTTCTTATACCATCTGTGGAAAGGAAGGATGAAGCTTACTCTGTAGG	NM_009183.1	6677968	GO:0030173|GO:0016020|GO:0016021|GO:0030173|GO:0016020|GO:0016021|GO:0030173|GO:0016020|GO:0016021|GO:0006486|GO:0006486|GO:0006486|GO:0016757|GO:0016740|GO:0008373|GO:0003828|GO:0016757|GO:0016740|GO:0008373|GO:0003828|GO:0016757|GO:0016740|GO:0008373|GO:0003828	ST8SIA4	-	ILMN_2671195	6631	S	NP_033209.1	NM_009183.1	ILMN_216048	NM_009183.1	Siat8d; PST; ST8SiaIV; PST-1	ILMN_216048
5560674	0.046538	1.31156	Bhlhb5	59058	Mus musculus basic helix-loop-helix domain containing, class B5 (Bhlhb5), mRNA.			GO:0016564	chr3	18249358	18249407	GGAAGAAGCTATTTACCCAAAGCGAGCTTTCAGTTTTAGTTTGCATGGCG	NM_021560.2	31981199	GO:0016564	BHLHB5	+	ILMN_2743082	2806	S	NP_067535.2	NM_021560.2	ILMN_221986	NM_021560.2	Beta3	ILMN_221986
1090053	0.0479385	1.4739	A030009H04Rik	80515	Mus musculus RIKEN cDNA A030009H04 gene (A030009H04Rik), mRNA.				chr11	69156012	69156061	GAGTATAAATTTCAAGTGACTATCTCCAGAGCCGATAGCAGTGTTAATGT	NM_020591.1	10181135		A030009H04RIK	+	ILMN_2627765	1594	S	NP_065616.1	NM_020591.1	ILMN_212556	NM_020591.1	MNCb-2875; AA589459; 2310043C11Rik; AB041807	ILMN_212556
5390743	0.0189524	1.27477	Rps3a	20091	Mus musculus ribosomal protein S3a (Rps3a), mRNA.	GO:0006412|GO:0006413|GO:0007046|GO:0006917	GO:0005622|GO:0005830|GO:0005829|GO:0005840|GO:0005634|GO:0030529	GO:0005515|GO:0003735	chr3	86224983	86225032	AGAAGATGATGGAAATCATGACCCGAGAGGTGCAGACTAATGACTTGAAG	NM_016959.2	31980668	GO:0005622|GO:0005830|GO:0005829|GO:0005840|GO:0005634|GO:0030529|GO:0006412|GO:0006413|GO:0007046|GO:0006917|GO:0005515|GO:0003735	RPS3A	-	ILMN_2733330	521	S	NP_058655.2	NM_016959.2	ILMN_221275	NM_016959.2	MGC117914; MGC102469	ILMN_221275
3940148	0.0364144	1.54885	2400006A19Rik	66413	Mus musculus proteasome (prosome, macropain) 26S subunit, non-ATPase, 6 (Psmd6), mRNA.	GO:0006510|GO:0006510	GO:0000502|GO:0043234|GO:0005829|GO:0000502|GO:0043234|GO:0005829	GO:0005488|GO:0016887|GO:0005488|GO:0016887	chr14	14946718	14946767	GCGCCTCATTACCGATACTATGTAAGAGAAATGAGAATCCATGCGTACAG	NM_025550.2	46049021	GO:0000502|GO:0043234|GO:0005829|GO:0000502|GO:0043234|GO:0005829|GO:0006510|GO:0006510|GO:0005488|GO:0016887|GO:0005488|GO:0016887	2400006A19RIK	-	ILMN_1241910	885	S	NP_079826.2	NM_025550.2	ILMN_208995	NM_025550.2	2400006A19Rik	ILMN_208995
7550376	0.0394365	1.27857	Ulk2	29869	Mus musculus Unc-51 like kinase 2 (C. elegans) (Ulk2), mRNA.	GO:0006468|GO:0006468		GO:0016301|GO:0005524|GO:0016740|GO:0004674|GO:0000166|GO:0004672|GO:0016301|GO:0005524|GO:0016740|GO:0004674|GO:0000166|GO:0004672	chr11	61668057	61668106	GCTTGGAGAGGGTAAGGTTGGTGTGAAGACAGGAAGTAGGCAAGTGTTGA	NM_013881.3	31982529	GO:0006468|GO:0006468|GO:0016301|GO:0005524|GO:0016740|GO:0004674|GO:0000166|GO:0004672|GO:0016301|GO:0005524|GO:0016740|GO:0004674|GO:0000166|GO:0004672	ULK2	-	ILMN_2496817	13	S	NP_038909.2	NM_013881.3	ILMN_186492	NM_013881.3	AU015340; Unc51.2; mKIAA0623; A830085I22Rik	ILMN_186492

## Sheet: FO v FY
ProbeID	p ( FOvFY P <= 0.05 FC >=1.25 )	FC (abs) ( FOvFY P <= 0.05 FC >=1.25 )	Symbol	Entrez_Gene_ID	Definition	Ontology_Process	Ontology_Component	Ontology_Function	Chromosome	Chromosome Start Index(Avadis)	Chromosome End Index(Avadis)	Probe_Sequence	Accession	GI	GO(Avadis)	ILMN_Gene	Probe_Chr_Orientation	Probe_Id	Probe_Start	Probe_Type	Protein_Product	RefSeq_ID	Search_Key	Source_Reference_ID	Synonyms	Transcript	Unigene_ID
2140255	0.000223	-2.58799	Acta2	11475	Mus musculus actin, alpha 2, smooth muscle, aorta (Acta2), mRNA.	GO:0007010	GO:0005884|GO:0005856	GO:0000166|GO:0005200|GO:0005524|GO:0005198|GO:0005515	chr19	34315981	34316030	CAGACATGTGCTACCCTTAACTTGTAGCCCTGGCCTAGCAACACTGATTC	NM_007392.2	31982518	GO:0005884|GO:0005856|GO:0007010|GO:0000166|GO:0005200|GO:0005524|GO:0005198|GO:0005515	ACTA2	-	ILMN_2923445	1330	S	NP_031418.1	NM_007392.2	ILMN_261122	NM_007392.2	0610041G09Rik; SMalphaA; a-SMA; Actvs	ILMN_261122
430068	0.000362	-2.26839	0610041G09Rik									TTGTGGATCAGCGCCTCCAGTTCCTTTCCAAATCATTCCTGCCCAAAGCT	NM_183274	34304068		0610041G09RIK		ILMN_2693895	1236	S			ILMN_218281	scl0068377.2_268		ILMN_218281
2850403	0.00045	-5.32762	Mid1	17318	Mus musculus midline 1 (Mid1), transcript variant 2, mRNA.	GO:0006512|GO:0007026|GO:0006512|GO:0007026	GO:0015630|GO:0016021|GO:0005874|GO:0005622|GO:0015630|GO:0016021|GO:0005874|GO:0005622	GO:0016874|GO:0008270|GO:0046872|GO:0005515|GO:0016874|GO:0008270|GO:0046872|GO:0005515	chrX	166428368	166428417	AGGCACAGTTTTTTCACACGTTGCACTTGTTCTTCTGTGGCCTGACCCCC	NM_183151.1	127138777	GO:0015630|GO:0016021|GO:0005874|GO:0005622|GO:0015630|GO:0016021|GO:0005874|GO:0005622|GO:0006512|GO:0007026|GO:0006512|GO:0007026|GO:0016874|GO:0008270|GO:0046872|GO:0005515|GO:0016874|GO:0008270|GO:0046872|GO:0005515	MID1	+	ILMN_3159435	3612	A	NP_898974.1	NM_183151.1	ILMN_242848	NM_183151.1	MGC60591; DXHXS1141; 61B3-R; Fxy; Trim18	ILMN_242848
7150563	0.00073	-1.57503	A330021E22Rik	207686	Mus musculus RIKEN cDNA A330021E22 gene (A330021E22Rik), mRNA.				chr5	5587185	5587234	ACTGAATGATCCTAAAAAGAGCATCCCTACATGATGTGTTCCACAGCTCC	NM_172447.1	27369596		A330021E22RIK	-	ILMN_2714209	2998	S	NP_766035.1	NM_172447.1	ILMN_212595	NM_172447.1	AI427898; 4921525K03	ILMN_212595
7050328	0.000848	-3.69928	2310016C16Rik	69590	Mus musculus RIKEN cDNA 2310016C16 gene (2310016C16Rik), mRNA.	GO:0006979|GO:0006979|GO:0006979		GO:0016491|GO:0016491|GO:0016491	chr13	114164111	114164160	GCCAAGGTGGAATTTTTGGAAGTATCTGGTCAACCCTGAGGGACAAGTCG	NM_027127.1	21312335	GO:0006979|GO:0006979|GO:0006979|GO:0016491|GO:0016491|GO:0016491	2310016C16RIK	-	ILMN_2653166	496	S	NP_081403.1	NM_027127.1	ILMN_212388	NM_027127.1	AU017063	ILMN_212388
830445	0.000963	-2.09534	Slc6a13									CTTGATGCCCCTATTCCAGGGTGGTCCACACATTGTGACGTGCCCGAATC	NM_144512.1	21362294		SLC6A13		ILMN_1212645	1988	S		NM_144512.1	ILMN_222957	scl29553.16.1_150		ILMN_222957
4850754	0.00121487	-5.43386	Calml4									GACTACTAAGGGAGCCAAGATCAAGAGAGCAGATGAGAGCCTTCGGGGCC	NM_138304.1	23956267		CALML4		ILMN_1246573	508	S		NM_138304.1	ILMN_212718	scl36843.5.19_46		ILMN_212718
6860609	0.00156188	-1.92131	Rbp1									TCTGCCTAACATGGGGACCGAAACGCATACCCACCCCAGGCTTCTGCCAG	NM_011254.2	24475931		RBP1		ILMN_1238433	2499	S		NM_011254.2	ILMN_220091	scl36582.7.1_25		ILMN_220091
2690070	0.00177916	-1.4507	Fbln1	14114	Mus musculus fibulin 1 (Fbln1), mRNA.		GO:0005604|GO:0005576|GO:0005578	GO:0016504|GO:0005509|GO:0005515	chr15	85115993	85116042	ACCAACTGGGCTCTTTGTGTTTCAAGTTGATGGCTGCTGTAGAGTGGCGC	NM_010180.1	6753821	GO:0005604|GO:0005576|GO:0005578|GO:0016504|GO:0005509|GO:0005515	FBLN1	+	ILMN_2870672	2625	S	NP_034310.1	NM_010180.1	ILMN_242407	NM_010180.1		ILMN_242407
6590630	0.00178864	-1.54454	Gpr23	78134	Mus musculus G protein-coupled receptor 23 (Gpr23), mRNA.	GO:0007165|GO:0007186	GO:0016020|GO:0016021	GO:0004930|GO:0001584|GO:0004871|GO:0004872|GO:0008289|GO:0045028	chrX	103135086	103135135	GCACATTTTACCCAAGGCCGCTGCTGAATTTGTGCTCAGGTCGGGAGCAT	NM_175271.2	31341492	GO:0016020|GO:0016021|GO:0007165|GO:0007186|GO:0004930|GO:0001584|GO:0004871|GO:0004872|GO:0008289|GO:0045028	GPR23	+	ILMN_2834764	2674	S	NP_780480.1	NM_175271.2	ILMN_260981	NM_175271.2	LPA4; 5730485F04Rik	ILMN_260981
6060050	0.00217945	-1.33499	C1qr1									CCTTTTGTCAGGGGTTATTGTAAATGTTAGTAATTTCGCCTCAAGCCCTC	NM_010740.1	6754577		C1QR1		ILMN_1226829	2754	S		NM_010740.1	ILMN_219342	scl18542.4.1_65		ILMN_219342
2230730	0.00229981	-2.06176	Gjb2	14619	Mus musculus gap junction membrane channel protein beta 2 (Gjb2), mRNA.	GO:0007154|GO:0007267|GO:0007154|GO:0007267|GO:0007154|GO:0007267	GO:0005921|GO:0016020|GO:0005922|GO:0005921|GO:0016020|GO:0005922|GO:0005921|GO:0016020|GO:0005922	GO:0005243|GO:0015285|GO:0005515|GO:0005243|GO:0015285|GO:0005515|GO:0005243|GO:0015285|GO:0005515	chr14	57717592	57717641	TCCTACAAGATGACAGTCAACAAATCCAACAGGGGACACTTCTTCCTGCC	NM_008125.2	31542892	GO:0005921|GO:0016020|GO:0005922|GO:0005921|GO:0016020|GO:0005922|GO:0005921|GO:0016020|GO:0005922|GO:0007154|GO:0007267|GO:0007154|GO:0007267|GO:0007154|GO:0007267|GO:0005243|GO:0015285|GO:0005515|GO:0005243|GO:0015285|GO:0005515|GO:0005243|GO:0015285|GO:0005515	GJB2	-	ILMN_2999627	2164	S	NP_032151.1	NM_008125.2	ILMN_210347	NM_008125.2	Cx26; AI325222; Gjb-2; Cnx26	ILMN_210347
3870328	0.00269941	-3.75865	2310016C16Rik	69590	Mus musculus RIKEN cDNA 2310016C16 gene (2310016C16Rik), mRNA.	GO:0006979|GO:0006979|GO:0006979		GO:0016491|GO:0016491|GO:0016491	chr13	114166449	114166498	CACAAGGAGTTCGGGCCCTATCACTTCAACGTCCTGGCTTTTCCGTGCAA	NM_027127.1	21312335	GO:0006979|GO:0006979|GO:0006979|GO:0016491|GO:0016491|GO:0016491	2310016C16RIK	-	ILMN_2625855	290	S	NP_081403.1	NM_027127.1	ILMN_212388	NM_027127.1	AU017063	ILMN_212388
2480139	0.00278547	-3.1321	Mia1	12587	Mus musculus melanoma inhibitory activity 1 (Mia1), mRNA.	GO:0030198|GO:0007160	GO:0005576	GO:0008083	chr7	26888947	26888996	GCTATTTCCCCAGTAGCATTGTCCGGGAGGACCTGAACTCGAAACCTGGC	NM_019394.1	9506478	GO:0005576|GO:0030198|GO:0007160|GO:0008083	MIA1	-	ILMN_2880657	408	S	NP_062267.1	NM_019394.1	ILMN_260117	NM_019394.1	Cdrap; CD-RAP; MIA	ILMN_260117
520470	0.00295935	-1.38426	Slc7a11	26570	Mus musculus solute carrier family 7 (cationic amino acid transporter, y+ system), member 11 (Slc7a11), mRNA.	GO:0006810|GO:0006865	GO:0016020	GO:0015171|GO:0015359|GO:0005279	chr3	50169177	50169226	GTTCCACAGCGAAGTGAGCTCCCTCTTGGGAGAGTGCTGCTGCAACAAAC	NM_011990.2	80861466	GO:0016020|GO:0006810|GO:0006865|GO:0015171|GO:0015359|GO:0005279	SLC7A11	-	ILMN_2948143	8858	S	NP_036120.1	NM_011990.2	ILMN_225841	NM_011990.2	9930009M05Rik; xCT; sut; AI451155	ILMN_225841
3930050	0.00307768	-4.15053	2310016C16Rik	69590	Mus musculus RIKEN cDNA 2310016C16 gene (2310016C16Rik), mRNA.	GO:0006979|GO:0006979|GO:0006979		GO:0016491|GO:0016491|GO:0016491	chr13	114166450	114166499	ACACAAGGAGTTCGGGCCCTATCACTTCAACGTCCTGGCTTTTCCGTGCA	NM_027127.1	21312335	GO:0006979|GO:0006979|GO:0006979|GO:0016491|GO:0016491|GO:0016491	2310016C16RIK	-	ILMN_2625854	289	S	NP_081403.1	NM_027127.1	ILMN_212388	NM_027127.1	AU017063	ILMN_212388
510722	0.00334063	-1.43993	Tgfbr3	21814	Mus musculus transforming growth factor, beta receptor III (Tgfbr3), mRNA.		GO:0016020		chr5	107536022	107536071	ATCCATTTCCTGCGTGTGTTCTCCGCAGGCTTGCCTGAGTGTGTGGGGTG	NM_011578.2	47271510	GO:0016020	TGFBR3	-	ILMN_2789239	5495	S	NP_035708.2	NM_011578.2	ILMN_240795	NM_011578.2	AU015626; AW215636; 1110036H20Rik; TBRIII	ILMN_240795
2100402	0.00380112	-1.88978	Bgn	12111	Mus musculus biglycan (Bgn), mRNA.		GO:0005578	GO:0016740	chrX	70741172	70741221	TGGGTCCCTGATGTGGTAGGAGGTGATGGTCAGTTGCACCCAGCAAGAGG	NM_007542.3	24475819	GO:0005578|GO:0016740	BGN	+	ILMN_2964042	2277	S	NP_031568.2	NM_007542.3	ILMN_213463	NM_007542.3	SLRR1A; BG; PG-S1; PGI; DSPG1	ILMN_213463
670386	0.0041406	-1.87956	Lrpb7	16977	Mus musculus leucine rich repeat containing 23 (Lrrc23), mRNA.			GO:0016740|GO:0016740	chr6	124719946	124719995	GGTCGGGGGTAAAACTAGGATGCTAGTAGGTGTTGTCTATAGAGAGGCGC	NM_013588.1	7305240	GO:0016740|GO:0016740	LRPB7	-	ILMN_1228163	1355	S	NP_038616.1	NM_013588.1	ILMN_211531	NM_013588.1	4921537K05Rik; B7; Lrpb7	ILMN_211531
2760537	0.0041461	-2.0057	Zic1									GTCAAGAATTCGTATAGTACGAGCCTGGATCTACGTGTCAAACTGTTCCA	NM_009573.2	42476264		ZIC1		ILMN_2491186	4	S		NM_009573.2	ILMN_192773	scl35507.4.1_71		ILMN_192773
3190246	0.00435071	-3.91372	Slc13a4	243755	Mus musculus solute carrier family 13 (sodium/sulfate symporters), member 4 (Slc13a4), mRNA.				chr6	35198174	35198223	CCCAAAGGTGTTGCCAGTCCTTCCTATGCATCCACGAGCCCTTTGAGGGG	NM_172892.1	27370363		SLC13A4	-	ILMN_2827072	3307	S	NP_766480.1	NM_172892.1	ILMN_214987	NM_172892.1	9630060C05Rik; SUT1; SUT-1	ILMN_214987
5050653	0.00470658	-2.81017	Igf2									CCAGCAGTGGCCCCAGGTGTTTGCCTCAACTCAGTCCCTCTAACATGCAT	NM_010514.1	6754309		IGF2		ILMN_2597769	4394	S		NM_010514.1	ILMN_209642	scl30469.7_1		ILMN_209642
1850022	0.00517671	-2.25526	Acta2									GGGGGATGAAGCCCAGAGCAAGAGAGGGATCCTGACGCTGAAGTATCCGA	NM_007392	31982518		ACTA2		ILMN_2710354	237	S			ILMN_192391	scl52540.10_3		ILMN_192391
540274	0.00543753	-2.03387	1110017D15Rik									GGTGGTTCCCAGAGAAACAACTATGTAGTCCATCCTGAGTTTGTGTCTGA	XM_355478.1	38078263		1110017D15RIK		ILMN_2617920	752	S		XM_355478.1	ILMN_211632	scl24421.8.1_15		ILMN_211632
3850661	0.00574711	-1.40088	Spag6	50525	Mus musculus sperm associated antigen 6 (Spag6), mRNA.	GO:0030317|GO:0007283|GO:0030317|GO:0007283	GO:0019861|GO:0005874|GO:0005856|GO:0019861|GO:0005874|GO:0005856	GO:0005488|GO:0005488	chr16	16753219	16753268	TGGCCACAGTGTTCTCCTGGCTTAGGCTCACATTACCAAATGCCCAAGTC	NM_015773.1	7657606	GO:0019861|GO:0005874|GO:0005856|GO:0019861|GO:0005874|GO:0005856|GO:0030317|GO:0007283|GO:0030317|GO:0007283|GO:0005488|GO:0005488	SPAG6	-	ILMN_2855928	2237	S	NP_056588.1	NM_015773.1	ILMN_221631	NM_015773.1		ILMN_221631
6980097	0.00581186	-1.50817	Slc13a3	114644	Mus musculus solute carrier family 13 (sodium-dependent dicarboxylate transporter), member 3 (Slc13a3), mRNA.	GO:0006835|GO:0006814|GO:0006810|GO:0006811|GO:0006835|GO:0006814|GO:0006810|GO:0006811	GO:0016020|GO:0005624|GO:0016021|GO:0016020|GO:0005624|GO:0016021	GO:0005215|GO:0031402|GO:0015362|GO:0015293|GO:0005215|GO:0031402|GO:0015362|GO:0015293	chr2	165096956	165097005	ACGGGGGCAAAGTGTCTTAGGCCAGAAGTACGCTGTAGCATTGTAACATT	NM_054055.1	16905090	GO:0016020|GO:0005624|GO:0016021|GO:0016020|GO:0005624|GO:0016021|GO:0006835|GO:0006814|GO:0006810|GO:0006811|GO:0006835|GO:0006814|GO:0006810|GO:0006811|GO:0005215|GO:0031402|GO:0015362|GO:0015293|GO:0005215|GO:0031402|GO:0015362|GO:0015293	SLC13A3	-	ILMN_2722579	2718	S	NP_473396.1	NM_054055.1	ILMN_220477	NM_054055.1	SDCT2; NaDC-3; NaDC3	ILMN_220477
3450753	0.00623646	-1.38375	Slc7a10	53896	Mus musculus solute carrier family 7 (cationic amino acid transporter, y+ system), member 10 (Slc7a10), mRNA.	GO:0015804	GO:0005887	GO:0005515|GO:0015175|GO:0015171	chr7	34909587	34909636	GGACAAGCCCTTGAAGACACAATGAGACCTTGTAGAGACTGGAACAGCCG	NM_017394.2	31980852	GO:0005887|GO:0015804|GO:0005515|GO:0015175|GO:0015171	SLC7A10	+	ILMN_2705508	1633	S	NP_059090.2	NM_017394.2	ILMN_219193	NM_017394.2	D7Bwg0847e; Asc-1; AL024237	ILMN_219193
5900044	0.00627654	-1.45438	Slco1c1	58807	Mus musculus solute carrier organic anion transporter family, member 1c1 (Slco1c1), mRNA.	GO:0006811|GO:0006810	GO:0016020	GO:0003674|GO:0005215	chr6	141517966	141518015	CAAGCATCAAAAAGGAGACATGCGCTGCAAGGGATCGTGGATTGCAGCCC	NM_021471.1	10946865	GO:0016020|GO:0006811|GO:0006810|GO:0003674|GO:0005215	SLCO1C1	+	ILMN_1242173	2282	S	NP_067446.1	NM_021471.1	ILMN_218914	NM_021471.1	OATP-F; MGC90655; Slc21a14; Oatp2	ILMN_218914
4250427	0.00641923	-1.35955	4930449E07Rik	74665	Mus musculus leucine rich repeat containing 48 (Lrrc48), mRNA.			GO:0016740|GO:0016740|GO:0016740	chr11	60209923	60209972	GCCGTTGGGGCATCACATGACATCCACCTCCTGAAGATTGACAACCGAGA	NM_029044.1	21312843	GO:0016740|GO:0016740|GO:0016740	4930449E07RIK	+	ILMN_2594644	1549	S	NP_083320.1	NM_029044.1	ILMN_209315	NM_029044.1	RP23-135F6.3; 4930449E07Rik	ILMN_209315
5700044	0.00700651	-2.37353	Bmp4									GGCCTGTTGTGTCCCCACTGAACTGAGTGCCATTTCCATGTTGTACCTGG	NM_007554.1	6680795		BMP4		ILMN_1215252	1145	S		NM_007554.1	ILMN_223427	scl45660.4.1_52		ILMN_223427
4780332	0.00773974	-1.44161	4930449E07Rik	74665	Mus musculus leucine rich repeat containing 48 (Lrrc48), mRNA.			GO:0016740|GO:0016740|GO:0016740	chr11	60210471	60210520	TTTCGTTCACCCCTCTCTCAACACTGTTGGTAATAATTCTCAATATAGAG	NM_029044.1	21312843	GO:0016740|GO:0016740|GO:0016740	4930449E07RIK	+	ILMN_3071876	1801	I	NP_083320.1	NM_029044.1	ILMN_209315	NM_029044.1	RP23-135F6.3; 4930449E07Rik	ILMN_209315
6770671	0.00807021	-1.2802	Vtn	22370	Mus musculus vitronectin (Vtn), mRNA.	GO:0007160|GO:0007155	GO:0005578	GO:0008201|GO:0005515	chr11	78312789	78312838	TAGAACCCGGCGAGTGGACTCTGTGAATCCTCCCTACCCACGCTCCATTG	NM_011707.1	6755986	GO:0005578|GO:0007160|GO:0007155|GO:0008201|GO:0005515	VTN	+	ILMN_1234111	2	S	NP_035837.1	NM_011707.1	ILMN_195203	NM_011707.1	AI256434; Vn	ILMN_195203
1070593	0.00815305	-1.32493	Smo	319757	Mus musculus smoothened homolog (Drosophila) (Smo), mRNA.	GO:0001570|GO:0001649|GO:0007224|GO:0009953|GO:0043392|GO:0007417|GO:0007389|GO:0007368|GO:0001570|GO:0001649|GO:0007224|GO:0009953|GO:0043392|GO:0007417|GO:0007389|GO:0007368|GO:0001570|GO:0001649|GO:0007224|GO:0009953|GO:0043392|GO:0007417|GO:0007389|GO:0007368	GO:0005929|GO:0005929|GO:0005929	GO:0004930|GO:0004926|GO:0004930|GO:0004926|GO:0004930|GO:0004926	chr6	29711100	29711149	ATCCAGTGGGGAGGACCCTCTGACTTAAGGGACCACCTTGGGAAGCTTCT	NM_176996.3	39812461	GO:0005929|GO:0005929|GO:0005929|GO:0001570|GO:0001649|GO:0007224|GO:0009953|GO:0043392|GO:0007417|GO:0007389|GO:0007368|GO:0001570|GO:0001649|GO:0007224|GO:0009953|GO:0043392|GO:0007417|GO:0007389|GO:0007368|GO:0001570|GO:0001649|GO:0007224|GO:0009953|GO:0043392|GO:0007417|GO:0007389|GO:0007368|GO:0004930|GO:0004926|GO:0004930|GO:0004926|GO:0004930|GO:0004926	SMO	+	ILMN_2986978	3705	S	NP_795970.2	NM_176996.3	ILMN_215420	NM_176996.3	Smoh; bnb; E130215L21Rik	ILMN_215420
1940347	0.00919255	-2.01161	Dab2									TGACCCTGATGACATTATGCCCTACATTTTCCTTGAAGATCCTGATTTTA	NM_023118.1	12963488		DAB2		ILMN_1243329	3235	S		NM_023118.1	ILMN_212545	scl013132.15_5		ILMN_212545
2970703	0.00953068	-2.96356	Mlf1	17349	Mus musculus myeloid leukemia factor 1 (Mlf1), transcript variant 1, mRNA.	GO:0030154|GO:0007275|GO:0030097	GO:0005634|GO:0005813|GO:0005737	GO:0005515	chr3	67201763	67201812	GACGGTCAGGAAACACTGGAATGCGAAGTGTGGGTCATGAGCATCCAGGG	NM_001039543.1	88196766	GO:0005634|GO:0005813|GO:0005737|GO:0030154|GO:0007275|GO:0030097|GO:0005515	MLF1	+	ILMN_3112219	742	A	NP_001034632.1	NM_001039543.1	ILMN_246637	NM_001039543.1	HLS7	ILMN_246637
4540372	0.00996012	-1.46079	Inhbb									GCTTTCAATGTTTGCACTGATCTAGTTGCATGGTTAGTCAGAAACTGCCA	XM_148966.4	38073281		INHBB		ILMN_2653725	2637	S		XM_148966.4	ILMN_214942	scl16393.3_24		ILMN_214942
6280392	0.0104548	-1.35678	Hmgcs2	15360	Mus musculus 3-hydroxy-3-methylglutaryl-Coenzyme A synthase 2 (Hmgcs2), mRNA.	GO:0006694|GO:0008610|GO:0006084|GO:0016126|GO:0006695	GO:0005743|GO:0005739	GO:0016740|GO:0004421	chr3	98396069	98396118	TCCCCAAGAAGCCACCTGTGCACTTTGGCATGAATGTGTTCTATCCCTCA	NM_008256.2	31560688	GO:0005743|GO:0005739|GO:0006694|GO:0008610|GO:0006084|GO:0016126|GO:0006695|GO:0016740|GO:0004421	HMGCS2	+	ILMN_1216322	3216	S	NP_032282.2	NM_008256.2	ILMN_219260	NM_008256.2	1300002P16; mHS	ILMN_219260
60192	0.0109447	-1.27172	Cbx8	30951	Mus musculus chromobox homolog 8 (Drosophila Pc class) (Cbx8), mRNA.	GO:0016568|GO:0006350|GO:0006333|GO:0006342|GO:0016574|GO:0006355	GO:0000151|GO:0000785|GO:0005634	GO:0004842|GO:0003682|GO:0005515	chr11	118900056	118900105	CCCCTCTCTGACTAACCTGGAGAAAGTGGTCGTTACAGATGTGACCTCAA	NM_013926.1	7304946	GO:0000151|GO:0000785|GO:0005634|GO:0016568|GO:0006350|GO:0006333|GO:0006342|GO:0016574|GO:0006355|GO:0004842|GO:0003682|GO:0005515	CBX8	-	ILMN_1232016	1037	S	NP_038954.1	NM_013926.1	ILMN_210988	NM_013926.1	Pc3	ILMN_210988
4760066	0.0114734	-1.88053	Tsga2									GCGTGCCTTAGTTAACACCAGTCAGCTAGGGCTGGTATCCACCACCTGTC	NM_025290.2	31982677		TSGA2		ILMN_2441534	12	S		NM_025290.2	ILMN_187143	scl50081.7.1_21		ILMN_187143
5690270	0.0124523	-1.84842	Col18a1	12822	Mus musculus procollagen, type XVIII, alpha 1 (Col18a1), mRNA.	GO:0001525|GO:0030198|GO:0043065|GO:0007155|GO:0006817|GO:0030335|GO:0008284|GO:0001525|GO:0030198|GO:0043065|GO:0007155|GO:0006817|GO:0030335|GO:0008284|GO:0001525|GO:0030198|GO:0043065|GO:0007155|GO:0006817|GO:0030335|GO:0008284	GO:0005578|GO:0031012|GO:0005604|GO:0005581|GO:0005737|GO:0005578|GO:0031012|GO:0005604|GO:0005581|GO:0005737|GO:0005578|GO:0031012|GO:0005604|GO:0005581|GO:0005737	GO:0005201|GO:0030020|GO:0008270|GO:0046872|GO:0005198|GO:0005515|GO:0005201|GO:0030020|GO:0008270|GO:0046872|GO:0005198|GO:0005515|GO:0005201|GO:0030020|GO:0008270|GO:0046872|GO:0005198|GO:0005515	chr10	76514963	76515012	GGGACAATCCAGTGGGTCTGGTTCTGTGACAATGTGTGCTATGATGCCAT	NM_009929.2	40789281	GO:0005578|GO:0031012|GO:0005604|GO:0005581|GO:0005737|GO:0005578|GO:0031012|GO:0005604|GO:0005581|GO:0005737|GO:0005578|GO:0031012|GO:0005604|GO:0005581|GO:0005737|GO:0001525|GO:0030198|GO:0043065|GO:0007155|GO:0006817|GO:0030335|GO:0008284|GO:0001525|GO:0030198|GO:0043065|GO:0007155|GO:0006817|GO:0030335|GO:0008284|GO:0001525|GO:0030198|GO:0043065|GO:0007155|GO:0006817|GO:0030335|GO:0008284|GO:…	COL18A1	-	ILMN_2735184	4926	S	NP_034059.2	NM_009929.2	ILMN_221410	NM_009929.2	endostatin	ILMN_221410
620431	0.0139333	-1.27548	Drg1	13494	Mus musculus developmentally regulated GTP binding protein 1 (Drg1), mRNA.		GO:0005622|GO:0005622|GO:0005622	GO:0005525|GO:0000166|GO:0005525|GO:0000166|GO:0005525|GO:0000166	chr11	3162532	3162581	GCAGGAGTGTATTCTGAAGTGGCAGCCTATGAATTCACTACATTGACCAC	NM_007879.1	6681224	GO:0005622|GO:0005622|GO:0005622|GO:0005525|GO:0000166|GO:0005525|GO:0000166|GO:0005525|GO:0000166	DRG1	-	ILMN_1252761	328	S	NP_031905.1	NM_007879.1	ILMN_214214	NM_007879.1	Nedd3; AI132520; AA408859	ILMN_214214
1240348	0.0161887	-1.42668	Mylk									CGGGAGACTGTCCTCTATGGCAATGATCTCAGGGCTCAGTGGCAGGAAAT	NM_139300	37620152		MYLK		ILMN_2662602	5440	S			ILMN_190234	scl49197.1.55_65		ILMN_190234
4610131	0.0189833	-1.50976	C130037N17Rik	223332	Mus musculus RAN binding protein 3-like (Ranbp3l), mRNA.	GO:0046907|GO:0046907			chr15			GCAGAGAACAGAGGTCTTCTCTATCCCTTGGCATGTTTCTTCTTGGTCCC	NM_198024.1	37574123	GO:0046907|GO:0046907	C130037N17RIK	+	ILMN_1256423	3232	S	NP_932141.1	NM_198024.1	ILMN_213579	NM_198024.1	C130037N17Rik	ILMN_213579
2360519	0.0192703	-1.28912	Tek									CTCACCTGCAGAAGCCAGTTTGTTTGGCCATGTGACAATTGTCCTGTGTT	NM_013690.1	8567411		TEK		ILMN_1220170	4257	S		NM_013690.1	ILMN_215963	scl25278.23_305		ILMN_215963
7050746	0.0194802	-1.63151	1110032D12Rik									CCGGGAGAGAATACACAGAGCCATCAATGACAACACAAACAGCAGAGTGG	NM_019770.1	9790014		1110032D12RIK		ILMN_1231873	491	S		NM_019770.1	ILMN_213666	scl0056334.1_201		ILMN_213666
1050609	0.0201491	-1.83459	Dab2	13132	Mus musculus disabled homolog 2 (Drosophila) (Dab2), transcript variant 2, mRNA.	GO:0007588|GO:0001701|GO:0000904|GO:0006907|GO:0006898|GO:0007588|GO:0001701|GO:0000904|GO:0006907|GO:0006898		GO:0005515|GO:0005515	chr15	6389332	6389381	GGTCGTTTCTCAGCTAACTGCACCATTTACCAATCCTGCCCCAAGTGGTG	NM_001008702.1	56785429	GO:0007588|GO:0001701|GO:0000904|GO:0006907|GO:0006898|GO:0007588|GO:0001701|GO:0000904|GO:0006907|GO:0006898|GO:0005515|GO:0005515	DAB2	+	ILMN_3091641	2352	A	NP_001008702.1	NM_001008702.1	ILMN_260026	NM_001008702.1	AI957090; Doc2; p96; AA960054; D15Wsu122e; 5730435J12Rik; Doc-2	ILMN_260026
2750053	0.0210169	-1.59684	Fzd6	14368	Mus musculus frizzled homolog 6 (Drosophila) (Fzd6), mRNA.	GO:0001843|GO:0042472|GO:0016055|GO:0001736|GO:0007186|GO:0007275|GO:0007166|GO:0007165	GO:0016020|GO:0045177	GO:0004872|GO:0004871|GO:0004930|GO:0004926	chr15	38869455	38869504	ATGTGCGAAGGGCAGAGTCAGAGTTGGGCAGGGAGAGTGTAGTGCAGCAG	NM_008056.2	31542830	GO:0016020|GO:0045177|GO:0001843|GO:0042472|GO:0016055|GO:0001736|GO:0007186|GO:0007275|GO:0007166|GO:0007165|GO:0004872|GO:0004871|GO:0004930|GO:0004926	FZD6	+	ILMN_3004386	3785	S	NP_032082.2	NM_008056.2	ILMN_239066	NM_008056.2	Fz6	ILMN_239066
2000373	0.0219321	-1.49302	Serping1	12258	Mus musculus serine (or cysteine) peptidase inhibitor, clade G, member 1 (Serping1), mRNA.	GO:0045087|GO:0006958|GO:0007596|GO:0006956|GO:0006955		GO:0004866|GO:0004867	chr2	84566435	84566484	CCTCTTCCTGCTCTGGGACCAGCAACACAGGTTCCCAGTCTTCATGGGTC	NM_009776.1	6753217	GO:0045087|GO:0006958|GO:0007596|GO:0006956|GO:0006955|GO:0004866|GO:0004867	SERPING1	-	ILMN_2913166	1509	S	NP_033906.1	NM_009776.1	ILMN_256713	NM_009776.1	C1nh; C1INH	ILMN_256713
7650086	0.0226318	-1.2721	Tmem136	235300	Mus musculus transmembrane protein 136 (Tmem136), mRNA.		GO:0016021		chr9	42859773	42859822	CAACCCAGGTAAATGAAGGGCAGACTAGTGTGCGATGTGTCCCCAGACAC	NM_001034863.1	85702200	GO:0016021	TMEM136	-	ILMN_2809571	3325	S	NP_001030035.1	NM_001034863.1	ILMN_227671	NM_001034863.1	Gm184; AA396355	ILMN_227671
4390538	0.0263356	-1.29317	Itm2a									CCTAGGCCTCTCATTCATCTTGGCAGGACTGATTGTTGGTGGAGCCTGCA	NM_008409.1	6680499		ITM2A		ILMN_2607377	317	S		NM_008409.1	ILMN_208858	scl53912.6.1_25		ILMN_208858
6510367	0.0263757	-1.31808	A230106N23Rik	329274	Mus musculus RIKEN cDNA A230106N23 gene (A230106N23Rik), mRNA.				chr1	157923214	157923263	CACACTGCCCTTCAGCCCACATTGTTCAAGGCACAGGTTCCACCCTTGGC	NM_177838.2	31342884		A230106N23RIK	-	ILMN_2890145	3517	S	NP_808506.1	NM_177838.2	ILMN_218531	NM_177838.2		ILMN_218531
4480112	0.0264674	-1.33635	Prep	19072	Mus musculus prolyl endopeptidase (Prep), mRNA.	GO:0019538|GO:0019538	GO:0005634|GO:0005737|GO:0005634|GO:0005737	GO:0004252|GO:0008236|GO:0016787|GO:0008233|GO:0004287|GO:0004252|GO:0008236|GO:0016787|GO:0008233|GO:0004287	chr10	44878640	44878689	AGACTCCTGAATTCGTAAGGGATCTAATAAGGTCATAGTTGGGCATACCC	NM_011156.2	31560555	GO:0005634|GO:0005737|GO:0005634|GO:0005737|GO:0019538|GO:0019538|GO:0004252|GO:0008236|GO:0016787|GO:0008233|GO:0004287|GO:0004252|GO:0008236|GO:0016787|GO:0008233|GO:0004287	PREP	+	ILMN_2973020	2558	S	NP_035286.1	NM_011156.2	ILMN_215096	NM_011156.2	AI450383; PEP; D10Wsu136e; AI047692	ILMN_215096
160402	0.0275783	-1.71965	Ogn	18295	Mus musculus osteoglycin (Ogn), mRNA.		GO:0005578|GO:0005578|GO:0005578	GO:0016740|GO:0016740|GO:0016740	chr13	49636227	49636276	TGTGTCCATGACTCATTTTCTCTGTGACTGAACGCTCACCAAGAGCACTG	NM_008760.2	31543365	GO:0005578|GO:0005578|GO:0005578|GO:0016740|GO:0016740|GO:0016740	OGN	+	ILMN_2859613	2330	S	NP_032786.1	NM_008760.2	ILMN_220162	NM_008760.2	mimecan; 3110079A16Rik; mimican; OG; OIF; SLRR3A	ILMN_220162
4760075	0.0323742	-1.36621	4432405B04Rik	67978	Mus musculus RIKEN cDNA 4432405B04 gene (4432405B04Rik), mRNA.		GO:0016021|GO:0016020|GO:0016021|GO:0016020		chr5	124888123	124888172	GAGTGGCTCCGGATTATCACTCTCGATTCTAGCTGGTTGCAGGGGAATCG	NM_026486.1	13385969	GO:0016021|GO:0016020|GO:0016021|GO:0016020	4432405B04RIK	+	ILMN_2971073	2465	S	NP_080762.1	NM_026486.1	ILMN_213873	NM_026486.1	Tect2	ILMN_213873
1260025	0.03571	-1.2897	Dtna									CTTATCACTGTCAAGACTGGGCTTTACTTTCTGTTTTTAGGGCGCTGCTC	NM_010087.2	46519161		DTNA		ILMN_1221805	1587	S		NM_010087.2	ILMN_223037	scl0002207.1_183		ILMN_223037
4640446	0.0358476	-1.32257	Fmo1	14261	Mus musculus flavin containing monooxygenase 1 (Fmo1), mRNA.	GO:0006118	GO:0016021|GO:0016020|GO:0005783|GO:0031227|GO:0005792	GO:0016491|GO:0050661|GO:0004499|GO:0015036|GO:0004497|GO:0050660	chr1	164759936	164759985	CCCCTTTCCGGTTCACCTCACTGGCAGCTTGGTATTGCTGGGTCTCTTGC	NM_010231.2	31981773	GO:0016021|GO:0016020|GO:0005783|GO:0031227|GO:0005792|GO:0006118|GO:0016491|GO:0050661|GO:0004499|GO:0015036|GO:0004497|GO:0050660	FMO1	-	ILMN_2838308	2032	S	NP_034361.1	NM_010231.2	ILMN_213755	NM_010231.2		ILMN_213755
4880187	0.0361697	-8.89481	Erdr1	170942	Mus musculus erythroid differentiation regulator 1 (Erdr1), mRNA.			GO:0003674				GTGGGCGTGAATGGAAAGTCTAACCCGTGTTTCTCTGTTCAGCGTCCGCC	NM_133362.1	19111169	GO:0003674	ERDR1		ILMN_1246153	110	S	NP_579940.1	NM_133362.1	ILMN_221931	NM_133362.1	edr; MGC5764	ILMN_221931
4230114	0.0379953	-1.25548	Xrcc4	108138	Mus musculus X-ray repair complementing defective repair in Chinese hamster cells 4 (Xrcc4), mRNA.	GO:0006310|GO:0006974|GO:0006281|GO:0006302|GO:0006310|GO:0006974|GO:0006281|GO:0006302	GO:0005634|GO:0005634		chr13	90545898	90563754	CAGTTCCTTTGGATGAGAAGACAGGCTTTCAACTTAGCAGCCATGGTTAC	NM_028012.1	21312635	GO:0005634|GO:0005634|GO:0006310|GO:0006974|GO:0006281|GO:0006302|GO:0006310|GO:0006974|GO:0006281|GO:0006302	XRCC4	-	ILMN_2494061	8	S	NP_082288.1	NM_028012.1	ILMN_185961	NM_028012.1	2310057B22Rik; AW545101; AW413319	ILMN_185961
6560477	0.0385612	-1.30229	Stk2									AGGGCAGACGAACTAAGACAGATGCTCGGCCATGTTGGTGACGTAGCATC	NM_009289	7106426		STK2		ILMN_2759289	4039	S			ILMN_195584	scl53074.18_38		ILMN_195584
7150278	0.0386196	-1.68646	Csrp2	13008	Mus musculus cysteine and glycine-rich protein 2 (Csrp2), mRNA.			GO:0003674|GO:0046872|GO:0008270	chr10	110343529	110343578	GACAGCGCTGCACTCTCCCGCCCACTCACTAGCGTCTAAGAGCATTCTTT	NM_007792.2	31982444	GO:0003674|GO:0046872|GO:0008270	CSRP2	+	ILMN_2721439	791	S	NP_031818.2	NM_007792.2	ILMN_220392	NM_007792.2	AW551867; SmLim; Crp2	ILMN_220392
6590242	0.0416104	-1.29741	1700027N10Rik	75564	Mus musculus RIKEN cDNA 1700027N10 gene (1700027N10Rik), mRNA.				chr17	45593040	45598563	TGACATCCCCAGAGGGTCTTGGAGCATCCAGATGGAAAGGGGCAACGCAC	NM_029338.1	21312973		1700027N10RIK	-	ILMN_2935237	710	S	NP_083614.1	NM_029338.1	ILMN_242897	NM_029338.1		ILMN_242897
1410762	0.0446059	-1.28227	Gpr17	574402	Mus musculus G protein-coupled receptor 17 (Gpr17), mRNA.	GO:0007186|GO:0007165	GO:0016021|GO:0016020	GO:0045028|GO:0004872|GO:0004871|GO:0001584|GO:0004930	chr18	32102801	32102850	CAGCCAGTGTTTAACCAGTCCTTGCCTCTGGGTCTGCCAGATGCTGGGGT	NM_001025381.1	71725393	GO:0016021|GO:0016020|GO:0007186|GO:0007165|GO:0045028|GO:0004872|GO:0004871|GO:0001584|GO:0004930	GPR17	-	ILMN_3160970	4995	S	NP_001020552.1	NM_001025381.1	ILMN_244720	NM_001025381.1	MGC99918	ILMN_244720
3130609	0.0497997	-1.25834	Hist1h2ak	319169	Mus musculus histone cluster 1, H2ak (Hist1h2ak), mRNA.	GO:0006334|GO:0007001	GO:0005694|GO:0005634|GO:0000786	GO:0003677	chr13	21845646	21845695	ATGTCAGGAAGAGGCAAGCAGGGTGGCAAGGCTCGCGCCAAGGCCAAGAC	NM_178183.1	30061370	GO:0005694|GO:0005634|GO:0000786|GO:0006334|GO:0007001|GO:0003677	HIST1H2AK	-	ILMN_2847144	1	S	NP_835490.1	NM_178183.1	ILMN_196730	NM_178183.1		ILMN_196730
2760364	0.0301839	-1.33409	Cox11									GATCCTGAATTTGCAGAAGATCCAAGAATGGTGAATGTCGACCTCATCAC	NM_199008.1	39841020		COX11		ILMN_1247397	731	S		NM_199008.1	ILMN_222359	scl41046.4.1_69		ILMN_222359
6380082	0.045913	-1.30431	Zcchc3	67917	Mus musculus zinc finger, CCHC domain containing 3 (Zcchc3), mRNA.			GO:0008270|GO:0003674|GO:0003676|GO:0008270|GO:0003674|GO:0003676|GO:0008270|GO:0003674|GO:0003676	chr2	152240702	152240751	GCTGCTTCTCTGTGGTATCAGACTTTGTGAAAACAGTGTTGCTAGAAGTG	NM_175126.3	34328413	GO:0008270|GO:0003674|GO:0003676|GO:0008270|GO:0003674|GO:0003676|GO:0008270|GO:0003674|GO:0003676	ZCCHC3	-	ILMN_1248465	12	S	NP_780335.1	NM_175126.3	ILMN_186630	NM_175126.3	2810406K24Rik	ILMN_186630
6280131	0.0324409	-1.33637	Arcn1									ACTGGACTCTAACTTTGAAGTCTGCTGGTGATTCATGATACTGTAATAGG	NM_145985.2	31981862		ARCN1		ILMN_2649846	3471	S		NM_145985.2	ILMN_214609	scl35945.10_223		ILMN_214609
4920138	0.0229353	-1.44395	Slc20a1	20515	Mus musculus solute carrier family 20, member 1 (Slc20a1), mRNA.	GO:0006810	GO:0005887	GO:0015293|GO:0004872|GO:0005386	chr2	129036849	129036898	GCCTCAATTCCAGTATGTTTTAATGTTGTCTGTGAGATAACTTAGGTGGG	NM_015747.1	7657578	GO:0005887|GO:0006810|GO:0015293|GO:0004872|GO:0005386	SLC20A1	+	ILMN_2589412	2777	S	NP_056562.1	NM_015747.1	ILMN_208778	NM_015747.1	Glvr-1; AI607883; Glvr1	ILMN_208778
1770672	0.023803	-1.29583	Aifm1	26926	Mus musculus apoptosis-inducing factor, mitochondrion-associated 1 (Aifm1), mRNA.	GO:0006309|GO:0006915|GO:0008637|GO:0006118|GO:0006309|GO:0006915|GO:0008637|GO:0006118|GO:0006309|GO:0006915|GO:0008637|GO:0006118	GO:0005741|GO:0005634|GO:0005739|GO:0005758|GO:0005829|GO:0005625|GO:0005792|GO:0005741|GO:0005634|GO:0005739|GO:0005758|GO:0005829|GO:0005625|GO:0005792|GO:0005741|GO:0005634|GO:0005739|GO:0005758|GO:0005829|GO:0005625|GO:0005792	GO:0016491|GO:0003677|GO:0004174|GO:0015036|GO:0016491|GO:0003677|GO:0004174|GO:0015036|GO:0016491|GO:0003677|GO:0004174|GO:0015036	chrX	45828173	45828222	TCAGCATACATTTTCTTTATGTAGGAGCAGGAATCGAACAAGCCTCTGTG	NM_012019.2	31981322	GO:0005741|GO:0005634|GO:0005739|GO:0005758|GO:0005829|GO:0005625|GO:0005792|GO:0005741|GO:0005634|GO:0005739|GO:0005758|GO:0005829|GO:0005625|GO:0005792|GO:0005741|GO:0005634|GO:0005739|GO:0005758|GO:0005829|GO:0005625|GO:0005792|GO:0006309|GO:0006915|GO:0008637|GO:0006118|GO:0006309|GO:0006915|GO:0008637|GO:0006118|GO:0006309|GO:0006915|GO:0008637|GO:0006118|GO:0016491|GO:0003677|GO:0004174|GO:…	AIFM1	-	ILMN_2881272	1998	S	NP_036149.1	NM_012019.2	ILMN_218675	NM_012019.2	Hq; AIFsh2; mAIF; Pdcd8; MGC5706; AIF	ILMN_218675
1850047	0.0250738	-1.3652	Hirip5									CGGGATTCAGAACATGCTGCAGTTTTATATTCCAGAAGTGGAAGGTGTGG	NM_020045.1	9910263		HIRIP5		ILMN_2698494	661	S		NM_020045.1	ILMN_218643	scl056748.8_105		ILMN_218643
3190092	0.0290903	-1.34139	Hnrpdl	50926	Mus musculus heterogeneous nuclear ribonucleoprotein D-like (Hnrpdl), mRNA.	GO:0016071|GO:0016071	GO:0005634|GO:0030529|GO:0005634|GO:0030529	GO:0003677|GO:0000166|GO:0003723|GO:0003677|GO:0000166|GO:0003723	chr5	100275084	100275133	CTTTGTCCTTTGCTACCTGTGTTATGATGACTCAATGTGGCTTTGTGTTC	NM_016690.2	31542959	GO:0005634|GO:0030529|GO:0005634|GO:0030529|GO:0016071|GO:0016071|GO:0003677|GO:0000166|GO:0003723|GO:0003677|GO:0000166|GO:0003723	HNRPDL	-	ILMN_2903440	2271	S	NP_057899.1	NM_016690.2	ILMN_217979	NM_016690.2	hnRNP-DL; AA407431; JKTBP; D5Ertd650e; D5Wsu145e; AA959857	ILMN_217979
240373	0.00263808	-1.65104	D14Ertd449e									GGCTAAAACACACTAGATTTATTTGTGGGTGCACCTATGCTCTGTGTGGT	NM_025311	21313631		D14ERTD449E		ILMN_2693858	734	S			ILMN_184960	scl45800.5_19		ILMN_184960
2510390	0.0139228	-1.29607	Idh2	269951	Mus musculus isocitrate dehydrogenase 2 (NADP+), mitochondrial (Idh2), mRNA.	GO:0006099|GO:0008152|GO:0006092|GO:0006097	GO:0005739|GO:0005743	GO:0016491|GO:0004450	chr7	87239765	87239814	CAGTGTTCTGCATACTGTAATTTATATTGCTCTGGAATCACATGGTGCCA	NM_173011.1	27370515	GO:0005739|GO:0005743|GO:0006099|GO:0008152|GO:0006092|GO:0006097|GO:0016491|GO:0004450	IDH2	-	ILMN_2595612	1591	S	NP_766599.1	NM_173011.1	ILMN_209421	NM_173011.1	IDPm; E430004F23; Idh-2	ILMN_209421
5420047	0.0125351	-1.32281	Cxadr									AGAATAGAGGCCATCAGTTGGGCTTGTTGTTGATTCAGACACTAAGAAGT	NM_009988	6857774		CXADR		ILMN_2514377	14	S			ILMN_195304	scl48937.1.1_21		ILMN_195304
2140594	0.00669715	-1.36571	Slc23a2	54338	Mus musculus solute carrier family 23 (nucleobase transporters), member 2 (Slc23a2), mRNA.	GO:0006811|GO:0019852|GO:0006810|GO:0006814|GO:0015993	GO:0016021|GO:0016020	GO:0015293|GO:0031402|GO:0008520|GO:0005215|GO:0008523	chr2	131878502	131878551	GACAGTAGAGATGTCTCTCTTTTATTTGAGTTTGTGACTGACTTTGCCTA	NM_018824.2	42741687	GO:0016021|GO:0016020|GO:0006811|GO:0019852|GO:0006810|GO:0006814|GO:0015993|GO:0015293|GO:0031402|GO:0008520|GO:0005215|GO:0008523	SLC23A2	-	ILMN_2640927	6044	S	NP_061294.2	NM_018824.2	ILMN_213800	NM_018824.2	AI844736; NBTL1; mKIAA0238; SVCT2; YSPL2; Slc23a1	ILMN_213800
2480471	0.0265629	-1.41185	Eif4e									GGGTAGCAGAGTGGAAACCATTGGCTGAGAGAAAAATGCTCTTTAAGTGG	NM_007917.2	31982406		EIF4E		ILMN_1260038	2245	S		NM_007917.2	ILMN_210783	scl22542.7.1468_5		ILMN_210783
150113	0.0441534	-1.40606	Catnd2			GO:0006350|GO:0007155|GO:0007612|GO:0006355|GO:0007275|GO:0048167|GO:0006350|GO:0007155|GO:0007612|GO:0006355|GO:0007275|GO:0048167	GO:0005856|GO:0005634|GO:0005856|GO:0005634	GO:0005488|GO:0005198|GO:0005515|GO:0005488|GO:0005198|GO:0005515	chr15	30957910	30957959	GCAAGACGTCTCTTGCCTTTTGTTAATGCATTGTTGTAAAGTATTCGATG	NM_008729.1	6679117	GO:0005856|GO:0005634|GO:0005856|GO:0005634|GO:0006350|GO:0007155|GO:0007612|GO:0006355|GO:0007275|GO:0048167|GO:0006350|GO:0007155|GO:0007612|GO:0006355|GO:0007275|GO:0048167|GO:0005488|GO:0005198|GO:0005515|GO:0005488|GO:0005198|GO:0005515	CATND2	+	ILMN_2634520	4758	S		NM_008729.1	ILMN_213184	scl018163.25_164		ILMN_213184
3940026	0.0283371	-1.59781	Clcn4-2									CAAAGGGGTATTCGCATGCTACTGTTAGATATTGGTTCCTAAAATTTTGC	NM_011334.2	31981501		CLCN4-2		ILMN_1255684	2760	S		NM_011334.2	ILMN_213241	scl012727.1_314		ILMN_213241
1260719	0.0179874	-1.30703	Kifap3	16579	Mus musculus kinesin-associated protein 3 (Kifap3), mRNA.	GO:0008104|GO:0008285|GO:0007017|GO:0007266|GO:0008104|GO:0008285|GO:0007017|GO:0007266|GO:0008104|GO:0008285|GO:0007017|GO:0007266	GO:0005871|GO:0016939|GO:0005871|GO:0016939|GO:0005871|GO:0016939	GO:0005515|GO:0019894|GO:0005488|GO:0005083|GO:0003777|GO:0005089|GO:0005515|GO:0019894|GO:0005488|GO:0005083|GO:0003777|GO:0005089|GO:0005515|GO:0019894|GO:0005488|GO:0005083|GO:0003777|GO:0005089	chr1	165724893	165724942	CCTCTGAAGGAGCCATAAGTCCAGACTTCTTCAATGATTTTCACCTCCAG	NM_010629.1	6754443	GO:0005871|GO:0016939|GO:0005871|GO:0016939|GO:0005871|GO:0016939|GO:0008104|GO:0008285|GO:0007017|GO:0007266|GO:0008104|GO:0008285|GO:0007017|GO:0007266|GO:0008104|GO:0008285|GO:0007017|GO:0007266|GO:0005515|GO:0019894|GO:0005488|GO:0005083|GO:0003777|GO:0005089|GO:0005515|GO:0019894|GO:0005488|GO:0005083|GO:0003777|GO:0005089|GO:0005515|GO:0019894|GO:0005488|GO:0005083|GO:0003777|GO:0005089	KIFAP3	+	ILMN_1222022	2378	S	NP_034759.1	NM_010629.1	ILMN_215014	NM_010629.1	SMAP; KAP3	ILMN_215014
2340192	0.0131456	-1.31653	Fstl5									GTCCCGTCCACTGTTTAAAATCTTTTGTGCCTTGAAGGAAATGTCATGGA	NM_178673.2	31341014		FSTL5		ILMN_2690540	3373	S		NM_178673.2	ILMN_218020	scl0213262.16_329		ILMN_218020
990767	0.0240222	-1.37733	Ednrb	13618	Mus musculus endothelin receptor type B (Ednrb), mRNA.	GO:0001755|GO:0006885|GO:0007497|GO:0007186|GO:0048066|GO:0007422|GO:0007165|GO:0030318|GO:0001755|GO:0006885|GO:0007497|GO:0007186|GO:0048066|GO:0007422|GO:0007165|GO:0030318|GO:0001755|GO:0006885|GO:0007497|GO:0007186|GO:0048066|GO:0007422|GO:0007165|GO:0030318	GO:0016020|GO:0016020|GO:0016020	GO:0004930|GO:0001584|GO:0004871|GO:0001600|GO:0004962|GO:0004872|GO:0005515|GO:0004930|GO:0001584|GO:0004871|GO:0001600|GO:0004962|GO:0004872|GO:0005515|GO:0004930|GO:0001584|GO:0004871|GO:0001600|GO:0004962|GO:0004872|GO:0005515	chr14	102700538	102700587	GGATGTTAGAGGTCAAACGATTTGTAAGTGACTTCAGCCTATTTTCTCCC	NM_007904.2	31542595	GO:0016020|GO:0016020|GO:0016020|GO:0001755|GO:0006885|GO:0007497|GO:0007186|GO:0048066|GO:0007422|GO:0007165|GO:0030318|GO:0001755|GO:0006885|GO:0007497|GO:0007186|GO:0048066|GO:0007422|GO:0007165|GO:0030318|GO:0001755|GO:0006885|GO:0007497|GO:0007186|GO:0048066|GO:0007422|GO:0007165|GO:0030318|GO:0004930|GO:0001584|GO:0004871|GO:0001600|GO:0004962|GO:0004872|GO:0005515|GO:0004930|GO:0001584|GO:…	EDNRB	-	ILMN_2917471	3706	S	NP_031930.1	NM_007904.2	ILMN_208799	NM_007904.2	ETb; s; ET-B; Sox10m1; ET>B<; AU022549	ILMN_208799
6350600	0.0344944	-1.27666	Nqo3a2	72017	Mus musculus cytochrome b5 reductase 1 (Cyb5r1), mRNA.			GO:0004128|GO:0050660|GO:0051287	chr1	136227879	136227928	CCACTACTTAGATGAGTACAGGTTGAGTGCGCTTATAGACACAGTCCTAC	NM_028057.1	21312523	GO:0004128|GO:0050660|GO:0051287	NQO3A2	+	ILMN_1243370	1356	S	NP_082333.1	NM_028057.1	ILMN_217747	NM_028057.1	C80155; B5R.1; 1500005G05Rik; Nqo3a2	ILMN_217747
4830121	0.0380701	-1.46662	2010012C16Rik	66441	Mus musculus RIKEN cDNA 2010012C16 gene (2010012C16Rik), mRNA.				chr6	131250315	131250364	GTGTTCAGCCTCATTGGTCTACACTTCAAGATTAAGCCAATTTGAATGGG	NM_025564.1	13385001		2010012C16RIK	-	ILMN_1223176	483	S	NP_079840.1	NM_025564.1	ILMN_216019	NM_025564.1	magoh; mago	ILMN_216019
6200386	0.00753494	-1.27586	LOC433801	433801	Mus musculus similar to RIKEN cDNA 6330416L07 gene (LOC433801), mRNA.				chr4			CTGAGTATGAGTCTCTTGTGATCTGGTCAACAACTCCTTTCCTATTGTCC	NM_001013808.1	85701493		LOC433801	+	ILMN_3023451	2432	I	NP_001013830.1	NM_001013808.1	ILMN_260633	NM_001013808.1		ILMN_260633
5490017	0.0485293	-1.28442	2010012O05Rik									CCACTAGGGAGTTTTACATATTAGTGTGTTGAAGGGTCACGTCAACCATA	NM_025563	31541857		2010012O05RIK		ILMN_2748300	1507	S			ILMN_188665	scl6004.1.1_83		ILMN_188665
150367	0.0459396	-1.43271	Cacybp									GCTGGGAGATAGAATACAGAAGTGTTTGTCTGTAGTTGACATTAGATCCC	NM_009786	33468884		CACYBP		ILMN_2638958	1117	S			ILMN_194476	scl16071.6_96		ILMN_194476
4050167	0.0220866	-1.50556	D130060C09Rik	319996	Mus musculus cancer susceptibility candidate 4 (Casc4), transcript variant 1, mRNA.				chr2	121627012	121627061	GTTGGTTCCTCTGTTATAAAAGCAGTCACTTGATTTTATGGTACCTATCT	NM_177054.3	39930596		D130060C09RIK	+	ILMN_1246107	3307	S	NP_796028.2	NM_177054.3	ILMN_211277	NM_177054.3	VGFG2573; D130060C09Rik	ILMN_211277
130630	0.0356134	-1.25819	2610016F04Rik									CCCAAGAAAGAGTGTAAGTGGACACAAGCTGTGCCTGCACATAGCTGTGC	NM_025847.1	21313235		2610016F04RIK		ILMN_1225027	2024	S		NM_025847.1	ILMN_216134	scl066923.1_197		ILMN_216134
4760072	0.0212645	-1.30736	2600013N14Rik									CCTGCTATACAGTGTATTCTGAAGGGTGTATTCTGCTTTGTAACTTTTGA	NM_152812.1	22779902		2600013N14RIK		ILMN_1253150	2415	S		NM_152812.1	ILMN_219555	scl072201.1_290		ILMN_219555
1450112	0.0431542	-1.27266	Tomm70a	28185	Mus musculus translocase of outer mitochondrial membrane 70 homolog A (yeast) (Tomm70a), mRNA.		GO:0019867|GO:0016021|GO:0005739|GO:0016020	GO:0005515|GO:0004872|GO:0005488	chr16	57043092	57043141	TATTTGCATGGCTGTATTTACATTAATAGGGACATCTTCTACTCTTCTCC	NM_138599.2	27552759	GO:0019867|GO:0016021|GO:0005739|GO:0016020|GO:0005515|GO:0004872|GO:0005488	TOMM70A	+	ILMN_1234112	20	S	NP_613065.2	NM_138599.2	ILMN_186247	NM_138599.2	D16Ium22; Tom70; D16Wsu109e; D16Ium22e; mKIAA0719; 2610044B22Rik	ILMN_186247
7510243	7.33e-07	4.43427	C4b	12268	Mus musculus complement component 4B (Childo blood group) (C4b), mRNA. XM_921663 XM_921673 XM_921676 XM_921678	GO:0006956|GO:0006954	GO:0005576	GO:0004866	chr17	34865419	34865468	TTCCTGATGGAGTTCAGCAGCCGGGGGTGCCAGGTGTGAGGCCTTAGGAC	NM_009780.1	6753225	GO:0005576|GO:0006956|GO:0006954|GO:0004866	C4B	-	ILMN_3049559	5236	I	NP_033910.1	NM_009780.1	ILMN_210539	NM_009780.1	Ss; C4	ILMN_210539
6290768	1.93e-06	4.44786	Cd52	23833	Mus musculus CD52 antigen (Cd52), mRNA.		GO:0016020	GO:0048503	chr4	133649554	133649603	ACTGCTGCCACCATCAGTAGCGAGAGACATCCCAACCCACGGGAAGGGTT	NM_013706.1	14719423	GO:0016020|GO:0048503	CD52	-	ILMN_2910934	341	S	NP_038734.1	NM_013706.1	ILMN_258085	NM_013706.1	CLS1; B7-Ag; B7; AI463198; MB7; CAMPATH-1	ILMN_258085
5290438	1.22e-05	2.59874	Ela1	109901	Mus musculus elastase 1, pancreatic (Ela1), mRNA.			GO:0004252|GO:0016787|GO:0008233|GO:0008125	chr15	100505064	100505113	GTGGCCTCCCCAAGATGGCTCTTAGCTTTGCAATGAGACCTGAAGTAAGC	NM_033612.1	33239380	GO:0004252|GO:0016787|GO:0008233|GO:0008125	ELA1	-	ILMN_2693403	843	S	NP_291090.1	NM_033612.1	ILMN_218240	NM_033612.1	1810009A17Rik; 1810062B19Rik; PC-TsF; Ela-1	ILMN_218240
6940184	1.55e-05	13.4269	Ccl4									CCCATGGAGATGGTCCACCATTGCTGTTTCTCTGCTATTGTGGATATGAC	NM_013652.1	7305458		CCL4		ILMN_1223257	558	S		NM_013652.1	ILMN_222651	scl0001448.1_45		ILMN_222651
7510291	1.74e-05	3.03862	Slamf9	98365	Mus musculus SLAM family member 9 (Slamf9), mRNA.		GO:0016020		chr1	174314924	174314973	CCCGTCTGATTGGCTTTTGAGGTCCTCTTCTGAGCTTTGTTTCAGGCTCT	NM_029612.2	31982609	GO:0016020	SLAMF9	+	ILMN_2663249	977	S	NP_083888.2	NM_029612.2	ILMN_215754	NM_029612.2	CD84-H1; 2310026I04Rik; AI462096; Cd2f10; SF2001; CD2F-10	ILMN_215754
5910220	2.09e-05	2.00138	Osmr	18414	Mus musculus oncostatin M receptor (Osmr), mRNA.	GO:0007166	GO:0005887	GO:0004924|GO:0004872	chr15	6761206	6761255	CCTTCCTCTTAATGCTTGTCACATTGCAGACCAAGGTGGAGAGGTTCTCC	NM_011019.1	6754955	GO:0005887|GO:0007166|GO:0004924|GO:0004872	OSMR	-	ILMN_2623280	4341	S	NP_035149.1	NM_011019.1	ILMN_212149	NM_011019.1	OSMRB	ILMN_212149
2350132	3.64e-05	2.23524	C1qa									GCTTCAGCTGCGACGAGGGGACGAGGTGTGGATCGAAAAGGACCCCGCAA	NM_007572	6671649		C1QA		ILMN_2776431	647	S			ILMN_224197	scl012259.1_23		ILMN_224197
2190446	4.25e-05	1.84385	Pcdhb3									GTGCACAGAAGTTGTGCCCTGTTCTGTTGTGAGCACCATGTATACAAAAG	NM_053128.1	18087776		PCDHB3		ILMN_1253649	2861	S		NM_053128.1	ILMN_223711	scl52072.1.185_54		ILMN_223711
7560747	6.45e-05	2.06324	Aldh1l2	216188	Mus musculus aldehyde dehydrogenase 1 family, member L2 (Aldh1l2), mRNA.	GO:0009258|GO:0009058|GO:0006412|GO:0006730|GO:0009258|GO:0009058|GO:0006412|GO:0006730	GO:0005737|GO:0005737	GO:0016491|GO:0016155|GO:0016742|GO:0008168|GO:0048037|GO:0016491|GO:0016155|GO:0016742|GO:0008168|GO:0048037	chr10	82950319	82950368	GTACGTTTTCATTCTCCCAGACCCATGCACATGCAGCACTAACTGAACAG	NM_153543.1	23956315	GO:0005737|GO:0005737|GO:0009258|GO:0009058|GO:0006412|GO:0006730|GO:0009258|GO:0009058|GO:0006412|GO:0006730|GO:0016491|GO:0016155|GO:0016742|GO:0008168|GO:0048037|GO:0016491|GO:0016155|GO:0016742|GO:0008168|GO:0048037	ALDH1L2	-	ILMN_2898319	5775	S	NP_705771.1	NM_153543.1	ILMN_222938	NM_153543.1	D330038I09Rik; MGC19039	ILMN_222938
3830678	7.56e-05	1.93886	Fcgr3									CCACACAGCCTTCCTTTGAAAGCAACTTACAAGCAGGCCGGGATGTTTGG	NM_010188.2	24475601		FCGR3		ILMN_2687403	908	S		NM_010188.2	ILMN_217772	scl014131.3_5		ILMN_217772
3710170	0.000119	1.9272	C1qg									ACATCGCATACGGCCAACCTGTGCGTGCACCTGAACCTCAACCTTGCCAG	NM_007574.1	6671651		C1QG		ILMN_2715840	554	S		NM_007574.1	ILMN_219967	scl23656.3.1_6		ILMN_219967
5720609	0.000179	3.72837	Lyz	17110	Mus musculus lysozyme (Lyz), mRNA.	GO:0019835|GO:0008152|GO:0019835|GO:0008152|GO:0019835|GO:0008152	GO:0005576|GO:0005576|GO:0005576	GO:0003824|GO:0003796|GO:0016798|GO:0016787|GO:0003824|GO:0003796|GO:0016798|GO:0016787|GO:0003824|GO:0003796|GO:0016798|GO:0016787	chr10	116692033	116692082	GTTCCCAGTGTCATGAGGCATTCAGGAGGACTAGTGAGCTGTGCCTGTCC	NM_013590.2	40254571	GO:0005576|GO:0005576|GO:0005576|GO:0019835|GO:0008152|GO:0019835|GO:0008152|GO:0019835|GO:0008152|GO:0003824|GO:0003796|GO:0016798|GO:0016787|GO:0003824|GO:0003796|GO:0016798|GO:0016787|GO:0003824|GO:0003796|GO:0016798|GO:0016787	LYZ	-	ILMN_2878071	1087	S	NP_038618.1	NM_013590.2	ILMN_218930	NM_013590.2	Lzp-s	ILMN_218930
2230039	0.000184	1.91032	Fcer1g									CAGAACAGACGTGCTTGGCTGCATTCTTTTCCCACTTCTAATTCTCTCCG	NM_010185.2	40254589		FCER1G		ILMN_2748875	308	S		NM_010185.2	ILMN_222385	scl15940.5.1_15		ILMN_222385
430167	0.000197	1.75485	Ly86	17084	Mus musculus lymphocyte antigen 86 (Ly86), mRNA.	GO:0006952|GO:0006955|GO:0006954	GO:0005886	GO:0005515	chr13	37510541	37510590	GGTCCCTGGACTCACCTAGCTGCAAGAACCACTGATAACCAAGAGAGGCT	NM_010745.1	6754587	GO:0005886|GO:0006952|GO:0006955|GO:0006954|GO:0005515	LY86	+	ILMN_2671923	633	S	NP_034875.1	NM_010745.1	ILMN_216510	NM_010745.1	MD-1; MD1	ILMN_216510
6370553	0.000216	1.87134	Wbscr5			GO:0043303|GO:0006955	GO:0016020|GO:0016021		chr5	135076166	135076215	TCCTGCGGGGACCTTGTGCGTCGGTGATAGGGAAATAAAACTGCCCCCTC	NM_022964.2	45496829	GO:0016020|GO:0016021|GO:0043303|GO:0006955	WBSCR5	-	ILMN_3143483	1391	A		NM_022964.2	ILMN_190822	scl25940.13_350		ILMN_190822
1400672	0.00022	1.73462	Aif1	11629	Mus musculus allograft inflammatory factor 1 (Aif1), mRNA.	GO:0051017|GO:0051017|GO:0051017	GO:0001891|GO:0001726|GO:0005884|GO:0005737|GO:0001891|GO:0001726|GO:0005884|GO:0005737|GO:0001891|GO:0001726|GO:0005884|GO:0005737	GO:0005515|GO:0005515|GO:0005515	chr17	35308080	35308129	TGTATGAGGAGAAAAACAAAGAACACAAGAGGCCAACTGGTCCCCCAGCC	NM_019467.2	31980923	GO:0001891|GO:0001726|GO:0005884|GO:0005737|GO:0001891|GO:0001726|GO:0005884|GO:0005737|GO:0001891|GO:0001726|GO:0005884|GO:0005737|GO:0051017|GO:0051017|GO:0051017|GO:0005515|GO:0005515|GO:0005515	AIF1	-	ILMN_2804487	682	S	NP_062340.1	NM_019467.2	ILMN_215740	NM_019467.2	G1; AIF-1; D17H6S50E; AI607846; Iba1	ILMN_215740
6560341	0.000228	2.22747	Cd68									GGCGCAGAATTCATCTCTTCGAGAGCTCCAAGCTCCCTTGGGCCAAAGCT	NM_009853	6753351		CD68		ILMN_2689785	716	S			ILMN_192943	scl40022.6.1_151		ILMN_192943
450739	0.000231	2.0334	Tyrobp	22177	Mus musculus TYRO protein tyrosine kinase binding protein (Tyrobp), mRNA.		GO:0016020	GO:0016301|GO:0005515	chr7	31199648	31200678	CGAGGTCAAGGGACAGCGGAAGGGACCCGGAAACAACACATTGCTGAGAC	NM_011662.2	40254570	GO:0016020|GO:0016301|GO:0005515	TYROBP	+	ILMN_2867147	265	S	NP_035792.1	NM_011662.2	ILMN_186230	NM_011662.2	Ly83; DAP12; KARAP	ILMN_186230
830240	0.000235	4.38067	Lyzs									ATGGCTGGCTACTATGGAGTCAGCCTGGCCGACTGGGTGTGTTTAGCTCA	NM_017372	31560450		LYZS		ILMN_1252076	124	S			ILMN_188505	scl5225.1.1_39		ILMN_188505
1940608	0.000241	3.59123	Lyzs	17105	Mus musculus lysozyme (Lyzs), mRNA.	GO:0019835|GO:0008152	GO:0005739|GO:0005576	GO:0003824|GO:0003796|GO:0016798|GO:0016787	chr10	116714443	116714492	CACACTAACTCTGAGACAGATGAGCCTGTATCAGCAAATAACCACAGGAG	NM_017372.2	31560450	GO:0005739|GO:0005576|GO:0019835|GO:0008152|GO:0003824|GO:0003796|GO:0016798|GO:0016787	LYZS	-	ILMN_2939681	1153	S	NP_059068.1	NM_017372.2	ILMN_261574	NM_017372.2	Lys; Lzm; Lzp; Lzm-s1; AI326280	ILMN_261574
2450347	0.000242	2.32499	Serpina3n	20716	Mus musculus serine (or cysteine) peptidase inhibitor, clade A, member 3N (Serpina3n), mRNA.	GO:0006953		GO:0004866|GO:0004867	chr12	104815252	104815301	CCCCTGGCACTCCTACTTAGAACAAAGTAGCCTTTCTTTTAGTTCCCAGC	NM_009252.1	6678092	GO:0006953|GO:0004866|GO:0004867	SERPINA3N	+	ILMN_1246800	1911	S	NP_033278.1	NM_009252.1	ILMN_222516	NM_009252.1	Spi2/eb.4; Spi2-2; Spi2.2	ILMN_222516
3850497	0.000265	2.34687	Slc11a1	18173	Mus musculus solute carrier family 11 (proton-coupled divalent metal ion transporters), member 1 (Slc11a1), mRNA.	GO:0006811|GO:0006810|GO:0006826	GO:0016020	GO:0005506|GO:0005215	chr1	74432361	74432410	CCCAGAACACCTCAAACAGAACTGCCACAACTCCATTGTCTCACTCCAGC	NM_013612.1	7363450	GO:0016020|GO:0006811|GO:0006810|GO:0006826|GO:0005506|GO:0005215	SLC11A1	+	ILMN_2983516	2014	S	NP_038640.1	NM_013612.1	ILMN_254692	NM_013612.1	MGC129157; Lsh; Nramp; Ity; Bcg; MGC129156; Nramp1	ILMN_254692
580332	0.000323	2.09092	C1qb	12260	Mus musculus complement component 1, q subcomponent, beta polypeptide (C1qb), mRNA.	GO:0006958|GO:0006956|GO:0006817|GO:0006955|GO:0045087	GO:0005737		chr4	136152529	136152578	TCGTGGCCGCGATCGGGACAGCATGCAGAAAGTAGTCACCTTCTGTGACT	NM_009777.1	6753219	GO:0005737|GO:0006958|GO:0006956|GO:0006817|GO:0006955|GO:0045087	C1QB	-	ILMN_2619620	704	S	NP_033907.1	NM_009777.1	ILMN_211795	NM_009777.1		ILMN_211795
5720255	0.000326	1.92289	AI132321	104759	Mus musculus phospholipase D family, member 4 (Pld4), mRNA.	GO:0008152	GO:0016020	GO:0003824	chr12	113216527	113216576	GCAAAGGATCACCACTGAGGGCCCGAGATTGTCATCAGACAAACAGCTTC	NM_178911.2	31343188	GO:0016020|GO:0008152|GO:0003824	AI132321	+	ILMN_1234223	1711	S	NP_849242.1	NM_178911.2	ILMN_211159	NM_178911.2	AI132321	ILMN_211159
1400253	0.000343	1.74886	Tmem119	231633	Mus musculus transmembrane protein 119 (Tmem119), mRNA.		GO:0016021		chr5	114054932	114054981	GAAGTAGACTAGAAGCCAACGGGTGCCTGGGGGCAACTGACGGTCTGGAT	NM_146162.1	22122696	GO:0016021	TMEM119	-	ILMN_3001322	1830	S	NP_666274.1	NM_146162.1	ILMN_219443	NM_146162.1	BC025600; AW208946; MGC38046	ILMN_219443
5080326	0.00046	1.85745	S100a6									ATGAAGCTCTGAAATAAAATGGGACCGTTGAGATGACTTCCGGGGGCCTC	NM_011313.1	6755391		S100A6		ILMN_2712120	412	S		NM_011313.1	ILMN_219678	scl22942.3.1_64		ILMN_219678
3180025	0.000512	2.33354	Ms4a6d									CTGGCTGGGTTCAGTAGCACGCTCTTGATTTGGCGTCAGTCAAAACACAG	NM_026835.1	13386171		MS4A6D		ILMN_1241695	1015	S		NM_026835.1	ILMN_208807	scl064382.1_42		ILMN_208807
830369	0.000633	1.79976	Cyba	13057	Mus musculus cytochrome b-245, alpha polypeptide (Cyba), mRNA.	GO:0006118|GO:0006810	GO:0016020|GO:0005737	GO:0020037|GO:0005506|GO:0046872	chr8	125311125	125311174	CAGCCATCCGAGGTGAGCAGTGGACTCCCATTGAGCCTAAACCCAAGGAG	NM_007806.1	22094076	GO:0016020|GO:0005737|GO:0006118|GO:0006810|GO:0020037|GO:0005506|GO:0046872	CYBA	-	ILMN_2806700	432	S	NP_031832.1	NM_007806.1	ILMN_221191	NM_007806.1	b558	ILMN_221191
2070669	0.000755	9.61502	Klk6	19144	Mus musculus kallikrein related-peptidase 6 (Klk6), mRNA.	GO:0042445|GO:0030574|GO:0007417|GO:0042552|GO:0042982|GO:0016540	GO:0005576|GO:0005737	GO:0004252|GO:0016787|GO:0008233|GO:0005515	chr7	51086895	51086944	CTCCGAGGGCTCGTGTCATGGGGTGACATGCCCTGTGGATCAAAGGAGAA	NM_011177.1	6755179	GO:0005576|GO:0005737|GO:0042445|GO:0030574|GO:0007417|GO:0042552|GO:0042982|GO:0016540|GO:0004252|GO:0016787|GO:0008233|GO:0005515	KLK6	+	ILMN_2955509	856	S	NP_035307.1	NM_011177.1	ILMN_257922	NM_011177.1	Klk7; Prss9; Bssp; neurosin; Prss18; Klk29; AI849898	ILMN_257922
2000131	0.00094	3.17105	Tlr2	24088	Mus musculus toll-like receptor 2 (Tlr2), mRNA.	GO:0042535|GO:0006955|GO:0008063|GO:0045087|GO:0007166|GO:0006954	GO:0005886|GO:0016020	GO:0016740|GO:0004888|GO:0004872	chr3	83640552	83640601	CTGTGTTCGTGCTTTCTGAGAACTTCGTACGGAGCGAGTGGTGCAAGTAC	NM_011905.2	31981332	GO:0005886|GO:0016020|GO:0042535|GO:0006955|GO:0008063|GO:0045087|GO:0007166|GO:0006954|GO:0016740|GO:0004888|GO:0004872	TLR2	-	ILMN_2733733	2606	S	NP_036035.2	NM_011905.2	ILMN_221308	NM_011905.2	Ly105	ILMN_221308
6770114	0.00111571	1.94346	Trem2	83433	Mus musculus triggering receptor expressed on myeloid cells 2 (Trem2), mRNA.		GO:0016020|GO:0016021	GO:0004872|GO:0004888	chr17	48491427	48491476	CCCCTCCTCCACCAAGACTTCTGTTTCTGCTACTTTTGCTTCAGAGGCCG	NM_031254.2	31981415	GO:0016020|GO:0016021|GO:0004872|GO:0004888	TREM2	+	ILMN_2992709	917	S	NP_112544.1	NM_031254.2	ILMN_192704	NM_031254.2	Trem2a; Trem2b; Trem2c	ILMN_192704
4670228	0.00127936	2.32673	Gpnmb	93695	Mus musculus glycoprotein (transmembrane) nmb (Gpnmb), mRNA.	GO:0007155|GO:0007155|GO:0007155|GO:0007155	GO:0016023|GO:0016021|GO:0016020|GO:0005887|GO:0016023|GO:0016021|GO:0016020|GO:0005887|GO:0016023|GO:0016021|GO:0016020|GO:0005887|GO:0016023|GO:0016021|GO:0016020|GO:0005887	GO:0008201|GO:0005178|GO:0008201|GO:0005178|GO:0008201|GO:0005178|GO:0008201|GO:0005178	chr6	48986281	48986330	CCTGAGCTCCTGACAAAATTATAATGGGCCCGGGCTTTGTGTATGGTGCG	NM_053110.2	31542906	GO:0016023|GO:0016021|GO:0016020|GO:0005887|GO:0016023|GO:0016021|GO:0016020|GO:0005887|GO:0016023|GO:0016021|GO:0016020|GO:0005887|GO:0016023|GO:0016021|GO:0016020|GO:0005887|GO:0007155|GO:0007155|GO:0007155|GO:0007155|GO:0008201|GO:0005178|GO:0008201|GO:0005178|GO:0008201|GO:0005178|GO:0008201|GO:0005178	GPNMB	+	ILMN_2648669	2204	S	NP_444340.2	NM_053110.2	ILMN_211323	NM_053110.2	ipd; Dchil	ILMN_211323
5490358	0.0013389	1.63474	Klhl6	239743	Mus musculus kelch-like 6 (Drosophila) (Klhl6), mRNA.			GO:0005515|GO:0005515|GO:0005515	chr16	19946690	19946739	AATAAATCCAGGTCTTTCCACGCCAGTCAGTGTGTCTCCCACCATACTGC	NM_183390.1	34419627	GO:0005515|GO:0005515|GO:0005515	KLHL6	-	ILMN_2619528	2179	S	NP_899246.1	NM_183390.1	ILMN_211787	NM_183390.1	MGC118659	ILMN_211787
6620521	0.00134523	1.58174	Kcnk6									AGTGCCTGACCCGTCCCTCGATCTGAACTCTGTTCTTAGCAAGGAAGGTC	XM_355877.1	38086198		KCNK6		ILMN_1258376	3713	S		XM_355877.1	ILMN_196672	XM_355877.1		ILMN_196672
730138	0.00135346	2.05423	Rassf4	213391	Mus musculus Ras association (RalGDS/AF-6) domain family 4 (Rassf4), mRNA.	GO:0007049|GO:0007165|GO:0007049|GO:0007165|GO:0007049|GO:0007165|GO:0007049|GO:0007165		GO:0005515|GO:0005515|GO:0005515|GO:0005515	chr6	116583092	116583141	AGTGCATTTTGGCTCTTGCATTTTTTCCTAGTCCACCAGTGCCCACCACC	NM_178045.3	40254291	GO:0007049|GO:0007165|GO:0007049|GO:0007165|GO:0007049|GO:0007165|GO:0007049|GO:0007165|GO:0005515|GO:0005515|GO:0005515|GO:0005515	RASSF4	-	ILMN_2686244	6183	S	NP_835146.2	NM_178045.3	ILMN_213302	NM_178045.3	AI586137; AD037; 3830411C14Rik	ILMN_213302
6450687	0.00142386	1.7402	Abi3									GAGTTTAAGCACCTCGCCCAGAGGACCCCCAGCTCATGCTCAGAAGATCG	NM_025659	21313407		ABI3		ILMN_1223041	1361	S			ILMN_187795	scl39683.8_579		ILMN_187795
1400575	0.00179005	1.41962	Pcdhb7	93878	Mus musculus protocadherin beta 7 (Pcdhb7), mRNA.			GO:0005509	chr18	37503997	37504046	GGTCGAAGGACTCTCTCGCCACGCTCACCTAAGACCCTCAGAAAACTCAG	NM_053132.2	32189406	GO:0005509	PCDHB7	+	ILMN_2903796	2642	S	NP_444362.2	NM_053132.2	ILMN_222974	NM_053132.2	Pcdhb4B; PcdhbG	ILMN_222974
1770468	0.0019578	1.39963	Adssl1	11565	Mus musculus adenylosuccinate synthetase like 1 (Adssl1), mRNA.	GO:0006164|GO:0006163|GO:0006164|GO:0006163|GO:0006164|GO:0006163		GO:0016874|GO:0000166|GO:0046872|GO:0000287|GO:0005525|GO:0004019|GO:0005515|GO:0016874|GO:0000166|GO:0046872|GO:0000287|GO:0005525|GO:0004019|GO:0005515|GO:0016874|GO:0000166|GO:0046872|GO:0000287|GO:0005525|GO:0004019|GO:0005515	chr12	113879469	113879518	CAGAGGCCTTCACTGACTGATTGTCACATGGTATGTGTTCAGTTGGAGCC	NM_007421.1	6671518	GO:0006164|GO:0006163|GO:0006164|GO:0006163|GO:0006164|GO:0006163|GO:0016874|GO:0000166|GO:0046872|GO:0000287|GO:0005525|GO:0004019|GO:0005515|GO:0016874|GO:0000166|GO:0046872|GO:0000287|GO:0005525|GO:0004019|GO:0005515|GO:0016874|GO:0000166|GO:0046872|GO:0000287|GO:0005525|GO:0004019|GO:0005515	ADSSL1	+	ILMN_2958099	1652	S	NP_031447.1	NM_007421.1	ILMN_210075	NM_007421.1	Adss1; AI528595; Adss	ILMN_210075
150114	0.00205686	1.52307	Chi3l1	12654	Mus musculus chitinase 3-like 1 (Chi3l1), mRNA.	GO:0005975|GO:0006032		GO:0003824|GO:0004568|GO:0004553	chr1	136006280	136006329	CCTCCCTTTACCCAGCCTGACCAAAGGACACCACTTGGATCAAGTAGGCA	NM_007695.1	33468846	GO:0005975|GO:0006032|GO:0003824|GO:0004568|GO:0004553	CHI3L1	+	ILMN_2609813	1450	S	NP_031721.1	NM_007695.1	ILMN_210847	NM_007695.1	Brp39; Gp39; AW208766; brp-39	ILMN_210847
7040044	0.00232374	1.74056	Trf									CTGGGGTAGACAGAACCGCTGGTTGGAACATCCCTATGGGCATGCTGTAC	NM_133977.1	20330801		TRF		ILMN_2485323	5	S		NM_133977.1	ILMN_192134	scl022041.3_13		ILMN_192134
5090470	0.00286616	2.09213	Hapln2	73940	Mus musculus hyaluronan and proteoglycan link protein 2 (Hapln2), mRNA.	GO:0007155	GO:0005578	GO:0005540	chr3	87826143	87826192	GGCCATCTACACGGGAGAATACAGGCTGCCCTTTATGTCTAACCAGTCAC	NM_022031.1	15042970	GO:0005578|GO:0007155|GO:0005540	HAPLN2	-	ILMN_2666080	1463	S	NP_071314.1	NM_022031.1	ILMN_215990	NM_022031.1	4930401E20Rik; Bral1	ILMN_215990
4210288	0.00293067	1.43231	Stard4									CACTGCTGAGCAGGGACGCACTGCAAGTAAAACAACCCTCGTGGAAATGT	NM_133774	30841032		STARD4		ILMN_1240445	2723	S			ILMN_190341	scl51558.7_199		ILMN_190341
3940561	0.00338885	1.74071	Aif1	11629	Mus musculus allograft inflammatory factor 1 (Aif1), mRNA.	GO:0051017|GO:0051017|GO:0051017	GO:0001891|GO:0001726|GO:0005884|GO:0005737|GO:0001891|GO:0001726|GO:0005884|GO:0005737|GO:0001891|GO:0001726|GO:0005884|GO:0005737	GO:0005515|GO:0005515|GO:0005515	chr17	35309461	35309510	CTAAGACAACCAGCGTCTGAGGAGCCATGAGCCAAAGCAGGGATTTGCAG	NM_019467.2	31980923	GO:0001891|GO:0001726|GO:0005884|GO:0005737|GO:0001891|GO:0001726|GO:0005884|GO:0005737|GO:0001891|GO:0001726|GO:0005884|GO:0005737|GO:0051017|GO:0051017|GO:0051017|GO:0005515|GO:0005515|GO:0005515	AIF1	-	ILMN_1212938	288	S	NP_062340.1	NM_019467.2	ILMN_215740	NM_019467.2	G1; AIF-1; D17H6S50E; AI607846; Iba1	ILMN_215740
7380195	0.0035114	1.41645	Slc44a1	100434	Mus musculus solute carrier family 44, member 1 (Slc44a1), mRNA.	GO:0006810|GO:0015871|GO:0006810|GO:0015871|GO:0006810|GO:0015871	GO:0016020|GO:0016021|GO:0016020|GO:0016021|GO:0016020|GO:0016021	GO:0015220|GO:0015220|GO:0015220	chr4	53635123	53635172	CTGCCCTGTAGTATCCCAATGGATATCACTCCCAGTCTCAAATTGGGCTG	NM_133891.2	46358372	GO:0016020|GO:0016021|GO:0016020|GO:0016021|GO:0016020|GO:0016021|GO:0006810|GO:0015871|GO:0006810|GO:0015871|GO:0006810|GO:0015871|GO:0015220|GO:0015220|GO:0015220	SLC44A1	+	ILMN_1241827	2631	S	NP_598652.2	NM_133891.2	ILMN_219323	NM_133891.2	CHTL1; Cdw92; 2210409B22Rik; CTL1; 4833416H08Rik; AW547365	ILMN_219323
940202	0.00352749	1.70236	Hemp1	105855	Mus musculus NCK associated protein 1 like (Nckap1l), mRNA.				chr15	103326625	103326674	GCAGTTAACCCCGTCCTTCATTCACACAGTCATTGCCAGGGAGGCTGGAG	NM_153505.2	31541978		HEMP1	+	ILMN_1253813	4508	S	NP_705725.1	NM_153505.2	ILMN_220410	NM_153505.2	4930568P13Rik; Hemp1; AI463083	ILMN_220410
5570253	0.00363768	1.47507	B2m	12010	Mus musculus beta-2 microglobulin (B2m), mRNA.	GO:0006952|GO:0006968|GO:0006955|GO:0006952|GO:0006968|GO:0006955|GO:0006952|GO:0006968|GO:0006955	GO:0005887|GO:0005886|GO:0005887|GO:0005886|GO:0005887|GO:0005886	GO:0005515|GO:0030106|GO:0003823|GO:0005515|GO:0030106|GO:0003823|GO:0005515|GO:0030106|GO:0003823	chr2	121842516	121842565	TTCACCCCCACTGAGACTGATACATACGCCTGCAGAGTTAAGCATGCCAG	NM_009735.2	31981889	GO:0005887|GO:0005886|GO:0005887|GO:0005886|GO:0005887|GO:0005886|GO:0006952|GO:0006968|GO:0006955|GO:0006952|GO:0006968|GO:0006955|GO:0006952|GO:0006968|GO:0006955|GO:0005515|GO:0030106|GO:0003823|GO:0005515|GO:0030106|GO:0003823|GO:0005515|GO:0030106|GO:0003823	B2M	+	ILMN_1216746	321	S	NP_033865.2	NM_009735.2	ILMN_209318	NM_009735.2	Ly-m11; beta2-m	ILMN_209318
1690091	0.00380943	1.5433	Vim	22352	Mus musculus vimentin (Vim), mRNA.	GO:0045103	GO:0045098|GO:0005882|GO:0005737	GO:0005200|GO:0005198|GO:0005515	chr2	13495591	13495640	TGCGTGATGTGCGCCAGCAGTATGAAAGCGTGGCTGCCAAGAACCTCCAG	NM_011701.3	32189314	GO:0045098|GO:0005882|GO:0005737|GO:0045103|GO:0005200|GO:0005198|GO:0005515	VIM	+	ILMN_2451022	13	S	NP_035831.2	NM_011701.3	ILMN_187199	NM_011701.3	MGC102095	ILMN_187199
5360537	0.00391814	1.50914	Ang1	11727	Mus musculus angiogenin, ribonuclease, RNase A family, 5 (Ang), mRNA.	GO:0017148|GO:0043006|GO:0001938|GO:0001666|GO:0001525|GO:0007202|GO:0006651|GO:0007046|GO:0009303|GO:0030154|GO:0050714|GO:0048662|GO:0007275|GO:0030041	GO:0005634|GO:0005730|GO:0005615|GO:0005605	GO:0004522|GO:0004518|GO:0016787|GO:0004540|GO:0004519|GO:0005102|GO:0005507|GO:0003676|GO:0008201|GO:0003779	chr14	51721418	51721467	CCATGCCAGTACCGAGCCTCTGCAGGGTTCAGACATGTTGTTATTGCCTG	NM_007447.2	40254650	GO:0005634|GO:0005730|GO:0005615|GO:0005605|GO:0017148|GO:0043006|GO:0001938|GO:0001666|GO:0001525|GO:0007202|GO:0006651|GO:0007046|GO:0009303|GO:0030154|GO:0050714|GO:0048662|GO:0007275|GO:0030041|GO:0004522|GO:0004518|GO:0016787|GO:0004540|GO:0004519|GO:0005102|GO:0005507|GO:0003676|GO:0008201|GO:0003779	ANG1	+	ILMN_2875251	419	S	NP_031473.1	NM_007447.2	ILMN_244375	NM_007447.2	AI385586; Ang; Rnase5; Rnase5a; Ang1	ILMN_244375
5960487	0.00437176	1.35623	Rassf2	215653	Mus musculus Ras association (RalGDS/AF-6) domain family 2 (Rassf2), mRNA.	GO:0007049|GO:0007165|GO:0007049|GO:0007165|GO:0007049|GO:0007165		GO:0005515|GO:0005515|GO:0005515	chr2	131818972	131819021	CCCTTCCTTCAGACATAATTGACAGTGGTTGCCATTCCTTGGGGTACACC	NM_175445.3	40254305	GO:0007049|GO:0007165|GO:0007049|GO:0007165|GO:0007049|GO:0007165|GO:0005515|GO:0005515|GO:0005515	RASSF2	-	ILMN_1226997	4171	S	NP_780654.1	NM_175445.3	ILMN_212709	NM_175445.3	AI852669; 9030412M04Rik; AW495050; 3830431H01Rik	ILMN_212709
2570301	0.00447184	1.35521	Tcirg1	27060	Mus musculus T-cell, immune regulator 1, ATPase, H+ transporting, lysosomal V0 protein A3 (Tcirg1), mRNA.	GO:0015992|GO:0015992|GO:0015992|GO:0015992	GO:0005886|GO:0005886|GO:0005886|GO:0005886		chr19	3896397	3896446	AGCTGTCTGAGGTCCTGTGGGCCATGGTGATGCGCATAGGCCTGGGCATG	NM_016921.2	31980623	GO:0005886|GO:0005886|GO:0005886|GO:0005886|GO:0015992|GO:0015992|GO:0015992|GO:0015992	TCIRG1	-	ILMN_2954881	2409	S	NP_058617.2	NM_016921.2	ILMN_214067	NM_016921.2	ATP6N1C; ATP6a3; OPTB1; Stv1; Atp6i; oc; OC-116; Vph1; TIRC7	ILMN_214067
5900440	0.00513524	1.42109	Fgd2									TCCAGCAGACACAGGCCCTTTCCTTCAGGAAGATACCACCAAGTGTCCCA	NM_013710.1	7305054		FGD2		ILMN_2737903	2218	S		NM_013710.1	ILMN_221617	scl50897.17.1_8		ILMN_221617
6940324	0.00522406	1.86882	Rassf4	213391	Mus musculus Ras association (RalGDS/AF-6) domain family 4 (Rassf4), mRNA.	GO:0007049|GO:0007165|GO:0007049|GO:0007165|GO:0007049|GO:0007165|GO:0007049|GO:0007165		GO:0005515|GO:0005515|GO:0005515|GO:0005515	chr6	116583075	116583124	TGCATTTTTTCCTAGTCCACCAGTGCCCACCACCATTGCTCACCGCTGGC	NM_178045.3	40254291	GO:0007049|GO:0007165|GO:0007049|GO:0007165|GO:0007049|GO:0007165|GO:0007049|GO:0007165|GO:0005515|GO:0005515|GO:0005515|GO:0005515	RASSF4	-	ILMN_2956092	6200	S	NP_835146.2	NM_178045.3	ILMN_213302	NM_178045.3	AI586137; AD037; 3830411C14Rik	ILMN_213302
520528	0.00579956	1.27441	Dync1li2	234663	Mus musculus dynein, cytoplasmic 1 light intermediate chain 2 (Dync1li2), mRNA.	GO:0007018	GO:0030286|GO:0005874|GO:0005868	GO:0003674|GO:0003777|GO:0000166|GO:0005524|GO:0003774	chr8	106943367	106943416	CCTGGTCGGATCATTGCTGTCAGACCGACAGGTGGGTGCTTTCCATGGAG	NM_001013380.1	62945389	GO:0030286|GO:0005874|GO:0005868|GO:0007018|GO:0003674|GO:0003777|GO:0000166|GO:0005524|GO:0003774	DYNC1LI2	-	ILMN_3161897	2748	S	NP_001013398.1	NM_001013380.1	ILMN_257602	NM_001013380.1	LIC2; Dnclic2; AA409702; C920003I06; Dncli2	ILMN_257602
6370600	0.00601787	1.28855	Sort1									CGTGGGACTGATGCTTGTCACAGTCGTAGCAGGAGTCCTCATTGTGAAGA	NM_019972	34610210		SORT1		ILMN_2685772	2291	S			ILMN_212031	scl0020661.1_145		ILMN_212031
1470386	0.00648198	2.15357	CRG-L1	230379	Mus musculus N-acylsphingosine amidohydrolase 3-like (Asah3l), mRNA.	GO:0006672|GO:0006629	GO:0016021|GO:0016020|GO:0000139|GO:0005789	GO:0016787|GO:0016811|GO:0017040	chr4	86566630	86566679	GGCGGTATGTACCCTGGCTGAAGTAATATTAACCATAGCTCTGGGAGGAT	NM_139306.1	21314857	GO:0016021|GO:0016020|GO:0000139|GO:0005789|GO:0006672|GO:0006629|GO:0016787|GO:0016811|GO:0017040	CRG-L1	+	ILMN_2629112	3999	S	NP_647467.1	NM_139306.1	ILMN_212677	NM_139306.1	CRG-L1; maCER2; RP24-468M3.3; 2410116I05Rik; Acer2	ILMN_212677
6110736	0.00653962	1.41124	B2m	12010	Mus musculus beta-2 microglobulin (B2m), mRNA.	GO:0006952|GO:0006968|GO:0006955|GO:0006952|GO:0006968|GO:0006955|GO:0006952|GO:0006968|GO:0006955	GO:0005887|GO:0005886|GO:0005887|GO:0005886|GO:0005887|GO:0005886	GO:0005515|GO:0030106|GO:0003823|GO:0005515|GO:0030106|GO:0003823|GO:0005515|GO:0030106|GO:0003823	chr2	121842517	121842566	TCACCCCCACTGAGACTGATACATACGCCTGCAGAGTTAAGCATGCCAGT	NM_009735.2	31981889	GO:0005887|GO:0005886|GO:0005887|GO:0005886|GO:0005887|GO:0005886|GO:0006952|GO:0006968|GO:0006955|GO:0006952|GO:0006968|GO:0006955|GO:0006952|GO:0006968|GO:0006955|GO:0005515|GO:0030106|GO:0003823|GO:0005515|GO:0030106|GO:0003823|GO:0005515|GO:0030106|GO:0003823	B2M	+	ILMN_2739999	322	S	NP_033865.2	NM_009735.2	ILMN_209318	NM_009735.2	Ly-m11; beta2-m	ILMN_209318
5090446	0.0066409	1.26555	Spnb2									CTCCCTTGCTCATTTGCCATATTTAGATGTCTTAGTGGAGTCAGAGCCCT	NM_009260.1	7106420		SPNB2		ILMN_2689307	7886	S		NM_009260.1	ILMN_215683	scl0001317.1_6		ILMN_215683
5090184	0.00747026	1.49915	Anxa3	11745	Mus musculus annexin A3 (Anxa3), mRNA.			GO:0005544|GO:0005509|GO:0004859|GO:0019834|GO:0005544|GO:0005509|GO:0004859|GO:0019834	chr5	97274618	97274667	GCCCTGATGGTGGACCGCCTCAAAATCTCTGCACACTGCTTTCATGCAGC	NM_013470.1	7304886	GO:0005544|GO:0005509|GO:0004859|GO:0019834|GO:0005544|GO:0005509|GO:0004859|GO:0019834	ANXA3	+	ILMN_3135781	1198	A	NP_038498.1	NM_013470.1	ILMN_221274	NM_013470.1	Anx3	ILMN_221274
1710612	0.0074955	20.5338	Ccl21b									ATCACATCTGCACGGCCATCCCTTTCTTACCTGGCGGAGCTGCCTTCCCT	NM_011124.3	31981516		CCL21B		ILMN_1213286	634	S		NM_011124.3	ILMN_208956	scl0018829.1_65		ILMN_208956
1580519	0.00781693	1.4757	Anxa3	11745	Mus musculus annexin A3 (Anxa3), mRNA.			GO:0005544|GO:0005509|GO:0004859|GO:0019834|GO:0005544|GO:0005509|GO:0004859|GO:0019834	chr5	97274691	97274740	GACAGAACCTGTCTGCCTGATAGGCATTGGCATCGTTCAGTGCAATGGCA	NM_013470.1	7304886	GO:0005544|GO:0005509|GO:0004859|GO:0019834|GO:0005544|GO:0005509|GO:0004859|GO:0019834	ANXA3	+	ILMN_1241171	1271	S	NP_038498.1	NM_013470.1	ILMN_221274	NM_013470.1	Anx3	ILMN_221274
2450554	0.00781708	1.34125	Lgi4	243914	Mus musculus leucine-rich repeat LGI family, member 4 (Lgi4), mRNA.	GO:0042552|GO:0042551		GO:0016740	chr7	31855498	31855547	TCCCTGCCGCCCGCAGCCTCACTCCAAGCTCCACACAGAGTCTCTGGCAC	NM_144556.2	31981705	GO:0042552|GO:0042551|GO:0016740	LGI4	+	ILMN_2639386	2988	S	NP_653139.2	NM_144556.2	ILMN_213660	NM_144556.2	Lgil3; clp; MGC107385	ILMN_213660
4850196	0.00796669	1.44568	Syngr1	20972	Mus musculus synaptogyrin 1 (Syngr1), transcript variant 1b, mRNA.	GO:0006605|GO:0006605	GO:0045202|GO:0016021|GO:0008021|GO:0045202|GO:0016021|GO:0008021		chr15	79942077	79942126	AGTGGCAAGTCTCCAAGCCCAAGGACAACCCTCTGAACGAAGGGACGGAC	NM_009303.2	46877044	GO:0045202|GO:0016021|GO:0008021|GO:0045202|GO:0016021|GO:0008021|GO:0006605|GO:0006605	SYNGR1	+	ILMN_3101732	446	A	NP_033329.1	NM_009303.2	ILMN_207475	NM_009303.2	R75468; p29; Syngr1b	ILMN_207475
5360706	0.00843194	1.31934	Sort1									GCTTTTCTCCATCCGCAGACAGCCCTGTTCAGAGAGTACCGAGCACCAGC	NM_019972	34610210		SORT1		ILMN_1232295	2993	S			ILMN_212031	scl0020661.1_145		ILMN_212031
1770768	0.0086506	1.41694	BC048546	232400	Mus musculus cDNA sequence BC048546 (BC048546), mRNA.			GO:0004866	chr6	128508520	128508916	TGTGAAGATGCTCTCTGGCTTTACTCCTGTCGTCTCATCCACCGAGGAGC	NM_001001179.1	75677550	GO:0004866	BC048546	-	ILMN_2984219	4196	S	NP_001001179.1	NM_001001179.1	ILMN_259593	NM_001001179.1	MGC58520	ILMN_259593
4150725	0.00992998	1.60503	Ctsz	64138	Mus musculus cathepsin Z (Ctsz), mRNA.		GO:0005764|GO:0005764	GO:0004197|GO:0008233|GO:0016787|GO:0008234|GO:0004197|GO:0008233|GO:0016787|GO:0008234	chr2	174070642	174070691	CTGCATCCCGAGAGGAGACGGTAAAGGATGAAACACAACTGCACTGGGAC	NM_022325.3	46849762	GO:0005764|GO:0005764|GO:0004197|GO:0008233|GO:0016787|GO:0008234|GO:0004197|GO:0008233|GO:0016787|GO:0008234	CTSZ	-	ILMN_2666007	1134	S	NP_071720.1	NM_022325.3	ILMN_213026	NM_022325.3	AI787083; AU019819; CTSX; D2Wsu143e	ILMN_213026
2450088	0.0101378	1.37033	Oact1	218121	Mus musculus membrane bound O-acyltransferase domain containing 1 (Mboat1), mRNA.			GO:0016740|GO:0008415	chr13	30253794	30253843	GTCGATGATCACGGCCAACGTGTAGACACTAGGTAACGTCTGTAACGGGC	NM_153546.1	23956313	GO:0016740|GO:0008415	OACT1	+	ILMN_1225029	2516	S	NP_705774.1	NM_153546.1	ILMN_209663	NM_153546.1	RP23-195A2.1; Moact1; BC023845; 9130215M02Rik; Oact1; MGC38410	ILMN_209663
5270279	0.0104785	1.44114	Alox5ap	11690	Mus musculus arachidonate 5-lipoxygenase activating protein (Alox5ap), mRNA.	GO:0019370	GO:0016020		chr5	150099488	150099537	CCCCTCGAATGCGGCGGTGGCCCAGGATTTATTGTCTACATCCAGCCTAT	NM_009663.1	33563241	GO:0016020|GO:0019370	ALOX5AP	+	ILMN_2863837	719	S	NP_033793.1	NM_009663.1	ILMN_258184	NM_009663.1	Flap	ILMN_258184
620008	0.0105996	1.33995	Smox	228608	Mus musculus spermine oxidase (Smox), mRNA.	GO:0046208|GO:0006118|GO:0046208|GO:0006118|GO:0046208|GO:0006118|GO:0046208|GO:0006118|GO:0046208|GO:0006118	GO:0005634|GO:0005634|GO:0005634|GO:0005634|GO:0005634	GO:0016491|GO:0046592|GO:0016491|GO:0046592|GO:0016491|GO:0046592|GO:0016491|GO:0046592|GO:0016491|GO:0046592	chr2	131347900	131347949	GGATGTGGAGAAGCTAGCCAAGCCCCTGCCCTACACAGAGAGCTCCAAGA	NM_145533.1	21704049	GO:0005634|GO:0005634|GO:0005634|GO:0005634|GO:0005634|GO:0046208|GO:0006118|GO:0046208|GO:0006118|GO:0046208|GO:0006118|GO:0046208|GO:0006118|GO:0046208|GO:0006118|GO:0016491|GO:0046592|GO:0016491|GO:0046592|GO:0016491|GO:0046592|GO:0016491|GO:0046592|GO:0016491|GO:0046592	SMOX	+	ILMN_1256359	1595	S	NP_663508.1	NM_145533.1	ILMN_209566	NM_145533.1	B130066H01Rik; SMO; PAO; PAOh1	ILMN_209566
4230315	0.0107164	29.0518	Ccl21c	65956	Mus musculus chemokine (C-C motif) ligand 21c (leucine) (Ccl21c), mRNA.			GO:0003674	chr4	42016586	42016635	AGTAGCCCGCCTGGAGCCCAGGAGATCCCCCACGAACTTCAAGCTGGGTG	NM_023052.1	14547894	GO:0003674	CCL21C	+	ILMN_2969845	442	S	NP_075539.1	NM_023052.1	ILMN_240017	NM_023052.1	TCA4; SLC; exodus-2; Scya21c; CKb9	ILMN_240017
5340064	0.0108528	1.26796	Pvalb									CTCCCCCATCCTCTATGGCCCTCGGATGACGCCATTCTTCTGGAAATGCT	NM_013645.2	31980766		PVALB		ILMN_1218223	462	S		NM_013645.2	ILMN_213948	scl46996.5.2_2		ILMN_213948
1190201	0.010954	1.71629	Anln	68743	Mus musculus anillin, actin binding protein (scraps homolog, Drosophila) (Anln), mRNA.	GO:0051301|GO:0000910|GO:0007049|GO:0007067|GO:0051301|GO:0000910|GO:0007049|GO:0007067|GO:0051301|GO:0000910|GO:0007049|GO:0007067	GO:0015629|GO:0005634|GO:0005856|GO:0005826|GO:0015629|GO:0005634|GO:0005856|GO:0005826|GO:0015629|GO:0005634|GO:0005856|GO:0005826	GO:0003779|GO:0003779|GO:0003779	chr9	22082654	22082703	TTGCTTCCCAGAGTTCCTGTCTGAGGTCCTTTCATGTTTATCTATGACAC	NM_028390.1	22507318	GO:0015629|GO:0005634|GO:0005856|GO:0005826|GO:0015629|GO:0005634|GO:0005856|GO:0005826|GO:0015629|GO:0005634|GO:0005856|GO:0005826|GO:0051301|GO:0000910|GO:0007049|GO:0007067|GO:0051301|GO:0000910|GO:0007049|GO:0007067|GO:0051301|GO:0000910|GO:0007049|GO:0007067|GO:0003779|GO:0003779|GO:0003779	ANLN	-	ILMN_2595597	4315	S	NP_082666.1	NM_028390.1	ILMN_209418	NM_028390.1	C78101; 1110037A17Rik; 2900037I21Rik; Scraps; ANILLIN	ILMN_209418
1440379	0.0109927	1.29537	B230380D07Rik									GGCCTCTCAGTACTACCAGGAGCAGGAGCAGGCTCAGGCTGTTGTGACTA	NM_172772.1	27370135		B230380D07RIK		ILMN_1214163	1716	S		NM_172772.1	ILMN_222725	scl35647.8.7_6		ILMN_222725
6560347	0.0113532	1.41863	Bcas1									GAGGGACTTGCTTCATCTGTTCGGTCTGACGCTTATCTCACGCCTGTCTG	NM_029815	30023813		BCAS1		ILMN_2662264	2787	S			ILMN_195677	scl18281.21_155		ILMN_195677
5910408	0.0114022	1.26001	Tmc7	209760	Mus musculus transmembrane channel-like gene family 7 (Tmc7), mRNA.		GO:0016021|GO:0016021		chr7	118375785	118375834	TGCGGCTCTCTAACGGGTGTGTGTTAAACTCCTGATTCCGTGTCTTGAAA	NM_172476.2	31542281	GO:0016021|GO:0016021	TMC7	-	ILMN_2501267	1	S	NP_766064.2	NM_172476.2	ILMN_191846	NM_172476.2	C230064B05; C630024K23Rik	ILMN_191846
7380603	0.0118348	1.99052	Igfbp6	16012	Mus musculus insulin-like growth factor binding protein 6 (Igfbp6), mRNA.	GO:0001558	GO:0005576	GO:0005520|GO:0019838	chr15	101976186	101976235	ACTGAGGTCTTCCGAGGCGGAGCACGTGGGCTCTATGTGCCAAACTGTGA	NM_008344.1	6680386	GO:0005576|GO:0001558|GO:0005520|GO:0019838	IGFBP6	+	ILMN_2689790	708	S	NP_032370.1	NM_008344.1	ILMN_217958	NM_008344.1	IGFBP-6	ILMN_217958
6420376	0.0118631	20.4976	Ccl21a	20298	Mus musculus chemokine (C-C motif) ligand 21a (Ccl21a), mRNA.	GO:0045638|GO:0006955	GO:0005576	GO:0008009	chr4	42016727	42016776	TCCGTCCACACCCTTGCCCTGCTTCAACCATTACATCTGCACGGCCATCC	NM_011335.1	7549786	GO:0005576|GO:0045638|GO:0006955|GO:0008009	CCL21A	+	ILMN_2602139	578	S	NP_035465.1	NM_011335.1	ILMN_210092	NM_011335.1	6Ckine; TCA4; Scya21a; SLC; AI159701; CKb9; 6CKBAC1; Scya21	ILMN_210092
160553	0.0122517	1.3015	Slc17a5	235504	Mus musculus solute carrier family 17 (anion/sugar transporter), member 5 (Slc17a5), mRNA.	GO:0015739	GO:0005765|GO:0016020|GO:0016023|GO:0016021|GO:0005764|GO:0005886	GO:0015136|GO:0015293	chr9	78322531	78322580	CCTTTACCCTGCTTCCTGACCAGTGTCTCCCAGTGGTTAGGCACACTGTA	NM_172773.1	27370145	GO:0005765|GO:0016020|GO:0016023|GO:0016021|GO:0005764|GO:0005886|GO:0015739|GO:0015136|GO:0015293	SLC17A5	-	ILMN_1216788	2813	S	NP_766361.1	NM_172773.1	ILMN_222093	NM_172773.1	ISSD; SIASD; AST; NSD; SLD; 4732491M05; 4631416G20Rik; SD; SIALIN	ILMN_222093
940438	0.012359	1.63072	Laptm5	16792	Mus musculus lysosomal-associated protein transmembrane 5 (Laptm5), mRNA.	GO:0006810	GO:0016021|GO:0016020|GO:0005764		chr4			GTTCCCACTGTACCTGTGTCATTGCTTGTGTATGACTTGGAAGAAGGGCC	NM_010686.2	31543110	GO:0016021|GO:0016020|GO:0005764|GO:0006810	LAPTM5	+	ILMN_1217849	2404	S	NP_034816.1	NM_010686.2	ILMN_212522	NM_010686.2	E3	ILMN_212522
1570301	0.0126077	1.53879	Itih3	16426	Mus musculus inter-alpha trypsin inhibitor, heavy chain 3 (Itih3), mRNA.	GO:0030212		GO:0004867|GO:0004866	chr14	31721789	31721838	GGCCTGGGTGGCCTGGAAAAAGGACACAGAATGGGGCTTGTGGGAAAGAC	NM_008407.1	6680495	GO:0030212|GO:0004867|GO:0004866	ITIH3	-	ILMN_2862623	2695	S	NP_032433.1	NM_008407.1	ILMN_234223	NM_008407.1	Intin3; AW108094; Itih-3	ILMN_234223
3440767	0.0130457	1.37519	9230117N10Rik	77125	Mus musculus interleukin 33 (Il33), mRNA.		GO:0005634|GO:0005615	GO:0005125|GO:0003674	chr19	30034953	30035002	CAATAGCTGGAGGAATGTATGATCAAAGAGGCCGGGAACCGCCGTGTAGG	NM_133775.1	19526999	GO:0005634|GO:0005615|GO:0005125|GO:0003674	9230117N10RIK	+	ILMN_1259747	2244	S	NP_598536.1	NM_133775.1	ILMN_213496	NM_133775.1	Il-33; NF-HEV; Il1f11; 9230117N10Rik	ILMN_213496
1400603	0.0133174	2.22013	Gfap									CCTCAAGAGGAACATCGTGGTAAAGACTGTGGAGATGCGGGATGGTGAGG	NM_010277	26080421		GFAP		ILMN_1214715	1163	S			ILMN_196067	scl39495.10_537		ILMN_196067
1940722	0.0135298	1.65812	Casp1									CACTGCTGATAGGGTGACCCTGACAAAACGTTTCTACCTCTTCCCGGGAC	NM_009807.1	6753281		CASP1		ILMN_1247592	1145	S		NM_009807.1	ILMN_211039	scl37317.9.1_34		ILMN_211039
5360048	0.0137407	1.31353	LOC232400									GTGAAGATGCTCTCTGGCTTTACTCCTGTCGTCTCATCCACCGAGGAGCT	XM_132895.3	38085266		LOC232400		ILMN_2531773	4186	S		XM_132895.3	ILMN_198461	XM_132895.3		ILMN_198461
2470356	0.0137597	1.38097	Cox6a2									TCAAATTGGCCTTCTGCACACCGGCTCTGAGAGCCCCTGAGGTTCCAGTG	NM_009943.1	6753501		COX6A2		ILMN_2629581	382	S		NM_009943.1	ILMN_212725	scl30620.3.1_5		ILMN_212725
3450091	0.0138647	1.53967	Ctsz	64138	Mus musculus cathepsin Z (Ctsz), mRNA.		GO:0005764|GO:0005764	GO:0004197|GO:0008233|GO:0016787|GO:0008234|GO:0004197|GO:0008233|GO:0016787|GO:0008234	chr2	174070639	174070688	GCATCCCGAGAGGAGACGGTAAAGGATGAAACACAACTGCACTGGGACCC	NM_022325.3	46849762	GO:0005764|GO:0005764|GO:0004197|GO:0008233|GO:0016787|GO:0008234|GO:0004197|GO:0008233|GO:0016787|GO:0008234	CTSZ	-	ILMN_2839569	1137	S	NP_071720.1	NM_022325.3	ILMN_213026	NM_022325.3	AI787083; AU019819; CTSX; D2Wsu143e	ILMN_213026
1780709	0.0139817	1.26204	Idua	15932	Mus musculus iduronidase, alpha-L- (Idua), mRNA.	GO:0005975|GO:0008152|GO:0005975|GO:0008152|GO:0005975|GO:0008152	GO:0005764|GO:0005764|GO:0005764	GO:0004553|GO:0003940|GO:0016798|GO:0016787|GO:0004553|GO:0003940|GO:0016798|GO:0016787|GO:0004553|GO:0003940|GO:0016798|GO:0016787	chr5	108924442	108924491	CCAGCCGCCATGACCTTTCTCCTAGGCTGGTGTCTTGGGCTTCCTATTGA	NM_008325.1	6680348	GO:0005764|GO:0005764|GO:0005764|GO:0005975|GO:0008152|GO:0005975|GO:0008152|GO:0005975|GO:0008152|GO:0004553|GO:0003940|GO:0016798|GO:0016787|GO:0004553|GO:0003940|GO:0016798|GO:0016787|GO:0004553|GO:0003940|GO:0016798|GO:0016787	IDUA	+	ILMN_2980466	2697	S	NP_032351.1	NM_008325.1	ILMN_213153	NM_008325.1	6030426D08	ILMN_213153
5670440	0.0140795	1.27998	Lbh	77889	Mus musculus limb-bud and heart (Lbh), mRNA.	GO:0006357|GO:0006357	GO:0005634|GO:0005634	GO:0016563|GO:0016563	chr17	73291143	73291192	TTTCAGTGACATGCCTGTTGTGAGATGAACCTCCTGTGACTTCTGTCTGT	NM_029999.3	34328473	GO:0005634|GO:0005634|GO:0006357|GO:0006357|GO:0016563|GO:0016563	LBH	+	ILMN_2816180	2904	S	NP_084275.3	NM_029999.3	ILMN_215742	NM_029999.3	6720416L16Rik; 1810009F10Rik	ILMN_215742
5870561	0.0142241	1.35898	AW491445	107375	Mus musculus solute carrier family 25, member 45 (Slc25a45), mRNA.		GO:0016021		chr19	5885612	5885661	CTCCTGCCTACCTCAGTCATACCTCTGTGTGCAGTGCTTCATGGTTAGTT	NM_134154.1	23956271	GO:0016021	AW491445	+	ILMN_1251109	1677	S	NP_598915.1	NM_134154.1	ILMN_220462	NM_134154.1	AW491445	ILMN_220462
4040215	0.0142588	1.36396	Ppp1r14a	68458	Mus musculus protein phosphatase 1, regulatory (inhibitor) subunit 14A (Ppp1r14a), mRNA.			GO:0004864|GO:0004864	chr7	29002022	29002071	CAGATGACCCCAGCCTGAGCCCCCGCCAGGACCGGGCCCACACTGCCCCA	NM_026731.2	27754043	GO:0004864|GO:0004864	PPP1R14A	+	ILMN_2729363	403	S	NP_081007.2	NM_026731.2	ILMN_215461	NM_026731.2	1110001M11Rik; Cpi17	ILMN_215461
4780066	0.0145255	1.29872	Csrp1	13007	Mus musculus cysteine and glycine-rich protein 1 (Csrp1), mRNA.	GO:0030036	GO:0015629	GO:0005515|GO:0046872	chr1	137568393	137568442	CCTCCAACCCAGACTCAGACCCTTCTTTCTTCACCCTACCTTTCTCTAGT	NM_007791.2	31560713	GO:0015629|GO:0030036|GO:0005515|GO:0046872	CSRP1	+	ILMN_1260378	1523	S	NP_031817.1	NM_007791.2	ILMN_211706	NM_007791.2	AA959891; CRP1; Csrp; AA408841; AW545626	ILMN_211706
3440014	0.0147384	1.51177	Cyp27a1	104086	Mus musculus cytochrome P450, family 27, subfamily a, polypeptide 1 (Cyp27a1), mRNA.		GO:0005743|GO:0005739|GO:0016020|GO:0005743|GO:0005739|GO:0016020|GO:0005743|GO:0005739|GO:0016020	GO:0004497|GO:0005506|GO:0046872|GO:0020037|GO:0016491|GO:0004497|GO:0005506|GO:0046872|GO:0020037|GO:0016491|GO:0004497|GO:0005506|GO:0046872|GO:0020037|GO:0016491	chr1	74670783	74670832	CGGGATGGGAGAAGTAAAGACTGTGTCCCGCATCGTCCTGGTTCCCAGCA	NM_024264.3	31340947	GO:0005743|GO:0005739|GO:0016020|GO:0005743|GO:0005739|GO:0016020|GO:0005743|GO:0005739|GO:0016020|GO:0004497|GO:0005506|GO:0046872|GO:0020037|GO:0016491|GO:0004497|GO:0005506|GO:0046872|GO:0020037|GO:0016491|GO:0004497|GO:0005506|GO:0046872|GO:0020037|GO:0016491	CYP27A1	+	ILMN_2960108	1576	S	NP_077226.2	NM_024264.3	ILMN_211874	NM_024264.3	Cyp27; 1300013A03Rik	ILMN_211874
6620376	0.0152731	1.31384	Cx3cr1									ACGGCGGCATGTCTGATATCTCCTTGGCAGTCTGTATGTTTGTGTCGAGG	NM_009987.2	31542433		CX3CR1		ILMN_2625125	2750	S		NM_009987.2	ILMN_212321	scl35213.3_207		ILMN_212321
2690360	0.0168654	1.47023	Mobp	17433	Mus musculus myelin-associated oligodendrocytic basic protein (Mobp), transcript variant 3, mRNA.		GO:0005739|GO:0005739	GO:0019911|GO:0019911	chr9	120017270	120017319	AGCTGCTCTCTGCAAGTACTAACATGGGGGATCTGTCCACAGTACCAAGC	NM_001039365.1	86355502	GO:0005739|GO:0005739|GO:0019911|GO:0019911	MOBP	+	ILMN_3024681	695	I	NP_001034454.1	NM_001039365.1	ILMN_244182	NM_001039365.1	MOBP155; R74645; MOBP69; AI839848; MOBP81; MOBP73; AI835053; MOBP170	ILMN_244182
4730685	0.0170777	1.45054	Pmp22									GGAGACCCGATACAAACGGTTCATAACTGCTTTCATACCTAGCTAGGCTG	NM_008885.1	6679394		PMP22		ILMN_1228535	1446	S		NM_008885.1	ILMN_215585	scl0001394.1_56		ILMN_215585
6180411	0.0171293	1.27989	Gltp	56356	Mus musculus glycolipid transfer protein (Gltp), mRNA.	GO:0046836|GO:0006810|GO:0006869	GO:0016020		chr5	115119709	115119758	TGTACCAGCAAGCCTTTTCAACCAACTGACTAGGCGCACACAGGTGACCC	NM_019821.2	31560403	GO:0016020|GO:0046836|GO:0006810|GO:0006869	GLTP	-	ILMN_2971816	1361	S	NP_062795.2	NM_019821.2	ILMN_208899	NM_019821.2	1110001F24Rik; C76925; C77564	ILMN_208899
5490138	0.0172645	1.26025	Enpp4									ATGATATTCATGCGGAGCAGAGCATCCACATCCCGTCCATTCTCCCGTCT	NM_199016.1	39841030		ENPP4		ILMN_2762380	1418	S		NM_199016.1	ILMN_223315	scl00224794.1_18		ILMN_223315
50196	0.0172653	1.4834	Alox12b									CATCCATGAGGAACCCACCGATGCAGACCAAGGGGCTAACTACTCTGCAG	NM_009659.1	6753039		ALOX12B		ILMN_1235966	1964	S		NM_009659.1	ILMN_220529	scl41375.14.1_15		ILMN_220529
2570070	0.0173771	1.3131	C430004E15Rik									CCTACCTTTTGAGGAGTGGCCACTGCGAGGAGTGAGAGGCTACCCTAGTT	NM_175286.2	31341525		C430004E15RIK		ILMN_2625047	2610	S		NM_175286.2	ILMN_212315	scl21186.4.1_111		ILMN_212315
1070010	0.0175819	1.25347	Usp54									CCATAGTCAGGATTCTGACCACGTCCTTAAGGGAAGCCCAACTGCCCAGG	NM_030180.1	21313481		USP54		ILMN_2418324	18	S		NM_030180.1	ILMN_184400	scl45854.5_74		ILMN_184400
7550112	0.0177458	1.39353	Cxcl12									TCGACGGGCTAGCAGTGTCTAAGCAGCGATGGGTTCAGTGTTGTGTGTGG	NM_013655.2	12025674		CXCL12		ILMN_2658908	2871	S		NM_013655.2	ILMN_215390	scl0001241.1_2518		ILMN_215390
4390553	0.0177716	1.27242	6330505N24Rik									CTCATACTCAGGACCCTATCCCTAACTCCTGCCCCGAGACAAAGATCCAA	XM_130991.3	38077431		6330505N24RIK		ILMN_1220688	3954	S		XM_130991.3	ILMN_220853	scl22011.14.1179_292		ILMN_220853
1300768	0.0178088	1.2683	1700019D03Rik	67080	Mus musculus RIKEN cDNA 1700019D03 gene (1700019D03Rik), mRNA.				chr1	52869900	52869949	GAGCCCGGTGCTGTGATCGGTGCCCTGATCCTTGAATTCGCAGACCGTCT	NM_144953.1	21450634		1700019D03RIK	-	ILMN_2646640	556	S	NP_659202.1	NM_144953.1	ILMN_214304	NM_144953.1	2410136C24Rik; AA410151; MGC58779	ILMN_214304
3190689	0.0179283	1.34905	Adssl1	11565	Mus musculus adenylosuccinate synthetase like 1 (Adssl1), mRNA.	GO:0006164|GO:0006163|GO:0006164|GO:0006163|GO:0006164|GO:0006163		GO:0016874|GO:0000166|GO:0046872|GO:0000287|GO:0005525|GO:0004019|GO:0005515|GO:0016874|GO:0000166|GO:0046872|GO:0000287|GO:0005525|GO:0004019|GO:0005515|GO:0016874|GO:0000166|GO:0046872|GO:0000287|GO:0005525|GO:0004019|GO:0005515	chr12	113879280	113879329	CGAGACCCTCGGCAGTGCCACCAACACCTTCAACGAAACAGTCTGAAGCT	NM_007421.1	6671518	GO:0006164|GO:0006163|GO:0006164|GO:0006163|GO:0006164|GO:0006163|GO:0016874|GO:0000166|GO:0046872|GO:0000287|GO:0005525|GO:0004019|GO:0005515|GO:0016874|GO:0000166|GO:0046872|GO:0000287|GO:0005525|GO:0004019|GO:0005515|GO:0016874|GO:0000166|GO:0046872|GO:0000287|GO:0005525|GO:0004019|GO:0005515	ADSSL1	+	ILMN_1245079	1463	S	NP_031447.1	NM_007421.1	ILMN_210075	NM_007421.1	Adss1; AI528595; Adss	ILMN_210075
2030484	0.018095	1.42365	P2rx4									TGCTGCGTCTGTCACTCTAGAGACGGTTCCAGAGTCTCACTCGGTCTCCA	NM_011026.1	6754961		P2RX4		ILMN_1237644	1177	S		NM_011026.1	ILMN_211852	scl0004034.1_13		ILMN_211852
6960026	0.0182438	1.38511	D2Bwg0891e				GO:0005737	GO:0005515	chr2	164316215	164316264	GAGGGGATGTTCTGAGGAGTTCCACTTTCCAGTTATCCTGCCTCTATAAG	NM_026797.1	30794439	GO:0005737|GO:0005515	D2BWG0891E	+	ILMN_1249905	1098	S		NM_026797.1	ILMN_215731	scl052840.5_2		ILMN_215731
650411	0.0192883	1.25315	Rdh11	17252	Mus musculus retinol dehydrogenase 11 (Rdh11), mRNA.	GO:0045494|GO:0042572	GO:0005622|GO:0005783|GO:0016021|GO:0016020	GO:0004745	chr12	80093459	80093508	CTTTGGGGGTATGCTCTCCTGAAATGTTGAGGCCCCTGGGTTTGATCCCA	NM_021557.2	19482171	GO:0005622|GO:0005783|GO:0016021|GO:0016020|GO:0045494|GO:0042572|GO:0004745	RDH11	-	ILMN_2899318	2930	S	NP_067532.2	NM_021557.2	ILMN_227947	NM_021557.2	AI428145; Ube-1c; Arsdr1; HCBP12; C85936; AU045252; M42C60; 2610319N22Rik; Mdt1; UBE-1c1; CGI-82; SCALD; Psdr1	ILMN_227947
50292	0.0198984	1.34819	Cobl	12808	Mus musculus cordon-bleu (Cobl), mRNA.	GO:0001843			chr11	12137121	12137170	GGCCAGAGAGCAGAGTGTTGAGGACCTATATGTAGCAGAGGGCAGTCCAC	NM_172496.2	32441275	GO:0001843	COBL	-	ILMN_2951682	4966	S	NP_766084.2	NM_172496.2	ILMN_255747	NM_172496.2	4732460E13; C530045F18Rik; mKIAA0633	ILMN_255747
7380364	0.0201055	1.29313	Carhsp1	52502	Mus musculus calcium regulated heat stable protein 1 (Carhsp1), mRNA.	GO:0006355		GO:0003676|GO:0003677|GO:0005515	chr16	8658946	8658995	CACTCTGGTATGGTTAGACTTTGGGCAGCACATGGTTGACCTGCTAGTGA	NM_025821.2	27229012	GO:0006355|GO:0003676|GO:0003677|GO:0005515	CARHSP1	-	ILMN_1225035	2533	S	NP_080097.1	NM_025821.2	ILMN_218944	NM_025821.2	MGC101919; Crhsp-24; 1200011K09Rik; D16Ertd465e	ILMN_218944
1940132	0.0205898	1.49732	1110011D13Rik	74770	Mus musculus hedgehog acyltransferase-like (Hhatl), mRNA.		GO:0016020|GO:0005737	GO:0003674	chr9	121693303	121693352	CCCAGACCACACTGGCGGTCTTGTTTGTCACCTACTGTGGTGTCCAGCTG	NM_029095.1	21312881	GO:0016020|GO:0005737|GO:0003674	1110011D13RIK	-	ILMN_2707207	1528	S	NP_083371.1	NM_029095.1	ILMN_219320	NM_029095.1	Gup1; 1110011D13Rik	ILMN_219320
4570474	0.0211842	1.25464	Pcdhb12	93883	Mus musculus protocadherin beta 12 (Pcdhb12), mRNA.			GO:0005509	chr18	37597760	37597809	CCGACCCAGGCTGCTGCTGAAGAAAGAGAAAATGCTGTTGTGCGCAATAG	NM_053137.1	18087786	GO:0005509	PCDHB12	+	ILMN_1216692	2304	S	NP_444367.1	NM_053137.1	ILMN_223591	NM_053137.1	PcdhbL; Pcdhb5F	ILMN_223591
1400053	0.0215328	1.62257	Apod									GCCAAAGGACAAAATTTCCATCTTGGGAAATGCCCGTCTCCTCCTGTGCA	NM_007470.1	6680705		APOD		ILMN_2668927	140	S		NM_007470.1	ILMN_216245	scl48566.2.188_10		ILMN_216245
5860358	0.0225705	1.43186	Vegfa									CATCACGTCTTTGTCTCTAGAGCAGTTTTCCGAGATATTCCGTAGTACAT	NM_009505.2	40254602		VEGFA		ILMN_2484527	17	S		NM_009505.2	ILMN_192050	scl49877.10_136		ILMN_192050
7100722	0.0244163	1.30275	Gba	14466	Mus musculus glucosidase, beta, acid (Gba), mRNA.	GO:0008152|GO:0006665|GO:0006629|GO:0007040	GO:0005764|GO:0016020	GO:0016787|GO:0016798|GO:0004348	chr3	89012535	89012584	TCGCCAGTGATGGAACTGACACCTGAGCAGGCACCTGGGCTTAGCATGGA	NM_001077411.1	116734814	GO:0005764|GO:0016020|GO:0008152|GO:0006665|GO:0006629|GO:0007040|GO:0016787|GO:0016798|GO:0004348	GBA	+	ILMN_3130172	1713	A	NP_001070879.1	NM_001077411.1	ILMN_231170	NM_001077411.1	GC; GBA1; GLUC; GCase	ILMN_231170
2320553	0.0251885	1.27377	Mscp									CCCTCCAGTGTCACCCCCAAGGCTATATCTCCAACATACTGCTATGCCAT	NM_030054.2	33465826		MSCP		ILMN_2696610	5565	S		NM_030054.2	ILMN_214648	scl000296.1_62		ILMN_214648
5860348	0.0257229	1.2647	Fah	14085	Mus musculus fumarylacetoacetate hydrolase (Fah), mRNA.	GO:0009072|GO:0006559|GO:0006572|GO:0006527|GO:0008152		GO:0003824|GO:0005509|GO:0000287|GO:0046872|GO:0016787|GO:0004334	chr7	84461393	84461442	CGGAAGTCACAAGACACACCCTTGCCTTATGAGGATCATGCTACCACTGC	NM_010176.1	6753813	GO:0009072|GO:0006559|GO:0006572|GO:0006527|GO:0008152|GO:0003824|GO:0005509|GO:0000287|GO:0046872|GO:0016787|GO:0004334	FAH	-	ILMN_2614494	1296	S	NP_034306.1	NM_010176.1	ILMN_211307	NM_010176.1		ILMN_211307
150019	0.0266898	1.40239	Litaf									GCCTAGCCATTGCCTGAGCTGTTCATACAATGATCCGGAAGTGCTAGCCA	NM_019980	9910577		LITAF		ILMN_2665490	1832	S			ILMN_187197	scl48756.9_28		ILMN_187197
3890332	0.0268571	1.32005	Gadd45a	13197	Mus musculus growth arrest and DNA-damage-inducible 45 alpha (Gadd45a), mRNA.	GO:0006469|GO:0006974|GO:0007049|GO:0007098|GO:0007050|GO:0006469|GO:0006974|GO:0007049|GO:0007098|GO:0007050	GO:0005634|GO:0005634	GO:0005515|GO:0005515	chr6	66985661	66985710	CCGGGAAAGTCGCTACATGGATCAGTGGGTGCCCGTGATTAATCTCCCGG	NM_007836.1	6681148	GO:0005634|GO:0005634|GO:0006469|GO:0006974|GO:0007049|GO:0007098|GO:0007050|GO:0006469|GO:0006974|GO:0007049|GO:0007098|GO:0007050|GO:0005515|GO:0005515	GADD45A	-	ILMN_2742152	603	S	NP_031862.1	NM_007836.1	ILMN_221926	NM_007836.1	AA545191; Ddit1; GADD45	ILMN_221926
360674	0.0296069	1.28611	Trp53inp2									CCCCAGCCTGGAACCCTCTGATCAACTTGCTGGGACCTATAACGTCTTAG	NM_178111.2	31342482		TRP53INP2		ILMN_2457585	2	S		NM_178111.2	ILMN_189011	scl068728.7_0		ILMN_189011
7510020	0.0311703	1.59002	Ifit3	15959	Mus musculus interferon-induced protein with tetratricopeptide repeats 3 (Ifit3), mRNA.	GO:0006955|GO:0006955|GO:0006955		GO:0005488|GO:0005488|GO:0005488	chr19	34662957	34663006	CTGTGAGACAGATGTGCTGTGGAGTGCTGCTTATGGGGAGAATGTGCTGA	NM_010501.1	6754287	GO:0006955|GO:0006955|GO:0006955|GO:0005488|GO:0005488|GO:0005488	IFIT3	+	ILMN_2944666	1458	S	NP_034631.1	NM_010501.1	ILMN_214979	NM_010501.1	Ifi49; MGC107331	ILMN_214979
2760437	0.0316242	2.3171	S3-12	57435	Mus musculus plasma membrane associated protein, S3-12 (S3-12), mRNA.		GO:0005886		chr17	55693981	55694030	CCTTAGTGTCTGCTTCACTCAAGCTGGTAGAACAGGCTACTCGCTGCACT	NM_020568.1	10181203	GO:0005886	S3-12	-	ILMN_2588249	5609	S	NP_065593.1	NM_020568.1	ILMN_208656	NM_020568.1	mKIAA1881	ILMN_208656
1740497	0.0351819	1.47055	2310006J04Rik									CAAGCCATTGCTTTGGCTCATCACATGATGAAACTCCTGAGGAGGAAAAC	NM_001039562.1	20863381		Ankrd37		ILMN_2595857	747	S		XM_134163.1	ILMN_209448	scl34861.7.1_55		ILMN_209448
5810398	0.0352188	1.30278	Rnase4									CTCTAACACCCCTTGAGACCAATTCTGCCACTGTATTTAGAAGCTTTGAG	NM_021472.1	10946867		RNASE4		ILMN_1235657	837	S		NM_021472.1	ILMN_210173	scl058809.2_14		ILMN_210173
6420639	0.0363522	1.36982	Pdlim2	213019	Mus musculus PDZ and LIM domain 2 (Pdlim2), mRNA.		GO:0005856|GO:0005856|GO:0005856|GO:0005856	GO:0008270|GO:0046872|GO:0005515|GO:0008270|GO:0046872|GO:0005515|GO:0008270|GO:0046872|GO:0005515|GO:0008270|GO:0046872|GO:0005515	chr14	70567490	70567539	AGGGACGGGCCGCCCCAAGGCAGTCCAGCTCTTTTCGACTCTTACAGGAA	NM_145978.1	22122422	GO:0005856|GO:0005856|GO:0005856|GO:0005856|GO:0008270|GO:0046872|GO:0005515|GO:0008270|GO:0046872|GO:0005515|GO:0008270|GO:0046872|GO:0005515|GO:0008270|GO:0046872|GO:0005515	PDLIM2	-	ILMN_1221178	748	S	NP_666090.1	NM_145978.1	ILMN_211617	NM_145978.1	MGC37634; mystique; Slim	ILMN_211617
6860138	0.0365157	1.26069	Ppargc1b									TTGATGTTCCACTGCCACGTTAGCGTCGTCCTCGCTTCCAGCGGATCGTC	NM_133249	18875425		PPARGC1B		ILMN_2771709	3391	S			ILMN_223929	scl0170826.1_122		ILMN_223929
2900072	0.0372037	1.29277	Htr1f	15557	Mus musculus 5-hydroxytryptamine (serotonin) receptor 1F (Htr1f), mRNA.	GO:0007186|GO:0007165|GO:0007186|GO:0007165	GO:0016020|GO:0016020	GO:0004872|GO:0004871|GO:0001584|GO:0004930|GO:0004872|GO:0004871|GO:0001584|GO:0004930	chr16	64924829	64924878	GCCCCCTGTCTAGGAATCAAGCTCTAAACACTAAGGACCTTAACTAACTC	NM_008310.2	31542975	GO:0016020|GO:0016020|GO:0007186|GO:0007165|GO:0007186|GO:0007165|GO:0004872|GO:0004871|GO:0001584|GO:0004930|GO:0004872|GO:0004871|GO:0001584|GO:0004930	HTR1F	-	ILMN_2933261	2255	S	NP_032336.1	NM_008310.2	ILMN_213531	NM_008310.2	Htr1eb	ILMN_213531
6370681	0.0376059	1.2757	Dhcr24									CCTGCATACCTTCCAAAATGACATCCACGTCTACCCCATCTGGCTGTGCC	NM_053272	16716608		DHCR24		ILMN_2620106	1213	S			ILMN_196043	scl25177.9.1_28		ILMN_196043
2030739	0.0379888	1.48284	Vegfa	22339	Mus musculus vascular endothelial growth factor A (Vegfa), transcript variant 1, mRNA.	GO:0007498|GO:0030855|GO:0008283|GO:0001525|GO:0030324|GO:0042462|GO:0006916|GO:0030154|GO:0007275|GO:0001568|GO:0016477|GO:0050679|GO:0007498|GO:0030855|GO:0008283|GO:0001525|GO:0030324|GO:0042462|GO:0006916|GO:0030154|GO:0007275|GO:0001568|GO:0016477|GO:0050679	GO:0016020|GO:0005737|GO:0016020|GO:0005737	GO:0008083|GO:0008201|GO:0008083|GO:0008201	chr17	46154668	46154717	GGCAGGACCCGCAAGCCCCTCACGGAGGCAGAGAAAAGAGAAAGTGTTTT	NM_001025250.2	118131137	GO:0016020|GO:0005737|GO:0016020|GO:0005737|GO:0007498|GO:0030855|GO:0008283|GO:0001525|GO:0030324|GO:0042462|GO:0006916|GO:0030154|GO:0007275|GO:0001568|GO:0016477|GO:0050679|GO:0007498|GO:0030855|GO:0008283|GO:0001525|GO:0030324|GO:0042462|GO:0006916|GO:0030154|GO:0007275|GO:0001568|GO:0016477|GO:0050679|GO:0008083|GO:0008201|GO:0008083|GO:0008201	VEGFA	-	ILMN_3121255	2128	A	NP_001020421.1	NM_001025250.2	ILMN_224512	NM_001025250.2	VEGF120; VPF; VEGF-A; Vegf	ILMN_224512
1850435	0.0406253	1.35042	Cldn11									GTGTCTAAGACTCTGGATACTGCAAGCTCCGTCCGGTGCATTTGTTCAGG	NM_008770.1	6679185		CLDN11		ILMN_1246139	1711	S		NM_008770.1	ILMN_220841	scl23301.3_380		ILMN_220841
6560594	0.04225	1.36843	Abca8a									TTTACCTATGGCTGGTTTCTACTCTCTAGTGGCTCAAAGCAATTTTGTCT	NM_153145.1	23346592		ABCA8A		ILMN_2686700	4879	S		NM_153145.1	ILMN_217713	scl39384.39.1_1		ILMN_217713
1500497	0.0428084	1.51387	Ddit3	13198	Mus musculus DNA-damage inducible transcript 3 (Ddit3), mRNA.	GO:0006983|GO:0030968|GO:0030503|GO:0006350|GO:0006355|GO:0042981|GO:0007049|GO:0042789|GO:0007050|GO:0006983|GO:0030968|GO:0030503|GO:0006350|GO:0006355|GO:0042981|GO:0007049|GO:0042789|GO:0007050	GO:0005634|GO:0005634	GO:0043565|GO:0046983|GO:0003700|GO:0003677|GO:0043565|GO:0046983|GO:0003700|GO:0003677	chr10	126732884	126732933	GCCCTCGCTCTCCAGATTCCAGTCAGAGTTCTATGGCCCAGGAGGAAGAG	NM_007837.2	31982414	GO:0005634|GO:0005634|GO:0006983|GO:0030968|GO:0030503|GO:0006350|GO:0006355|GO:0042981|GO:0007049|GO:0042789|GO:0007050|GO:0006983|GO:0030968|GO:0030503|GO:0006350|GO:0006355|GO:0042981|GO:0007049|GO:0042789|GO:0007050|GO:0043565|GO:0046983|GO:0003700|GO:0003677|GO:0043565|GO:0046983|GO:0003700|GO:0003677	DDIT3	+	ILMN_2652909	394	S	NP_031863.2	NM_007837.2	ILMN_214872	NM_007837.2	chop; gadd153; CHOP10; CHOP-10	ILMN_214872
610601	0.0432562	1.28655	Ddc									CATGTCGTCTCCGAGACAAGTTTGTGCTACGCTTTGCTGTGTGCGCTCGC	NM_016672	22094148		DDC		ILMN_2628647	1321	S			ILMN_195063	scl40512.21.1_20		ILMN_195063
870706	0.043737	1.30737	Cdc37l1	67072	Mus musculus cell division cycle 37 homolog (S. cerevisiae)-like 1 (Cdc37l1), mRNA.	GO:0051301|GO:0051301|GO:0051301|GO:0051301	GO:0005737|GO:0005737|GO:0005737|GO:0005737	GO:0005515|GO:0005515|GO:0005515|GO:0005515	chr19	29083414	29083463	CAGCCGATGGGGCACCTAACCCTGTGGAAATGGACTGGAATTGTTGAATC	NM_025950.1	13385439	GO:0005737|GO:0005737|GO:0005737|GO:0005737|GO:0051301|GO:0051301|GO:0051301|GO:0051301|GO:0005515|GO:0005515|GO:0005515|GO:0005515	CDC37L1	+	ILMN_2749686	2365	S	NP_080226.1	NM_025950.1	ILMN_216676	NM_025950.1	Cdc37l; Harc; BB159850; 2700033A15Rik	ILMN_216676
3520408	0.0437802	1.42113	Mobp									CGCCCCAATGCTTTGCCTAATGTAAATCCCACGGCGGCCCCACTGATTTA	NM_008614	31543261		MOBP		ILMN_1223628	3182	S			ILMN_191708	scl36340.7_459		ILMN_191708
380438	0.0443466	1.27443	Zfp537									CCCGTGGTAACCGGCTCTCCAAGCCATTCTTGTCTCCATTTCTGGCAGTT	NM_172298.1	26986626		ZFP537		ILMN_1253593	18	S		NM_172298.1	ILMN_194436	scl32778.3_549		ILMN_194436
5130438	0.0479186	1.25095	2310069I04Rik									CCTGTGTCAACTGCCCGCTTCCTCCCTCGTGCACCTCAATCTATGGATCT	NM_133715.1	19526895		2310069I04RIK		ILMN_1227758	764	S		NM_133715.1	ILMN_209432	scl39481.1_185		ILMN_209432
510010	0.0484375	1.28804	Rasgrp3	240168	Mus musculus RAS, guanyl releasing protein 3 (Rasgrp3), mRNA.	GO:0007265|GO:0051056|GO:0043087	GO:0005622|GO:0005737	GO:0005509|GO:0017016|GO:0005088	chr17	75433908	75433957	GCTGGCAAACCCTCTAAAAACACCCAGAAGGAAACCTTAGGGAAGGCTGG	NM_207246.2	46559776	GO:0005622|GO:0005737|GO:0007265|GO:0051056|GO:0043087|GO:0005509|GO:0017016|GO:0005088	RASGRP3	+	ILMN_2908687	4387	S	NP_997129.1	NM_207246.2	ILMN_216421	NM_207246.2	MGC74365; Gm327; BC066069; MGC79207	ILMN_216421
6520075	0.0486856	1.44825	Ier3									GGGCGGCTGTCTGGGGTCGCCTAGTATGTATGTTCTGTGAACACGAATAA	NM_133662.1	19526807		IER3		ILMN_1216764	1024	S		NM_133662.1	ILMN_223302	scl50762.2_0		ILMN_223302
4480114	0.0498712	1.2799	Kif1b									GACATGAATGACTGGTTATATGCCTTTAACCCACTTCTGGCTGGCACAAT	NM_207682.1	46592892		KIF1B		ILMN_2647921	5531	S		NM_207682.1	ILMN_214427	scl0002773.1_49		ILMN_214427
6220113	0.0356997	1.38697	1700084C01Rik	78465	Mus musculus RIKEN cDNA 1700084C01 gene (1700084C01Rik), mRNA.				chr1	171771164	171771213	CCGAAGCTCTGCGATGCTTAGAGTGCCACCTGCTGGTCAAATGGCATAGC	NM_001033185.1	85701697		1700084C01RIK	+	ILMN_2862026	1276	S	NP_001028357.1	NM_001033185.1	ILMN_231776	NM_001033185.1		ILMN_231776
4760392	0.00519741	1.33263	Ptprr	19279	Mus musculus protein tyrosine phosphatase, receptor type, R (Ptprr), mRNA.	GO:0001701|GO:0007185|GO:0006470|GO:0001701|GO:0007185|GO:0006470|GO:0001701|GO:0007185|GO:0006470	GO:0005886|GO:0016020|GO:0009986|GO:0005886|GO:0016020|GO:0009986|GO:0005886|GO:0016020|GO:0009986	GO:0016787|GO:0004725|GO:0019901|GO:0005001|GO:0004872|GO:0004721|GO:0016787|GO:0004725|GO:0019901|GO:0005001|GO:0004872|GO:0004721|GO:0016787|GO:0004725|GO:0019901|GO:0005001|GO:0004872|GO:0004721	chr10	115599613	115599662	TGGTTTGCATCAGAGTTTACCACAGTTTGGAATTACAGACGTCGCCCCTG	NM_011217.1	6755247	GO:0005886|GO:0016020|GO:0009986|GO:0005886|GO:0016020|GO:0009986|GO:0005886|GO:0016020|GO:0009986|GO:0001701|GO:0007185|GO:0006470|GO:0001701|GO:0007185|GO:0006470|GO:0001701|GO:0007185|GO:0006470|GO:0016787|GO:0004725|GO:0019901|GO:0005001|GO:0004872|GO:0004721|GO:0016787|GO:0004725|GO:0019901|GO:0005001|GO:0004872|GO:0004721|GO:0016787|GO:0004725|GO:0019901|GO:0005001|GO:0004872|GO:0004721	PTPRR	+	ILMN_2665459	927	S	NP_035347.1	NM_011217.1	ILMN_215941	NM_011217.1	Gmcp1; PTPBR7; PTP-SL; mPTP213	ILMN_215941
1070307	0.00892558	1.34107	Selpl	20345	Mus musculus selectin, platelet (p-selectin) ligand (Selplg), mRNA.	GO:0007155	GO:0016020	GO:0005529|GO:0005515	chr5	114268689	114268738	CCGCCATGTCTGCTTCTCTGATTCCAGTGGCAGGTAGCTCGGCTTTCCCA	NM_009151.2	31982018	GO:0016020|GO:0007155|GO:0005529|GO:0005515	SELPL	-	ILMN_2820893	1544	S	NP_033177.2	NM_009151.2	ILMN_220694	NM_009151.2	Selplg; Psgl1; Selpl; CD162; Psgl-1	ILMN_220694
3290240	0.000998	1.64024	Gpr34	23890	Mus musculus G protein-coupled receptor 34 (Gpr34), mRNA.	GO:0007186|GO:0007165|GO:0007186|GO:0007165	GO:0016020|GO:0016020	GO:0004872|GO:0004930|GO:0001584|GO:0004871|GO:0004872|GO:0004930|GO:0001584|GO:0004871	chrX	12797274	12797323	TGTCCGTGACAGTCAAAATGCCCCAGTACAGCACTAAGGGTAATTGAGGC	NM_011823.2	31560527	GO:0016020|GO:0016020|GO:0007186|GO:0007165|GO:0007186|GO:0007165|GO:0004872|GO:0004930|GO:0001584|GO:0004871|GO:0004872|GO:0004930|GO:0001584|GO:0004871	GPR34	+	ILMN_1237817	1333	S	NP_035953.2	NM_011823.2	ILMN_221971	NM_011823.2		ILMN_221971
6860040	0.0111687	1.3807	Klhl6	239743	Mus musculus kelch-like 6 (Drosophila) (Klhl6), mRNA.			GO:0005515|GO:0005515|GO:0005515	chr16	19946621	19946670	CAGGAAGCCAACCACAAATTCGGCTGGTGTCTCTGTCTGGCAAGTTTGCT	NM_183390.1	34419627	GO:0005515|GO:0005515|GO:0005515	KLHL6	-	ILMN_2840514	2248	S	NP_899246.1	NM_183390.1	ILMN_211787	NM_183390.1	MGC118659	ILMN_211787
3710403	0.0110057	1.57715	P2ry6									CCCTCCTGTCCAAGAGCCCGGAAAGCTCACGTTCACATCCATTTGCCAAG	NM_183168	34147202		P2RY6		ILMN_2663130	1822	S			ILMN_194028	scl0066545.1_28		ILMN_194028

## Sheet: MA v MY
ProbeID	p ( MAvMY P <= 0.05 FC >=1.25 )	FC (abs) ( MAvMY P <= 0.05 FC >=1.25 )	Symbol	Entrez_Gene_ID	Definition	Ontology_Process	Ontology_Component	Ontology_Function	Chromosome	Chromosome Start Index(Avadis)	Chromosome End Index(Avadis)	Probe_Sequence	Accession	GI	GO(Avadis)	ILMN_Gene	Probe_Chr_Orientation	Probe_Id	Probe_Start	Probe_Type	Protein_Product	RefSeq_ID	Search_Key	Source_Reference_ID	Synonyms	Transcript	Unigene_ID
1410762	0.000366	-1.54479	Gpr17	574402	Mus musculus G protein-coupled receptor 17 (Gpr17), mRNA.	GO:0007186|GO:0007165	GO:0016021|GO:0016020	GO:0045028|GO:0004872|GO:0004871|GO:0001584|GO:0004930	chr18	32102801	32102850	CAGCCAGTGTTTAACCAGTCCTTGCCTCTGGGTCTGCCAGATGCTGGGGT	NM_001025381.1	71725393	GO:0016021|GO:0016020|GO:0007186|GO:0007165|GO:0045028|GO:0004872|GO:0004871|GO:0001584|GO:0004930	GPR17	-	ILMN_3160970	4995	S	NP_001020552.1	NM_001025381.1	ILMN_244720	NM_001025381.1	MGC99918	ILMN_244720
3130609	0.00108014	-1.5263	Hist1h2ak	319169	Mus musculus histone cluster 1, H2ak (Hist1h2ak), mRNA.	GO:0006334|GO:0007001	GO:0005694|GO:0005634|GO:0000786	GO:0003677	chr13	21845646	21845695	ATGTCAGGAAGAGGCAAGCAGGGTGGCAAGGCTCGCGCCAAGGCCAAGAC	NM_178183.1	30061370	GO:0005694|GO:0005634|GO:0000786|GO:0006334|GO:0007001|GO:0003677	HIST1H2AK	-	ILMN_2847144	1	S	NP_835490.1	NM_178183.1	ILMN_196730	NM_178183.1		ILMN_196730
3520717	0.00226416	-1.50373	Hist1h2ad	319165	Mus musculus histone cluster 1, H2ad (Hist1h2ad), mRNA.	GO:0007001|GO:0006334	GO:0005694|GO:0005634|GO:0000786	GO:0003674|GO:0003677	chr13	23666342	23666391	GTCTGGACGCGGCAAACAGGGTGGCAAGGCTCGCGCCAAGGCCAAGACCC	NM_178188.3	67972409	GO:0005694|GO:0005634|GO:0000786|GO:0007001|GO:0006334|GO:0003674|GO:0003677	HIST1H2AD	+	ILMN_2795040	3	S	NP_835495.1	NM_178188.3	ILMN_196727	NM_178188.3		ILMN_196727
1780019	0.00860691	-1.34445	Ptpro									GCGAGTGTGCTCCTCGCTCCAACCTTGAAGCTACGGGTCAGGAGTAGGCA	NM_011216.1	6997246		PTPRO		ILMN_1213978	2113	S		NM_011216.1	ILMN_213655	scl0001139.1_0		ILMN_213655
2710674	0.0101501	-1.28588	Zfp11	22648	Mus musculus zinc finger protein 11 (Zfp11), mRNA.		GO:0005634|GO:0005622	GO:0008270|GO:0046872|GO:0003676|GO:0003677	chr5	130161136	130161185	AAGCTCAGCCCTCAGGCCATCTCAGCAGAAAAATAATCCTGCTTTCTGAG	NM_172462.4	122937378	GO:0005634|GO:0005622|GO:0008270|GO:0046872|GO:0003676|GO:0003677	ZFP11	-	ILMN_2785558	3200	S	NP_766050.1	NM_172462.4	ILMN_191374	NM_172462.4	Zfp-11; 6720465D24; Krox-6	ILMN_191374
4480646	0.010988	-1.43442	Casp6	12368	Mus musculus caspase 6 (Casp6), mRNA.	GO:0006915|GO:0006917|GO:0006915|GO:0006917		GO:0008234|GO:0016787|GO:0008233|GO:0008234|GO:0016787|GO:0008233	chr3	129616279	129616328	GGCTCCTGGTACATTCAGGATTTGTGTGAGATGCTGGCGAGGTACGGCAG	NM_009811.2	31981864	GO:0006915|GO:0006917|GO:0006915|GO:0006917|GO:0008234|GO:0016787|GO:0008233|GO:0008234|GO:0016787|GO:0008233	CASP6	+	ILMN_2923865	675	S	NP_033941.2	NM_009811.2	ILMN_216135	NM_009811.2	Mch2; mCASP-6	ILMN_216135
5900044	0.0172369	-1.34111	Slco1c1	58807	Mus musculus solute carrier organic anion transporter family, member 1c1 (Slco1c1), mRNA.	GO:0006811|GO:0006810	GO:0016020	GO:0003674|GO:0005215	chr6	141517966	141518015	CAAGCATCAAAAAGGAGACATGCGCTGCAAGGGATCGTGGATTGCAGCCC	NM_021471.1	10946865	GO:0016020|GO:0006811|GO:0006810|GO:0003674|GO:0005215	SLCO1C1	+	ILMN_1242173	2282	S	NP_067446.1	NM_021471.1	ILMN_218914	NM_021471.1	OATP-F; MGC90655; Slc21a14; Oatp2	ILMN_218914
5270435	0.0231826	-1.25375	Gnb4	14696	Mus musculus guanine nucleotide binding protein, beta 4 (Gnb4), mRNA.	GO:0007165|GO:0007186|GO:0007165|GO:0007186	GO:0005834|GO:0005834	GO:0005083|GO:0003924|GO:0004871|GO:0005083|GO:0003924|GO:0004871	chr3	32482595	32482644	CTCCTAACGGAACAGACAGCTCTCCTCTTCAGTTCTCTCCTGTAGATTCA	NM_013531.2	31542898	GO:0005834|GO:0005834|GO:0007165|GO:0007186|GO:0007165|GO:0007186|GO:0005083|GO:0003924|GO:0004871|GO:0005083|GO:0003924|GO:0004871	GNB4	-	ILMN_1240125	2556	S	NP_038559.2	NM_013531.2	ILMN_220789	NM_013531.2	6720453A21Rik; G(beta)4	ILMN_220789
1470341	0.0240281	-1.41244	Hist1h2ah	319168	Mus musculus histone cluster 1, H2ah (Hist1h2ah), mRNA.	GO:0006334|GO:0007001	GO:0005694|GO:0005634|GO:0000786	GO:0003677	chr13	22127364	22127413	ACGCGGTAAGCAGGGCGGCAAGGCTCGCGCCAAGGCCAAGACCCGCTCCT	NM_175659.1	30061326	GO:0005694|GO:0005634|GO:0000786|GO:0006334|GO:0007001|GO:0003677	HIST1H2AH	-	ILMN_2730329	8	S	NP_783590.1	NM_175659.1	ILMN_196729	NM_175659.1	RP23-9O16.9	ILMN_196729
2850403	0.030181	-1.93262	Mid1	17318	Mus musculus midline 1 (Mid1), transcript variant 2, mRNA.	GO:0006512|GO:0007026|GO:0006512|GO:0007026	GO:0015630|GO:0016021|GO:0005874|GO:0005622|GO:0015630|GO:0016021|GO:0005874|GO:0005622	GO:0016874|GO:0008270|GO:0046872|GO:0005515|GO:0016874|GO:0008270|GO:0046872|GO:0005515	chrX	166428368	166428417	AGGCACAGTTTTTTCACACGTTGCACTTGTTCTTCTGTGGCCTGACCCCC	NM_183151.1	127138777	GO:0015630|GO:0016021|GO:0005874|GO:0005622|GO:0015630|GO:0016021|GO:0005874|GO:0005622|GO:0006512|GO:0007026|GO:0006512|GO:0007026|GO:0016874|GO:0008270|GO:0046872|GO:0005515|GO:0016874|GO:0008270|GO:0046872|GO:0005515	MID1	+	ILMN_3159435	3612	A	NP_898974.1	NM_183151.1	ILMN_242848	NM_183151.1	MGC60591; DXHXS1141; 61B3-R; Fxy; Trim18	ILMN_242848
6860711	0.0308277	-1.33388	Igsf1	209268	Mus musculus immunoglobulin superfamily, member 1 (Igsf1), transcript variant 4, mRNA.		GO:0016020|GO:0016020	GO:0003674|GO:0003674	chrX	47135829	47135878	CTTGAGTTGGGTCAAGAGGATTCTGGGCGTGGCAAGCTCTACAGGTCAAG	NM_183336.1	41281998	GO:0016020|GO:0016020|GO:0003674|GO:0003674	IGSF1	-	ILMN_1258853	2500	S	NP_899179.1	NM_183336.1	ILMN_215516	NM_183336.1	InhBP/p120; 5530402E03; 5330413N23; AI747649; mKIAA0364	ILMN_215516
6100092	0.0496328	-1.30159	Cpne8	66871	Mus musculus copine VIII (Cpne8), transcript variant 2, mRNA.			GO:0003674|GO:0003674	chr15	90474057	90474106	AGAACAGCACACAGTATTACCTCGTCAGAGCCCTCCACTCAGCCCTGCTG	NM_001033851.1	76563927	GO:0003674|GO:0003674	CPNE8	-	ILMN_3072337	347	I	NP_001029023.1	NM_001033851.1	ILMN_232940	NM_001033851.1	1200003E11Rik; 1500031E20Rik	ILMN_232940
4640446	0.0499272	-1.30059	Fmo1	14261	Mus musculus flavin containing monooxygenase 1 (Fmo1), mRNA.	GO:0006118	GO:0016021|GO:0016020|GO:0005783|GO:0031227|GO:0005792	GO:0016491|GO:0050661|GO:0004499|GO:0015036|GO:0004497|GO:0050660	chr1	164759936	164759985	CCCCTTTCCGGTTCACCTCACTGGCAGCTTGGTATTGCTGGGTCTCTTGC	NM_010231.2	31981773	GO:0016021|GO:0016020|GO:0005783|GO:0031227|GO:0005792|GO:0006118|GO:0016491|GO:0050661|GO:0004499|GO:0015036|GO:0004497|GO:0050660	FMO1	-	ILMN_2838308	2032	S	NP_034361.1	NM_010231.2	ILMN_213755	NM_010231.2		ILMN_213755
6220113	0.0452503	-1.28109	1700084C01Rik	78465	Mus musculus RIKEN cDNA 1700084C01 gene (1700084C01Rik), mRNA.				chr1	171771164	171771213	CCGAAGCTCTGCGATGCTTAGAGTGCCACCTGCTGGTCAAATGGCATAGC	NM_001033185.1	85701697		1700084C01RIK	+	ILMN_2862026	1276	S	NP_001028357.1	NM_001033185.1	ILMN_231776	NM_001033185.1		ILMN_231776
4200347	0.00482601	-1.28609	Gosr2	56494	Mus musculus golgi SNAP receptor complex member 2 (Gosr2), mRNA.	GO:0006886|GO:0016192|GO:0006810|GO:0015031|GO:0006886|GO:0016192|GO:0006810|GO:0015031|GO:0006886|GO:0016192|GO:0006810|GO:0015031|GO:0006886|GO:0016192|GO:0006810|GO:0015031	GO:0016021|GO:0016020|GO:0000139|GO:0005789|GO:0016021|GO:0016020|GO:0000139|GO:0005789|GO:0016021|GO:0016020|GO:0000139|GO:0005789|GO:0016021|GO:0016020|GO:0000139|GO:0005789		chr11	103540518	103540567	ATGTTCCTCGTGGTACAGTACCTGACATGAGCCAGCTGTACCCAGCACTG	NM_019650.2	24528552	GO:0016021|GO:0016020|GO:0000139|GO:0005789|GO:0016021|GO:0016020|GO:0000139|GO:0005789|GO:0016021|GO:0016020|GO:0000139|GO:0005789|GO:0016021|GO:0016020|GO:0000139|GO:0005789|GO:0006886|GO:0016192|GO:0006810|GO:0015031|GO:0006886|GO:0016192|GO:0006810|GO:0015031|GO:0006886|GO:0016192|GO:0006810|GO:0015031|GO:0006886|GO:0016192|GO:0006810|GO:0015031	GOSR2	-	ILMN_2600339	657	S	NP_062624.2	NM_019650.2	ILMN_209907	NM_019650.2	C76855; 2310032N09Rik; SNARE; Gs27; membrin	ILMN_209907
940646	0.0232739	-1.28882	9130210N20Rik	223646	Mus musculus nicotinate phosphoribosyltransferase domain containing 1 (Naprt1), mRNA.	GO:0019363|GO:0019363|GO:0019363		GO:0004516|GO:0016740|GO:0016757|GO:0004516|GO:0016740|GO:0016757|GO:0004516|GO:0016740|GO:0016757	chr15	75718608	75718657	TGCACTGTGAAGCCAGCCCAAGTGGAGCCATTGCTGCGACTCTACCTGCA	NM_172607.2	31982088	GO:0019363|GO:0019363|GO:0019363|GO:0004516|GO:0016740|GO:0016757|GO:0004516|GO:0016740|GO:0016757|GO:0004516|GO:0016740|GO:0016757	9130210N20RIK	-	ILMN_2799590	1629	S	NP_766195.2	NM_172607.2	ILMN_217024	NM_172607.2	9130210N20Rik	ILMN_217024
60239	0.0173202	-1.36319	Dusp6	67603	Mus musculus dual specificity phosphatase 6 (Dusp6), mRNA.	GO:0006470|GO:0006470|GO:0006470		GO:0008138|GO:0005515|GO:0004725|GO:0004721|GO:0016787|GO:0017017|GO:0008138|GO:0005515|GO:0004725|GO:0004721|GO:0016787|GO:0017017|GO:0008138|GO:0005515|GO:0004725|GO:0004721|GO:0016787|GO:0017017	chr10	98697023	98697072	GTGCGAGTATGAGCGCCCATTTGGTGGATGCAACAGGTTGAGAGGAAGGG	NM_026268.1	13399313	GO:0006470|GO:0006470|GO:0006470|GO:0008138|GO:0005515|GO:0004725|GO:0004721|GO:0016787|GO:0017017|GO:0008138|GO:0005515|GO:0004725|GO:0004721|GO:0016787|GO:0017017|GO:0008138|GO:0005515|GO:0004725|GO:0004721|GO:0016787|GO:0017017	DUSP6	+	ILMN_2925711	2643	S	NP_080544.1	NM_026268.1	ILMN_213741	NM_026268.1	MGC98540; MKP3; PYST1; MKP-3; 1300019I03Rik	ILMN_213741
6450600	0.00772303	-1.27065	A930008A22Rik									ATCAGGTCCCGAGACTACACAGCTGAGAGCGACGAGAAGAGGAACCGCTA	NM_172768	27777682		A930008A22RIK		ILMN_2646411	2674	S			ILMN_185047	scl36003.13.1_201		ILMN_185047
6480458	0.00545585	-1.37351	Tmem49	75909	Mus musculus transmembrane protein 49 (Tmem49), mRNA.		GO:0016021|GO:0016021|GO:0016021|GO:0016021|GO:0016021		chr11	86400330	86400379	CCTGTCGTGGTCGTGACATCGCATGGCTGTACCACCTTGTCGGATAGCTT	NM_029478.2	27753990	GO:0016021|GO:0016021|GO:0016021|GO:0016021|GO:0016021	TMEM49	-	ILMN_2591777	2453	S	NP_083754.2	NM_029478.2	ILMN_209017	NM_029478.2	ni-2; 4930579A11Rik; 3110098I04Rik; AI787464	ILMN_209017
2190446	0.000958	1.5094	Pcdhb3									GTGCACAGAAGTTGTGCCCTGTTCTGTTGTGAGCACCATGTATACAAAAG	NM_053128.1	18087776		PCDHB3		ILMN_1253649	2861	S		NM_053128.1	ILMN_223711	scl52072.1.185_54		ILMN_223711
3440132	0.00231198	1.3565	Smpdl3b									GTCCCTGCTCAAGGTCTGAACTGGGAACGTACGTGGTGTGCAAAACCCCT	NM_133888.1	19527103		SMPDL3B		ILMN_2602938	1828	S		NM_133888.1	ILMN_210171	scl23726.8.8_267		ILMN_210171
50739	0.00258769	1.43264	Pcdhb14	93885	Mus musculus protocadherin beta 14 (Pcdhb14), mRNA.			GO:0005509	chr18	37609965	37610014	GAGGTCTGCACTAGCATGATACTGGTAGTCATATTTGTAGCTGATTCACA	NM_053139.2	32189404	GO:0005509	PCDHB14	+	ILMN_2607000	2655	S	NP_444369.2	NM_053139.2	ILMN_210573	NM_053139.2	PcdhbN; 2210006M07Rik; Pcdhb17	ILMN_210573
7510243	0.00546463	1.61841	C4b	12268	Mus musculus complement component 4B (Childo blood group) (C4b), mRNA. XM_921663 XM_921673 XM_921676 XM_921678	GO:0006956|GO:0006954	GO:0005576	GO:0004866	chr17	34865419	34865468	TTCCTGATGGAGTTCAGCAGCCGGGGGTGCCAGGTGTGAGGCCTTAGGAC	NM_009780.1	6753225	GO:0005576|GO:0006956|GO:0006954|GO:0004866	C4B	-	ILMN_3049559	5236	I	NP_033910.1	NM_009780.1	ILMN_210539	NM_009780.1	Ss; C4	ILMN_210539
2350324	0.0124197	1.56244	Gstt3	103140	Mus musculus glutathione S-transferase, theta 3 (Gstt3), mRNA.	GO:0006749		GO:0004364|GO:0016740	chr10	75217872	75217921	CCGGCTCCAAACTGTCAAGCTACTTAATCTTGTGCCATAAGACGTCTTTT	NM_133994.2	31981627	GO:0006749|GO:0004364|GO:0016740	GSTT3	-	ILMN_2665715	1789	S	NP_598755.1	NM_133994.2	ILMN_215961	NM_133994.2	AI118089	ILMN_215961
6560594	0.0157461	1.47589	Abca8a									TTTACCTATGGCTGGTTTCTACTCTCTAGTGGCTCAAAGCAATTTTGTCT	NM_153145.1	23346592		ABCA8A		ILMN_2686700	4879	S		NM_153145.1	ILMN_217713	scl39384.39.1_1		ILMN_217713
5310196	0.02704	1.67773	B230206H07Rik	320871	Mus musculus RIKEN cDNA B230206H07 gene (B230206H07Rik), mRNA.				chr7	141210840	141210889	GCACCATAGTGGGTGGTGCTTGGAGGAGTCGCTGGTGGTGTTTGTTTCTT	NM_177280.2	31343236		B230206H07RIK	-	ILMN_2981623	2543	S	NP_796254.1	NM_177280.2	ILMN_210051	NM_177280.2		ILMN_210051
4570474	0.028524	1.26374	Pcdhb12	93883	Mus musculus protocadherin beta 12 (Pcdhb12), mRNA.			GO:0005509	chr18	37597760	37597809	CCGACCCAGGCTGCTGCTGAAGAAAGAGAAAATGCTGTTGTGCGCAATAG	NM_053137.1	18087786	GO:0005509	PCDHB12	+	ILMN_1216692	2304	S	NP_444367.1	NM_053137.1	ILMN_223591	NM_053137.1	PcdhbL; Pcdhb5F	ILMN_223591
4200646	0.0313875	1.41229	Ctss	13040	Mus musculus cathepsin S (Ctss), mRNA.		GO:0005764|GO:0016020	GO:0008234|GO:0016787|GO:0008233|GO:0004218|GO:0004197	chr3	95360183	95360232	CCAAGTGTGTCGTGATCAATGTGTAGTTACTGTACTAACTAGGTTATAGC	NM_021281.1	10946581	GO:0005764|GO:0016020|GO:0008234|GO:0016787|GO:0008233|GO:0004218|GO:0004197	CTSS	+	ILMN_1246861	1155	S	NP_067256.1	NM_021281.1	ILMN_220433	NM_021281.1		ILMN_220433
6110392	0.0322525	1.35675	Dscr1l1	53901	Mus musculus regulator of calcineurin 2 (Rcan2), transcript variant 1, mRNA.	GO:0019722|GO:0019722|GO:0019722		GO:0000166|GO:0000166|GO:0000166	chr17	44175825	44175874	GGCCATGGAAAGACTAGAAATAGTGGCGAGATGATGCCCTCTCGTGGCAG	NM_207649.1	46560586	GO:0019722|GO:0019722|GO:0019722|GO:0000166|GO:0000166|GO:0000166	DSCR1L1	+	ILMN_1212612	2723	S	NP_997532.1	NM_207649.1	ILMN_220888	NM_207649.1	MCIP2; ZAKI-4; Csp2; Dscr1l1	ILMN_220888
7510291	0.0346234	1.3377	Slamf9	98365	Mus musculus SLAM family member 9 (Slamf9), mRNA.		GO:0016020		chr1	174314924	174314973	CCCGTCTGATTGGCTTTTGAGGTCCTCTTCTGAGCTTTGTTTCAGGCTCT	NM_029612.2	31982609	GO:0016020	SLAMF9	+	ILMN_2663249	977	S	NP_083888.2	NM_029612.2	ILMN_215754	NM_029612.2	CD84-H1; 2310026I04Rik; AI462096; Cd2f10; SF2001; CD2F-10	ILMN_215754
1070341	0.0382493	1.62593	4933439C20Rik	236604	Mus musculus RIKEN cDNA 4933439C20 gene (4933439C20Rik), mRNA.	GO:0008654		GO:0004609	chr11	3031652	3031701	GGTTGAGGCCTTGCCCTGCAGAAGTAGGGGACATGCTGCTATTGGTCTAG	NM_001004146.1	51921288	GO:0008654|GO:0004609	4933439C20RIK	+	ILMN_2944601	1856	S	NP_001004146.1	NM_001004146.1	ILMN_241433	NM_001004146.1	MGC65558; MGC103350	ILMN_241433
6420376	0.0392648	1.3343	Ccl21a	20298	Mus musculus chemokine (C-C motif) ligand 21a (Ccl21a), mRNA.	GO:0045638|GO:0006955	GO:0005576	GO:0008009	chr4	42016727	42016776	TCCGTCCACACCCTTGCCCTGCTTCAACCATTACATCTGCACGGCCATCC	NM_011335.1	7549786	GO:0005576|GO:0045638|GO:0006955|GO:0008009	CCL21A	+	ILMN_2602139	578	S	NP_035465.1	NM_011335.1	ILMN_210092	NM_011335.1	6Ckine; TCA4; Scya21a; SLC; AI159701; CKb9; 6CKBAC1; Scya21	ILMN_210092
1710612	0.0401459	1.28334	Ccl21b									ATCACATCTGCACGGCCATCCCTTTCTTACCTGGCGGAGCTGCCTTCCCT	NM_011124.3	31981516		CCL21B		ILMN_1213286	634	S		NM_011124.3	ILMN_208956	scl0018829.1_65		ILMN_208956
1470386	0.0442695	1.41054	CRG-L1	230379	Mus musculus N-acylsphingosine amidohydrolase 3-like (Asah3l), mRNA.	GO:0006672|GO:0006629	GO:0016021|GO:0016020|GO:0000139|GO:0005789	GO:0016787|GO:0016811|GO:0017040	chr4	86566630	86566679	GGCGGTATGTACCCTGGCTGAAGTAATATTAACCATAGCTCTGGGAGGAT	NM_139306.1	21314857	GO:0016021|GO:0016020|GO:0000139|GO:0005789|GO:0006672|GO:0006629|GO:0016787|GO:0016811|GO:0017040	CRG-L1	+	ILMN_2629112	3999	S	NP_647467.1	NM_139306.1	ILMN_212677	NM_139306.1	CRG-L1; maCER2; RP24-468M3.3; 2410116I05Rik; Acer2	ILMN_212677
380438	0.0486695	1.49819	Zfp537									CCCGTGGTAACCGGCTCTCCAAGCCATTCTTGTCTCCATTTCTGGCAGTT	NM_172298.1	26986626		ZFP537		ILMN_1253593	18	S		NM_172298.1	ILMN_194436	scl32778.3_549		ILMN_194436
4540424	0.040146	1.35562	D11Ertd603e	52653	Mus musculus NudC domain containing 2 (Nudcd2), mRNA.				chr11	40583043	40583092	AGAGTTGTATACCCTTTGTCTAAATATGCTTGTCTGTTCACGGAAAGGAC	NM_026023.3	31981955		D11ERTD603E	+	ILMN_2751228	1150	S	NP_080299.3	NM_026023.3	ILMN_222546	NM_026023.3	D11Ertd603e; RP23-382C18.4; 2700047N05Rik	ILMN_222546
1010730	0.0207461	1.27672	Pde6d	18582	Mus musculus phosphodiesterase 6D, cGMP-specific, rod, delta (Pde6d), mRNA.	GO:0007602|GO:0007601|GO:0007602|GO:0007601|GO:0007602|GO:0007601|GO:0007602|GO:0007601		GO:0016787|GO:0004114|GO:0047555|GO:0016787|GO:0004114|GO:0047555|GO:0016787|GO:0004114|GO:0047555|GO:0016787|GO:0004114|GO:0047555	chr1	88440063	88440112	GTCAGCACATCCAAAGTGAGGCTTTTCTATGTTTGAGAGAATTTGTGTGC	NM_008801.2	31982129	GO:0007602|GO:0007601|GO:0007602|GO:0007601|GO:0007602|GO:0007601|GO:0007602|GO:0007601|GO:0016787|GO:0004114|GO:0047555|GO:0016787|GO:0004114|GO:0047555|GO:0016787|GO:0004114|GO:0047555|GO:0016787|GO:0004114|GO:0047555	PDE6D	-	ILMN_1260174	569	S	NP_032827.1	NM_008801.2	ILMN_213122	NM_008801.2	AI841218	ILMN_213122
1510176	0.0231106	1.3699	Epm2aip1	77781	Mus musculus EPM2A (laforin) interacting protein 1 (Epm2aip1), mRNA.		GO:0005783|GO:0005783|GO:0005783	GO:0005515|GO:0005515|GO:0005515	chr9	111122290	111122339	TAAGTAAACTTGTTTCTGAGAAAGATGTCTTAGTCAGCCCTTCTGACTAC	NM_175266.2	31341455	GO:0005783|GO:0005783|GO:0005783|GO:0005515|GO:0005515|GO:0005515	EPM2AIP1	+	ILMN_1256740	2630	S	NP_780475.1	NM_175266.2	ILMN_218771	NM_175266.2	A930003G21Rik; mKIAA0766	ILMN_218771
4120220	0.00978326	1.31494	Tmem66	67887	Mus musculus transmembrane protein 66 (Tmem66), mRNA.		GO:0016020|GO:0016020|GO:0016020		chr8			TTTCAGGCGGTAGCATTCAGACGCAAAAGCATGGAGTTCTCTGTGGAGTC	NM_026432.2	31982646	GO:0016020|GO:0016020|GO:0016020	TMEM66	+	ILMN_2881296	1855	S	NP_080708.2	NM_026432.2	ILMN_222214	NM_026432.2	1810045K07Rik	ILMN_222214
3440114	0.00459041	1.50755	C6.1A	210766	Mus musculus BRCA1/BRCA2-containing complex, subunit 3 (Brcc3), mRNA.	GO:0006974|GO:0010165|GO:0006512|GO:0006974|GO:0010165|GO:0006512|GO:0006974|GO:0010165|GO:0006512	GO:0000151|GO:0000151|GO:0000151	GO:0030234|GO:0030234|GO:0030234	chrX	72699039	72699088	CACTAGCTAATGAGCCACACCTGGCACCAAGGTACTGGACTTCAAATAGT	NM_145956.2	31542276	GO:0000151|GO:0000151|GO:0000151|GO:0006974|GO:0010165|GO:0006512|GO:0006974|GO:0010165|GO:0006512|GO:0006974|GO:0010165|GO:0006512|GO:0030234|GO:0030234|GO:0030234	C6.1A	+	ILMN_1246488	3934	S	NP_666068.1	NM_145956.2	ILMN_211926	NM_145956.2	C6.1A; MGC29148	ILMN_211926
3130050	0.00464315	1.27433	Smyd4	319822	Mus musculus SET and MYND domain containing 4 (Smyd4), mRNA.		GO:0005634	GO:0005488|GO:0046872|GO:0008270	chr11	75221607	75221656	GGCTCGATTTCATCTCACTAAACGATGAATCTGTTTCCCTGGAACATTCC	NM_177009.1	28892870	GO:0005634|GO:0005488|GO:0046872|GO:0008270	SMYD4	+	ILMN_2620603	3061	S	NP_795983.1	NM_177009.1	ILMN_211905	NM_177009.1	RP23-384C18.3; G430029E23Rik	ILMN_211905
1990731	0.0209061	1.44552	Ddt	13202	Mus musculus D-dopachrome tautomerase (Ddt), mRNA.	GO:0006583		GO:0016829	chr10	75234157	75234206	GAAAGGAACTGTCATGACATTTCTGTGACGGAAACAAAGAACCCAGGGTG	NM_010027.1	6753617	GO:0006583|GO:0016829	DDT	-	ILMN_2596297	380	S	NP_034157.1	NM_010027.1	ILMN_209491	NM_010027.1	C78655	ILMN_209491
1110022	0.0424467	1.35569	Vapa	30960	Mus musculus vesicle-associated membrane protein, associated protein A (Vapa), mRNA.		GO:0016020|GO:0005783|GO:0005874	GO:0003674|GO:0005198	chr17	65962812	65962861	CTTTACCTTTGCTAATATCATGGCAGAATTTTTCTTATCCCTTGTGAGGC	NM_013933.2	31980695	GO:0016020|GO:0005783|GO:0005874|GO:0003674|GO:0005198	VAPA	-	ILMN_2485148	20	S	NP_038961.2	NM_013933.2	ILMN_192116	NM_013933.2	VAP33; 33kDa	ILMN_192116
1340050	0.00868607	1.27832	Zc3hdc1	243771	Mus musculus poly (ADP-ribose) polymerase family, member 12 (Parp12), mRNA.	GO:0006471	GO:0005634	GO:0003950|GO:0003676|GO:0016740|GO:0046872|GO:0008270	chr6	39047906	39047955	GGCCCGACTTGAAGCCACAATCTTAATCCTTGTCTGATAACAGTTTTAGG	NM_172893.1	27370365	GO:0005634|GO:0006471|GO:0003950|GO:0003676|GO:0016740|GO:0046872|GO:0008270	ZC3HDC1	-	ILMN_1228913	1	S	NP_766481.1	NM_172893.1	ILMN_188937	NM_172893.1	Zc3hdc1; 9930021O16; AA536654; PARP-12; AA409132	ILMN_188937
1190634	0.0243542	1.28193	Yme1l1	27377	Mus musculus YME1-like 1 (S. cerevisiae) (Yme1l1), mRNA.	GO:0030163|GO:0030163|GO:0030163	GO:0005739|GO:0016020|GO:0005739|GO:0016020|GO:0005739|GO:0016020	GO:0017111|GO:0008237|GO:0016787|GO:0008233|GO:0005524|GO:0046872|GO:0008270|GO:0017111|GO:0008237|GO:0016787|GO:0008233|GO:0005524|GO:0046872|GO:0008270|GO:0017111|GO:0008237|GO:0016787|GO:0008233|GO:0005524|GO:0046872|GO:0008270	chr2	22978555	22978604	GTGCTGTTTCACTATCGACATCCAAATTGAATCCCAGTCTCAGTAAATTA	NM_013771.2	31543972	GO:0005739|GO:0016020|GO:0005739|GO:0016020|GO:0005739|GO:0016020|GO:0030163|GO:0030163|GO:0030163|GO:0017111|GO:0008237|GO:0016787|GO:0008233|GO:0005524|GO:0046872|GO:0008270|GO:0017111|GO:0008237|GO:0016787|GO:0008233|GO:0005524|GO:0046872|GO:0008270|GO:0017111|GO:0008237|GO:0016787|GO:0008233|GO:0005524|GO:0046872|GO:0008270	YME1L1	+	ILMN_1251206	1	S	NP_038799.1	NM_013771.2	ILMN_190911	NM_013771.2	FtsH1; Ftsh	ILMN_190911
6380280	0.0364421	1.41454	Pdhb	68263	Mus musculus pyruvate dehydrogenase (lipoamide) beta (Pdhb), mRNA.		GO:0005739|GO:0005739		chr14	8999289	8999338	GGACATCGAAGCCATAGAAGCCAGTGTGATGAAGACAAATCATCTCGTGA	NM_024221.3	110227587	GO:0005739|GO:0005739	PDHB	-	ILMN_3116570	882	A	NP_077183.1	NM_024221.3	ILMN_213240	NM_024221.3	2610103L06Rik; AL024199; C81408	ILMN_213240
6560152	0.0234918	1.4974	Ndufa5	68202	Mus musculus NADH dehydrogenase (ubiquinone) 1 alpha subcomplex, 5 (Ndufa5), mRNA.	GO:0006118|GO:0006118	GO:0005743|GO:0005739|GO:0005743|GO:0005739	GO:0016651|GO:0016651	chr6	24472716	24472765	CAAAGACTCTTGATATTCTGAAGCACTTTCCTAAACATGCAGCCTATAGA	NM_026614.1	13386099	GO:0005743|GO:0005739|GO:0005743|GO:0005739|GO:0006118|GO:0006118|GO:0016651|GO:0016651	NDUFA5	-	ILMN_2691460	227	S	NP_080890.1	NM_026614.1	ILMN_218088	NM_026614.1	2900002J19Rik	ILMN_218088
4060703	0.0456916	1.27027	Hprt									GACAAGTTTGTTGTTGGATATGCCCTTGACTATAATGAGTACTTCAGGGA	NM_013556.1	7305154		HPRT		ILMN_2776552	640	S		NM_013556.1	ILMN_210441	gi_7305154_ref_NM_013556.1__205_a_7_0		ILMN_210441
1440050	0.0180017	1.4162	P2ry12	70839	Mus musculus purinergic receptor P2Y, G-protein coupled 12 (P2ry12), mRNA.	GO:0007188|GO:0007186|GO:0007165|GO:0030168	GO:0005887|GO:0016020	GO:0001609|GO:0004872|GO:0004871|GO:0001584|GO:0004930|GO:0001621	chr3	59020419	59020468	GTGCCATTATCGGTACTTATCTGCTAACTAGCTTTGAAAATGCCTGCTGC	NM_027571.2	31980658	GO:0005887|GO:0016020|GO:0007188|GO:0007186|GO:0007165|GO:0030168|GO:0001609|GO:0004872|GO:0004871|GO:0001584|GO:0004930|GO:0001621	P2RY12	-	ILMN_2840082	2118	S	NP_081847.2	NM_027571.2	ILMN_234920	NM_027571.2	4921504D23Rik; P2Y12; 2900079B22Rik	ILMN_234920
2370279	0.0407986	1.39913	Phca									GGTGGAGAATTTGGGCTTTTCTTAACAGGTTAACAGTTTGTGCTGGTCAT	NM_025408.1	21313583		PHCA		ILMN_2669782	1135	S		NM_025408.1	ILMN_216325	scl066190.1_22		ILMN_216325
7610482	0.0011557	1.42116	Kcnip1	70357	Mus musculus Kv channel-interacting protein 1 (Kcnip1), mRNA.	GO:0006811|GO:0006810|GO:0006813|GO:0006811|GO:0006810|GO:0006813		GO:0030955|GO:0005267|GO:0005216|GO:0005244|GO:0030955|GO:0005267|GO:0005216|GO:0005244	chr11	33530536	33530585	TGAGATCTCTACAGCTGTTCCAAAATGTCATGTAACTGAGGACACTGGCC	NM_027398.2	27754024	GO:0006811|GO:0006810|GO:0006813|GO:0006811|GO:0006810|GO:0006813|GO:0030955|GO:0005267|GO:0005216|GO:0005244|GO:0030955|GO:0005267|GO:0005216|GO:0005244	KCNIP1	-	ILMN_1219628	953	S	NP_081674.2	NM_027398.2	ILMN_214486	NM_027398.2	Kchip1.2; AI842357; 2900046L02Rik; KCHIP1; AW494471; 3202002F18Rik	ILMN_214486
6560066	0.0183219	1.27983	Armcx5	494468	Mus musculus armadillo repeat containing, X-linked 5 (Armcx5), mRNA.			GO:0005488	chrX	131093282	131093331	TGACCAGAAACTCCAAGACTTAACAGACCACAGTGACCCTGATGTGAGAG	NM_001009575.2	85662390	GO:0005488	ARMCX5	+	ILMN_3001013	2416	S	NP_001009575.2	NM_001009575.2	ILMN_230946	NM_001009575.2	AW556585; MGC38735	ILMN_230946
4570181	0.0436276	1.37944	5330414D10Rik	245867	Mus musculus protein-L-isoaspartate (D-aspartate) O-methyltransferase domain containing 2 (Pcmtd2), mRNA.				chr2	181591461	181591510	GGTTGTTCTTGATGTTAACTCTGATTGTTAGCTAGACTTTTGTTACCTGG	NM_153594.2	31559900		5330414D10RIK	+	ILMN_2647084	2815	S	NP_705822.1	NM_153594.2	ILMN_214351	NM_153594.2	AI314201; 5330414D10Rik; MGC36470	ILMN_214351
270605	0.0146859	1.4075	Prkcm	18760	Mus musculus protein kinase C, mu (Prkcm), mRNA.	GO:0007242|GO:0006468|GO:0007242|GO:0006468|GO:0007242|GO:0006468		GO:0004674|GO:0005524|GO:0046872|GO:0008270|GO:0000166|GO:0016740|GO:0016301|GO:0004672|GO:0019992|GO:0004674|GO:0005524|GO:0046872|GO:0008270|GO:0000166|GO:0016740|GO:0016301|GO:0004672|GO:0019992|GO:0004674|GO:0005524|GO:0046872|GO:0008270|GO:0000166|GO:0016740|GO:0016301|GO:0004672|GO:0019992	chr12	51218036	51218085	CGGTCAGGTTTAACATTTGCCTTGCAGAACTGCCATTATTTTCTGTCAGA	NM_008858.1	6679350	GO:0007242|GO:0006468|GO:0007242|GO:0006468|GO:0007242|GO:0006468|GO:0004674|GO:0005524|GO:0046872|GO:0008270|GO:0000166|GO:0016740|GO:0016301|GO:0004672|GO:0019992|GO:0004674|GO:0005524|GO:0046872|GO:0008270|GO:0000166|GO:0016740|GO:0016301|GO:0004672|GO:0019992|GO:0004674|GO:0005524|GO:0046872|GO:0008270|GO:0000166|GO:0016740|GO:0016301|GO:0004672|GO:0019992	PRKCM	-	ILMN_2647484	2931	S	NP_032884.1	NM_008858.1	ILMN_214388	NM_008858.1	PKD; PKD1; Pkcm	ILMN_214388
150367	0.00880561	1.60025	Cacybp									GCTGGGAGATAGAATACAGAAGTGTTTGTCTGTAGTTGACATTAGATCCC	NM_009786	33468884		CACYBP		ILMN_2638958	1117	S			ILMN_194476	scl16071.6_96		ILMN_194476
510286	0.043959	1.335	Aldh6a1	104776	Mus musculus aldehyde dehydrogenase family 6, subfamily A1 (Aldh6a1), mRNA.	GO:0006573	GO:0005739	GO:0016491	chr12	85320533	85320582	CCAGCATTTTCCCTTTTTGTCCTTATATGTCTTTGCTGAATTTTGTGAGC	NM_134042.1	19527257	GO:0005739|GO:0006573|GO:0016491	ALDH6A1	-	ILMN_1258158	3228	S	NP_598803.1	NM_134042.1	ILMN_220454	NM_134042.1	1110038I05Rik; MGC37325; AI314632	ILMN_220454
1090053	0.0124547	1.64573	A030009H04Rik	80515	Mus musculus RIKEN cDNA A030009H04 gene (A030009H04Rik), mRNA.				chr11	69156012	69156061	GAGTATAAATTTCAAGTGACTATCTCCAGAGCCGATAGCAGTGTTAATGT	NM_020591.1	10181135		A030009H04RIK	+	ILMN_2627765	1594	S	NP_065616.1	NM_020591.1	ILMN_212556	NM_020591.1	MNCb-2875; AA589459; 2310043C11Rik; AB041807	ILMN_212556
3850129	0.014741	1.26747	Gstm1									CACGCTTCCTAGAATTACCCCGATGGTCAACACTATCTTAGTGCTAGCCC	NM_010358.2	24475914		GSTM1		ILMN_1228233	1135	S		NM_010358.2	ILMN_212441	scl0014862.1_58		ILMN_212441
5890193	0.0458707	1.36444	Slc35f1	215085	Mus musculus solute carrier family 35, member F1 (Slc35f1), mRNA.				chr10	52830478	52830527	GATCAGACATTAATGCACCTGTGTTGGTTTATCTCCATTCATGAAGCTGG	NM_178675.3	40254331		SLC35F1	+	ILMN_2747211	3919	S	NP_848790.2	NM_178675.3	ILMN_222274	NM_178675.3	E130016L02; Duf6	ILMN_222274
1450112	0.0216873	1.35283	Tomm70a	28185	Mus musculus translocase of outer mitochondrial membrane 70 homolog A (yeast) (Tomm70a), mRNA.		GO:0019867|GO:0016021|GO:0005739|GO:0016020	GO:0005515|GO:0004872|GO:0005488	chr16	57043092	57043141	TATTTGCATGGCTGTATTTACATTAATAGGGACATCTTCTACTCTTCTCC	NM_138599.2	27552759	GO:0019867|GO:0016021|GO:0005739|GO:0016020|GO:0005515|GO:0004872|GO:0005488	TOMM70A	+	ILMN_1234112	20	S	NP_613065.2	NM_138599.2	ILMN_186247	NM_138599.2	D16Ium22; Tom70; D16Wsu109e; D16Ium22e; mKIAA0719; 2610044B22Rik	ILMN_186247

## Sheet: MO v MA
ProbeID	p ( MovMA P <= 0.05 FC >=1.25 )	FC (abs) ( MovMA P <= 0.05 FC >=1.25 )	Symbol	Entrez_Gene_ID	Definition	Ontology_Process	Ontology_Component	Ontology_Function	Chromosome	Chromosome Start Index(Avadis)	Chromosome End Index(Avadis)	Probe_Sequence	Accession	GI	GO(Avadis)	ILMN_Gene	Probe_Chr_Orientation	Probe_Id	Probe_Start	Probe_Type	Protein_Product	RefSeq_ID	Search_Key	Source_Reference_ID	Synonyms	Transcript	Unigene_ID
6940731	0.0121974	-1.76681	Cpd	12874	Mus musculus carboxypeptidase D (Cpd), mRNA.	GO:0005975|GO:0005975	GO:0016020|GO:0016020	GO:0008472|GO:0004180|GO:0008233|GO:0046872|GO:0008270|GO:0004182|GO:0008237|GO:0016787|GO:0008472|GO:0004180|GO:0008233|GO:0046872|GO:0008270|GO:0004182|GO:0008237|GO:0016787	chr11	76595547	76595596	CCGCCTTCAAAGAGCTTTGGGAAGTTAGCCTGCTAAATTCATACTCTCTG	NM_007754.1	6681000	GO:0016020|GO:0016020|GO:0005975|GO:0005975|GO:0008472|GO:0004180|GO:0008233|GO:0046872|GO:0008270|GO:0004182|GO:0008237|GO:0016787|GO:0008472|GO:0004180|GO:0008233|GO:0046872|GO:0008270|GO:0004182|GO:0008237|GO:0016787	CPD	-	ILMN_2727598	4253	S	NP_031780.1	NM_007754.1	ILMN_220554	NM_007754.1	AW322530; AA960140; D830034L15Rik	ILMN_220554
6760014	0.0142679	-1.3427	Lin7b	22342	Mus musculus lin-7 homolog B (C. elegans) (Lin7b), mRNA.	GO:0007269|GO:0006810|GO:0015031|GO:0006887|GO:0007269|GO:0006810|GO:0015031|GO:0006887|GO:0007269|GO:0006810|GO:0015031|GO:0006887|GO:0007269|GO:0006810|GO:0015031|GO:0006887	GO:0005886|GO:0045202|GO:0016020|GO:0019717|GO:0005923|GO:0005886|GO:0045202|GO:0016020|GO:0019717|GO:0005923|GO:0005886|GO:0045202|GO:0016020|GO:0019717|GO:0005923|GO:0005886|GO:0045202|GO:0016020|GO:0019717|GO:0005923	GO:0005515|GO:0005515|GO:0005515|GO:0005515	chr7	52624557	52624606	CTCACCCATCTATATCTCTCGAGTCATCCCTGGGGGCGTGGCTGATCGCC	NM_011698.1	6755970	GO:0005886|GO:0045202|GO:0016020|GO:0019717|GO:0005923|GO:0005886|GO:0045202|GO:0016020|GO:0019717|GO:0005923|GO:0005886|GO:0045202|GO:0016020|GO:0019717|GO:0005923|GO:0005886|GO:0045202|GO:0016020|GO:0019717|GO:0005923|GO:0007269|GO:0006810|GO:0015031|GO:0006887|GO:0007269|GO:0006810|GO:0015031|GO:0006887|GO:0007269|GO:0006810|GO:0015031|GO:0006887|GO:0007269|GO:0006810|GO:0015031|GO:0006887|GO:…	LIN7B	-	ILMN_2853035	348	S	NP_035828.1	NM_011698.1	ILMN_209696	NM_011698.1	MALS-2; Veli2; LIN-7B	ILMN_209696
2070008	0.0157573	-1.39934	Tubb2b	73710	Mus musculus tubulin, beta 2b (Tubb2b), mRNA.	GO:0051258|GO:0007018|GO:0051258|GO:0007018|GO:0051258|GO:0007018|GO:0051258|GO:0007018	GO:0005737|GO:0043234|GO:0005874|GO:0005737|GO:0043234|GO:0005874|GO:0005737|GO:0043234|GO:0005874|GO:0005737|GO:0043234|GO:0005874	GO:0000166|GO:0003924|GO:0005198|GO:0005525|GO:0000166|GO:0003924|GO:0005198|GO:0005525|GO:0000166|GO:0003924|GO:0005198|GO:0005525|GO:0000166|GO:0003924|GO:0005198|GO:0005525	chr13	34137741	34137790	TAAGTTCCAGGTGGCCCAGCAGTGGGTGTGGAAGGGGAGGATCATCAGAC	NM_023716.1	21746160	GO:0005737|GO:0043234|GO:0005874|GO:0005737|GO:0043234|GO:0005874|GO:0005737|GO:0043234|GO:0005874|GO:0005737|GO:0043234|GO:0005874|GO:0051258|GO:0007018|GO:0051258|GO:0007018|GO:0051258|GO:0007018|GO:0051258|GO:0007018|GO:0000166|GO:0003924|GO:0005198|GO:0005525|GO:0000166|GO:0003924|GO:0005198|GO:0005525|GO:0000166|GO:0003924|GO:0005198|GO:0005525|GO:0000166|GO:0003924|GO:0005198|GO:0005525	TUBB2B	-	ILMN_2598715	29	S	NP_076205.1	NM_023716.1	ILMN_207558	NM_023716.1	2410129E14Rik	ILMN_207558
430068	0.017428	-1.63906	0610041G09Rik									TTGTGGATCAGCGCCTCCAGTTCCTTTCCAAATCATTCCTGCCCAAAGCT	NM_183274	34304068		0610041G09RIK		ILMN_2693895	1236	S			ILMN_218281	scl0068377.2_268		ILMN_218281
2690070	0.0175514	-1.52288	Fbln1	14114	Mus musculus fibulin 1 (Fbln1), mRNA.		GO:0005604|GO:0005576|GO:0005578	GO:0016504|GO:0005509|GO:0005515	chr15	85115993	85116042	ACCAACTGGGCTCTTTGTGTTTCAAGTTGATGGCTGCTGTAGAGTGGCGC	NM_010180.1	6753821	GO:0005604|GO:0005576|GO:0005578|GO:0016504|GO:0005509|GO:0005515	FBLN1	+	ILMN_2870672	2625	S	NP_034310.1	NM_010180.1	ILMN_242407	NM_010180.1		ILMN_242407
1850022	0.0236327	-1.5726	Acta2									GGGGGATGAAGCCCAGAGCAAGAGAGGGATCCTGACGCTGAAGTATCCGA	NM_007392	31982518		ACTA2		ILMN_2710354	237	S			ILMN_192391	scl52540.10_3		ILMN_192391
4610594	0.0252279	-1.57936	Rbm12				GO:0005634	GO:0003723|GO:0003676|GO:0000166	chr2			CGTGAGTAGAGCTCGTGGAGGGGGCTCATGCCAGTGATGGCATTGGAAGT	NM_029397.2	25952124	GO:0005634|GO:0003723|GO:0003676|GO:0000166	RBM12	-	ILMN_2707710	3580	S		NM_029397.2	ILMN_212426	scl075710.1_90		ILMN_212426
6980097	0.0303842	-1.36441	Slc13a3	114644	Mus musculus solute carrier family 13 (sodium-dependent dicarboxylate transporter), member 3 (Slc13a3), mRNA.	GO:0006835|GO:0006814|GO:0006810|GO:0006811|GO:0006835|GO:0006814|GO:0006810|GO:0006811	GO:0016020|GO:0005624|GO:0016021|GO:0016020|GO:0005624|GO:0016021	GO:0005215|GO:0031402|GO:0015362|GO:0015293|GO:0005215|GO:0031402|GO:0015362|GO:0015293	chr2	165096956	165097005	ACGGGGGCAAAGTGTCTTAGGCCAGAAGTACGCTGTAGCATTGTAACATT	NM_054055.1	16905090	GO:0016020|GO:0005624|GO:0016021|GO:0016020|GO:0005624|GO:0016021|GO:0006835|GO:0006814|GO:0006810|GO:0006811|GO:0006835|GO:0006814|GO:0006810|GO:0006811|GO:0005215|GO:0031402|GO:0015362|GO:0015293|GO:0005215|GO:0031402|GO:0015362|GO:0015293	SLC13A3	-	ILMN_2722579	2718	S	NP_473396.1	NM_054055.1	ILMN_220477	NM_054055.1	SDCT2; NaDC-3; NaDC3	ILMN_220477
2100402	0.0324436	-1.39261	Bgn	12111	Mus musculus biglycan (Bgn), mRNA.		GO:0005578	GO:0016740	chrX	70741172	70741221	TGGGTCCCTGATGTGGTAGGAGGTGATGGTCAGTTGCACCCAGCAAGAGG	NM_007542.3	24475819	GO:0005578|GO:0016740	BGN	+	ILMN_2964042	2277	S	NP_031568.2	NM_007542.3	ILMN_213463	NM_007542.3	SLRR1A; BG; PG-S1; PGI; DSPG1	ILMN_213463
3610463	0.0349098	-1.27267	E230015L20Rik									GGAGCTGCTTCACTTAGTGGAGAGAAACAATCCCGAGAATCTCTCCCAAA	NM_177111.1	28893050		E230015L20RIK		ILMN_2699509	926	S		NM_177111.1	ILMN_218730	scl45788.19.56_41		ILMN_218730
3180452	0.0374045	-1.26482	Zfp286									CCACGGATAAACATCTTTTTCCTCCACTTACCTGGCTTTCATGCTTGCTC	NM_138949.2	31543185		ZFP286		ILMN_2441785	9	S		NM_138949.2	ILMN_187172	scl00192651.2_97		ILMN_187172
70204	0.0378143	-1.27584	Negr1	320840	Mus musculus neuronal growth regulator 1 (Negr1), transcript variant 2, mRNA.	GO:0007155|GO:0007155	GO:0016020|GO:0016020	GO:0005515|GO:0048503|GO:0005515|GO:0048503	chr3	157095953	157096002	CGCAGGAGCACTTCGGCAACTATACTTGTGTGGCTGCCAACAAGTTGGGT	NM_177274.2	31343221	GO:0016020|GO:0016020|GO:0007155|GO:0007155|GO:0005515|GO:0048503|GO:0005515|GO:0048503	NEGR1	+	ILMN_2689346	1081	S	NP_796248.1	NM_177274.2	ILMN_217374	NM_177274.2	mKIAA3001; 5330422G01Rik; KILON; Ntra	ILMN_217374
2140255	0.0422422	-1.57758	Acta2	11475	Mus musculus actin, alpha 2, smooth muscle, aorta (Acta2), mRNA.	GO:0007010	GO:0005884|GO:0005856	GO:0000166|GO:0005200|GO:0005524|GO:0005198|GO:0005515	chr19	34315981	34316030	CAGACATGTGCTACCCTTAACTTGTAGCCCTGGCCTAGCAACACTGATTC	NM_007392.2	31982518	GO:0005884|GO:0005856|GO:0007010|GO:0000166|GO:0005200|GO:0005524|GO:0005198|GO:0005515	ACTA2	-	ILMN_2923445	1330	S	NP_031418.1	NM_007392.2	ILMN_261122	NM_007392.2	0610041G09Rik; SMalphaA; a-SMA; Actvs	ILMN_261122
510722	0.0454035	-1.25984	Tgfbr3	21814	Mus musculus transforming growth factor, beta receptor III (Tgfbr3), mRNA.		GO:0016020		chr5	107536022	107536071	ATCCATTTCCTGCGTGTGTTCTCCGCAGGCTTGCCTGAGTGTGTGGGGTG	NM_011578.2	47271510	GO:0016020	TGFBR3	-	ILMN_2789239	5495	S	NP_035708.2	NM_011578.2	ILMN_240795	NM_011578.2	AU015626; AW215636; 1110036H20Rik; TBRIII	ILMN_240795
7380706	0.0475033	-1.43588	Tubb2b	73710	Mus musculus tubulin, beta 2b (Tubb2b), mRNA.	GO:0051258|GO:0007018|GO:0051258|GO:0007018|GO:0051258|GO:0007018|GO:0051258|GO:0007018	GO:0005737|GO:0043234|GO:0005874|GO:0005737|GO:0043234|GO:0005874|GO:0005737|GO:0043234|GO:0005874|GO:0005737|GO:0043234|GO:0005874	GO:0000166|GO:0003924|GO:0005198|GO:0005525|GO:0000166|GO:0003924|GO:0005198|GO:0005525|GO:0000166|GO:0003924|GO:0005198|GO:0005525|GO:0000166|GO:0003924|GO:0005198|GO:0005525	chr13	34134885	34134934	AGTTCCCCAGGCCAAGCAGGTTAGGGAAAGCTGAGATGAAAGGAGGGGGT	NM_023716.1	21746160	GO:0005737|GO:0043234|GO:0005874|GO:0005737|GO:0043234|GO:0005874|GO:0005737|GO:0043234|GO:0005874|GO:0005737|GO:0043234|GO:0005874|GO:0051258|GO:0007018|GO:0051258|GO:0007018|GO:0051258|GO:0007018|GO:0051258|GO:0007018|GO:0000166|GO:0003924|GO:0005198|GO:0005525|GO:0000166|GO:0003924|GO:0005198|GO:0005525|GO:0000166|GO:0003924|GO:0005198|GO:0005525|GO:0000166|GO:0003924|GO:0005198|GO:0005525	TUBB2B	-	ILMN_2825574	1460	S	NP_076205.1	NM_023716.1	ILMN_207558	NM_023716.1	2410129E14Rik	ILMN_207558
70187	0.047673	-1.31628	Rgnef									CGGGCCATCAGAGACCTGCTCTCCAAGAAAACAGCAAGGAGTCTTATAAA	NM_012026	7106394		RGNEF		ILMN_1229911	4983	S			ILMN_194468	scl077910.1_76		ILMN_194468
150594	0.0484488	-1.30666	Wins2									TAACCCAGCGGCACTTCTGAAGTTGTTGAAAGGTGTGGAGGCCAAGTGTG	NM_152815	22779908		WINS2		ILMN_1239583	8	S			ILMN_191808	scl32569.2.7_46		ILMN_191808
730722	0.0422034	-1.51381	BC061928	241919	Mus musculus solute carrier family 7 (cationic amino acid transporter, y+ system), member 14 (Slc7a14), mRNA.	GO:0006810|GO:0006865|GO:0006810|GO:0006865|GO:0006810|GO:0006865	GO:0016020|GO:0016020|GO:0016020	GO:0005279|GO:0005279|GO:0005279	chr3	31105424	31105473	TATTTATCTTAGGAAATCTCTTCTGGTGGGTTTCAGTGTGTGTGAAGCCG	NM_172861.2	40254250	GO:0016020|GO:0016020|GO:0016020|GO:0006810|GO:0006865|GO:0006810|GO:0006865|GO:0006810|GO:0006865|GO:0005279|GO:0005279|GO:0005279	BC061928	-	ILMN_2968123	5120	S	NP_766449.1	NM_172861.2	ILMN_217111	NM_172861.2	A930013N06; BC061928	ILMN_217111
6560100	0.0342394	-1.40989	Rnpc2									TAGATTCGCTTGGGCCTAGACGCCCTCGGGGCCCGATATTCGGGTTGGGC	NM_133242.1	18875411		RNPC2		ILMN_2646456	95	S		NM_133242.1	ILMN_214290	scl0170791.2_95		ILMN_214290
4830139	0.0111759	-1.47412	Mageh1	75625	Mus musculus melanoma antigen, family H, 1 (Mageh1), mRNA.			GO:0003674	chrX	149471086	149471135	GGTTGTGGAGGGTGGGGAGGGCACTGTATTTGGTATTTGTGACCAGTGCT	NM_023788.3	124244089	GO:0003674	MAGEH1	-	ILMN_2996941	971	S	NP_076277.1	NM_023788.3	ILMN_223668	NM_023788.3	APR-1; 2010107K23Rik; APR1	ILMN_223668
7510291	0.00121742	1.84534	Slamf9	98365	Mus musculus SLAM family member 9 (Slamf9), mRNA.		GO:0016020		chr1	174314924	174314973	CCCGTCTGATTGGCTTTTGAGGTCCTCTTCTGAGCTTTGTTTCAGGCTCT	NM_029612.2	31982609	GO:0016020	SLAMF9	+	ILMN_2663249	977	S	NP_083888.2	NM_029612.2	ILMN_215754	NM_029612.2	CD84-H1; 2310026I04Rik; AI462096; Cd2f10; SF2001; CD2F-10	ILMN_215754
6560341	0.00129532	1.58705	Cd68									GGCGCAGAATTCATCTCTTCGAGAGCTCCAAGCTCCCTTGGGCCAAAGCT	NM_009853	6753351		CD68		ILMN_2689785	716	S			ILMN_192943	scl40022.6.1_151		ILMN_192943
730138	0.00309036	1.46478	Rassf4	213391	Mus musculus Ras association (RalGDS/AF-6) domain family 4 (Rassf4), mRNA.	GO:0007049|GO:0007165|GO:0007049|GO:0007165|GO:0007049|GO:0007165|GO:0007049|GO:0007165		GO:0005515|GO:0005515|GO:0005515|GO:0005515	chr6	116583092	116583141	AGTGCATTTTGGCTCTTGCATTTTTTCCTAGTCCACCAGTGCCCACCACC	NM_178045.3	40254291	GO:0007049|GO:0007165|GO:0007049|GO:0007165|GO:0007049|GO:0007165|GO:0007049|GO:0007165|GO:0005515|GO:0005515|GO:0005515|GO:0005515	RASSF4	-	ILMN_2686244	6183	S	NP_835146.2	NM_178045.3	ILMN_213302	NM_178045.3	AI586137; AD037; 3830411C14Rik	ILMN_213302
7510243	0.0032461	2.05149	C4b	12268	Mus musculus complement component 4B (Childo blood group) (C4b), mRNA. XM_921663 XM_921673 XM_921676 XM_921678	GO:0006956|GO:0006954	GO:0005576	GO:0004866	chr17	34865419	34865468	TTCCTGATGGAGTTCAGCAGCCGGGGGTGCCAGGTGTGAGGCCTTAGGAC	NM_009780.1	6753225	GO:0005576|GO:0006956|GO:0006954|GO:0004866	C4B	-	ILMN_3049559	5236	I	NP_033910.1	NM_009780.1	ILMN_210539	NM_009780.1	Ss; C4	ILMN_210539
2000131	0.0036293	1.77382	Tlr2	24088	Mus musculus toll-like receptor 2 (Tlr2), mRNA.	GO:0042535|GO:0006955|GO:0008063|GO:0045087|GO:0007166|GO:0006954	GO:0005886|GO:0016020	GO:0016740|GO:0004888|GO:0004872	chr3	83640552	83640601	CTGTGTTCGTGCTTTCTGAGAACTTCGTACGGAGCGAGTGGTGCAAGTAC	NM_011905.2	31981332	GO:0005886|GO:0016020|GO:0042535|GO:0006955|GO:0008063|GO:0045087|GO:0007166|GO:0006954|GO:0016740|GO:0004888|GO:0004872	TLR2	-	ILMN_2733733	2606	S	NP_036035.2	NM_011905.2	ILMN_221308	NM_011905.2	Ly105	ILMN_221308
4230315	0.00585425	1.70006	Ccl21c	65956	Mus musculus chemokine (C-C motif) ligand 21c (leucine) (Ccl21c), mRNA.			GO:0003674	chr4	42016586	42016635	AGTAGCCCGCCTGGAGCCCAGGAGATCCCCCACGAACTTCAAGCTGGGTG	NM_023052.1	14547894	GO:0003674	CCL21C	+	ILMN_2969845	442	S	NP_075539.1	NM_023052.1	ILMN_240017	NM_023052.1	TCA4; SLC; exodus-2; Scya21c; CKb9	ILMN_240017
5290438	0.0060042	1.65046	Ela1	109901	Mus musculus elastase 1, pancreatic (Ela1), mRNA.			GO:0004252|GO:0016787|GO:0008233|GO:0008125	chr15	100505064	100505113	GTGGCCTCCCCAAGATGGCTCTTAGCTTTGCAATGAGACCTGAAGTAAGC	NM_033612.1	33239380	GO:0004252|GO:0016787|GO:0008233|GO:0008125	ELA1	-	ILMN_2693403	843	S	NP_291090.1	NM_033612.1	ILMN_218240	NM_033612.1	1810009A17Rik; 1810062B19Rik; PC-TsF; Ela-1	ILMN_218240
830240	0.00617546	2.35025	Lyzs									ATGGCTGGCTACTATGGAGTCAGCCTGGCCGACTGGGTGTGTTTAGCTCA	NM_017372	31560450		LYZS		ILMN_1252076	124	S			ILMN_188505	scl5225.1.1_39		ILMN_188505
5360706	0.00820771	1.47908	Sort1									GCTTTTCTCCATCCGCAGACAGCCCTGTTCAGAGAGTACCGAGCACCAGC	NM_019972	34610210		SORT1		ILMN_1232295	2993	S			ILMN_212031	scl0020661.1_145		ILMN_212031
1710612	0.0107474	1.65308	Ccl21b									ATCACATCTGCACGGCCATCCCTTTCTTACCTGGCGGAGCTGCCTTCCCT	NM_011124.3	31981516		CCL21B		ILMN_1213286	634	S		NM_011124.3	ILMN_208956	scl0018829.1_65		ILMN_208956
5720609	0.0111213	1.80058	Lyz	17110	Mus musculus lysozyme (Lyz), mRNA.	GO:0019835|GO:0008152|GO:0019835|GO:0008152|GO:0019835|GO:0008152	GO:0005576|GO:0005576|GO:0005576	GO:0003824|GO:0003796|GO:0016798|GO:0016787|GO:0003824|GO:0003796|GO:0016798|GO:0016787|GO:0003824|GO:0003796|GO:0016798|GO:0016787	chr10	116692033	116692082	GTTCCCAGTGTCATGAGGCATTCAGGAGGACTAGTGAGCTGTGCCTGTCC	NM_013590.2	40254571	GO:0005576|GO:0005576|GO:0005576|GO:0019835|GO:0008152|GO:0019835|GO:0008152|GO:0019835|GO:0008152|GO:0003824|GO:0003796|GO:0016798|GO:0016787|GO:0003824|GO:0003796|GO:0016798|GO:0016787|GO:0003824|GO:0003796|GO:0016798|GO:0016787	LYZ	-	ILMN_2878071	1087	S	NP_038618.1	NM_013590.2	ILMN_218930	NM_013590.2	Lzp-s	ILMN_218930
6420376	0.013149	1.65937	Ccl21a	20298	Mus musculus chemokine (C-C motif) ligand 21a (Ccl21a), mRNA.	GO:0045638|GO:0006955	GO:0005576	GO:0008009	chr4	42016727	42016776	TCCGTCCACACCCTTGCCCTGCTTCAACCATTACATCTGCACGGCCATCC	NM_011335.1	7549786	GO:0005576|GO:0045638|GO:0006955|GO:0008009	CCL21A	+	ILMN_2602139	578	S	NP_035465.1	NM_011335.1	ILMN_210092	NM_011335.1	6Ckine; TCA4; Scya21a; SLC; AI159701; CKb9; 6CKBAC1; Scya21	ILMN_210092
2070669	0.0180098	3.14435	Klk6	19144	Mus musculus kallikrein related-peptidase 6 (Klk6), mRNA.	GO:0042445|GO:0030574|GO:0007417|GO:0042552|GO:0042982|GO:0016540	GO:0005576|GO:0005737	GO:0004252|GO:0016787|GO:0008233|GO:0005515	chr7	51086895	51086944	CTCCGAGGGCTCGTGTCATGGGGTGACATGCCCTGTGGATCAAAGGAGAA	NM_011177.1	6755179	GO:0005576|GO:0005737|GO:0042445|GO:0030574|GO:0007417|GO:0042552|GO:0042982|GO:0016540|GO:0004252|GO:0016787|GO:0008233|GO:0005515	KLK6	+	ILMN_2955509	856	S	NP_035307.1	NM_011177.1	ILMN_257922	NM_011177.1	Klk7; Prss9; Bssp; neurosin; Prss18; Klk29; AI849898	ILMN_257922
1510477	0.0189813	1.58167	Ide									CATGACTGAGTTCAAGCGTGGCCTGCCACTGTTTCCCCTCGTGAAACCAC	NM_031156	13621161		IDE		ILMN_1243499	3027	S			ILMN_190142	scl52522.27_217		ILMN_190142
290328	0.021995	1.37219	Phlda3	27280	Mus musculus pleckstrin homology-like domain, family A, member 3 (Phlda3), mRNA.				chr1	137665353	137665402	CCCAAAGAAGGGCTGGCTGTTCTTCATGGCGTGCTAAGCCAGTGCCTCAG	NM_013750.1	7305376		PHLDA3	+	ILMN_2923607	1061	S	NP_038778.1	NM_013750.1	ILMN_212624	NM_013750.1	Tih1	ILMN_212624
6650438	0.0282652	1.45735	Optn	71648	Mus musculus optineurin (Optn), mRNA.			GO:0003674|GO:0003674	chr2	4938213	4938262	CCAGGACAGGTGAGAGATAGGGACAAGCTCAGGATTGGAGTCCTTCCCTC	NM_181848.3	40254333	GO:0003674|GO:0003674	OPTN	-	ILMN_2907370	2064	S	NP_862896.1	NM_181848.3	ILMN_216896	NM_181848.3	FIP2; HYPL; NRP; 4930441O07Rik	ILMN_216896
6290768	0.0332605	1.66066	Cd52	23833	Mus musculus CD52 antigen (Cd52), mRNA.		GO:0016020	GO:0048503	chr4	133649554	133649603	ACTGCTGCCACCATCAGTAGCGAGAGACATCCCAACCCACGGGAAGGGTT	NM_013706.1	14719423	GO:0016020|GO:0048503	CD52	-	ILMN_2910934	341	S	NP_038734.1	NM_013706.1	ILMN_258085	NM_013706.1	CLS1; B7-Ag; B7; AI463198; MB7; CAMPATH-1	ILMN_258085
3850497	0.0337095	1.46443	Slc11a1	18173	Mus musculus solute carrier family 11 (proton-coupled divalent metal ion transporters), member 1 (Slc11a1), mRNA.	GO:0006811|GO:0006810|GO:0006826	GO:0016020	GO:0005506|GO:0005215	chr1	74432361	74432410	CCCAGAACACCTCAAACAGAACTGCCACAACTCCATTGTCTCACTCCAGC	NM_013612.1	7363450	GO:0016020|GO:0006811|GO:0006810|GO:0006826|GO:0005506|GO:0005215	SLC11A1	+	ILMN_2983516	2014	S	NP_038640.1	NM_013612.1	ILMN_254692	NM_013612.1	MGC129157; Lsh; Nramp; Ity; Bcg; MGC129156; Nramp1	ILMN_254692
6370681	0.0346223	1.42242	Dhcr24									CCTGCATACCTTCCAAAATGACATCCACGTCTACCCCATCTGGCTGTGCC	NM_053272	16716608		DHCR24		ILMN_2620106	1213	S			ILMN_196043	scl25177.9.1_28		ILMN_196043
3830678	0.0370423	1.39279	Fcgr3									CCACACAGCCTTCCTTTGAAAGCAACTTACAAGCAGGCCGGGATGTTTGG	NM_010188.2	24475601		FCGR3		ILMN_2687403	908	S		NM_010188.2	ILMN_217772	scl014131.3_5		ILMN_217772
6940184	0.0391513	3.30699	Ccl4									CCCATGGAGATGGTCCACCATTGCTGTTTCTCTGCTATTGTGGATATGAC	NM_013652.1	7305458		CCL4		ILMN_1223257	558	S		NM_013652.1	ILMN_222651	scl0001448.1_45		ILMN_222651
50196	0.0418307	1.30572	Alox12b									CATCCATGAGGAACCCACCGATGCAGACCAAGGGGCTAACTACTCTGCAG	NM_009659.1	6753039		ALOX12B		ILMN_1235966	1964	S		NM_009659.1	ILMN_220529	scl41375.14.1_15		ILMN_220529
5860307	0.0450022	1.28301	Kif1a	16560	Mus musculus kinesin family member 1A (Kif1a), mRNA.	GO:0007018|GO:0007017	GO:0005871|GO:0005874|GO:0005875	GO:0003774|GO:0005524|GO:0000166|GO:0003777	chr1	94848831	94848880	AGATGCGGGTCTGAGTTGAAAGCCTTCCGGACTTCCAGTGGCCCAGACCA	NM_008440.1	6680557	GO:0005871|GO:0005874|GO:0005875|GO:0007018|GO:0007017|GO:0003774|GO:0005524|GO:0000166|GO:0003777	KIF1A	-	ILMN_2965896	5195	S	NP_032466.1	NM_008440.1	ILMN_222507	NM_008440.1	Gm1626; Kns1; ATSV; C630002N23Rik	ILMN_222507
1770768	0.0485535	1.43411	BC048546	232400	Mus musculus cDNA sequence BC048546 (BC048546), mRNA.			GO:0004866	chr6	128508520	128508916	TGTGAAGATGCTCTCTGGCTTTACTCCTGTCGTCTCATCCACCGAGGAGC	NM_001001179.1	75677550	GO:0004866	BC048546	-	ILMN_2984219	4196	S	NP_001001179.1	NM_001001179.1	ILMN_259593	NM_001001179.1	MGC58520	ILMN_259593
2600176	0.0486862	1.27391	Tubb4	22153	Mus musculus tubulin, beta 4 (Tubb4), mRNA.	GO:0007017|GO:0007018|GO:0051258	GO:0005929|GO:0005874|GO:0043234|GO:0005737	GO:0003924|GO:0000166|GO:0005200|GO:0005525|GO:0005198	chr17	57227143	57227192	TCCTGACCCAGCACCTTCACTCTGGCTCCCGTAAGTCCCCGTATGTTCCT	NM_009451.3	31981938	GO:0005929|GO:0005874|GO:0043234|GO:0005737|GO:0007017|GO:0007018|GO:0051258|GO:0003924|GO:0000166|GO:0005200|GO:0005525|GO:0005198	TUBB4	-	ILMN_1236175	13	S	NP_033477.2	NM_009451.3	ILMN_188577	NM_009451.3	AI325297; Tubb; M(beta)4	ILMN_188577
5910750	0.0198877	1.30145	Clmn									CCCGCCCAACGACTCTCTGACGCAGTTTGTACAGCAGCCCGACGTGATAT	NM_053155.1	16716442		CLMN		ILMN_1241142	3289	S		NM_053155.1	ILMN_208976	scl0002361.1_25		ILMN_208976
2350019	0.0288303	1.25191	Fhl2									GCGCGTGGCGCAGAGATTCGGATGTTTTCTTTCATAACCAGGCAATGCTG	NM_010212	6753865		FHL2		ILMN_2770386	1033	S			ILMN_186128	scl16816.7.1_32		ILMN_186128
70091	0.0321411	1.31379	Ryk									GGTGGCCAAAGCCTACAGACACACCGAGAAGGTGCTGCTAGACAACCTGG	NM_013649.2	46048240		RYK		ILMN_2742420	442	S		NM_013649.2	ILMN_216073	scl36548.17_86		ILMN_216073
6130064	0.0427255	1.26032	1500001H12Rik	57754	Mus musculus cell cycle exit and neuronal differentiation 1 (Cend1), mRNA.		GO:0016020	GO:0003674	chr7	141278176	141278225	AGTGTATGCCCCAGGAGAGCACCGGAGGCTAGGACCACCTTACTTCCTGC	NM_021316.2	31981113	GO:0016020|GO:0003674	1500001H12RIK	-	ILMN_2753173	1202	S	NP_067291.1	NM_021316.2	ILMN_222668	NM_021316.2	1500001H12Rik; BM88; AI415214	ILMN_222668

## Sheet: MO v MY
ProbeID	p ( MOvMY P <= 0.05 FC >=1.25 )	FC (abs) ( MOvMY P <= 0.05 FC >=1.25 )	Symbol	Entrez_Gene_ID	Definition	Ontology_Process	Ontology_Component	Ontology_Function	Chromosome	Chromosome Start Index(Avadis)	Chromosome End Index(Avadis)	Probe_Sequence	Accession	GI	GO(Avadis)	ILMN_Gene	Probe_Chr_Orientation	Probe_Id	Probe_Start	Probe_Type	Protein_Product	RefSeq_ID	Search_Key	Source_Reference_ID	Synonyms	Transcript	Unigene_ID
1410762	0.000647	-2.04836	Gpr17	574402	Mus musculus G protein-coupled receptor 17 (Gpr17), mRNA.	GO:0007186|GO:0007165	GO:0016021|GO:0016020	GO:0045028|GO:0004872|GO:0004871|GO:0001584|GO:0004930	chr18	32102801	32102850	CAGCCAGTGTTTAACCAGTCCTTGCCTCTGGGTCTGCCAGATGCTGGGGT	NM_001025381.1	71725393	GO:0016021|GO:0016020|GO:0007186|GO:0007165|GO:0045028|GO:0004872|GO:0004871|GO:0001584|GO:0004930	GPR17	-	ILMN_3160970	4995	S	NP_001020552.1	NM_001025381.1	ILMN_244720	NM_001025381.1	MGC99918	ILMN_244720
3130609	0.0010718	-1.74222	Hist1h2ak	319169	Mus musculus histone cluster 1, H2ak (Hist1h2ak), mRNA.	GO:0006334|GO:0007001	GO:0005694|GO:0005634|GO:0000786	GO:0003677	chr13	21845646	21845695	ATGTCAGGAAGAGGCAAGCAGGGTGGCAAGGCTCGCGCCAAGGCCAAGAC	NM_178183.1	30061370	GO:0005694|GO:0005634|GO:0000786|GO:0006334|GO:0007001|GO:0003677	HIST1H2AK	-	ILMN_2847144	1	S	NP_835490.1	NM_178183.1	ILMN_196730	NM_178183.1		ILMN_196730
2100402	0.00108613	-1.78107	Bgn	12111	Mus musculus biglycan (Bgn), mRNA.		GO:0005578	GO:0016740	chrX	70741172	70741221	TGGGTCCCTGATGTGGTAGGAGGTGATGGTCAGTTGCACCCAGCAAGAGG	NM_007542.3	24475819	GO:0005578|GO:0016740	BGN	+	ILMN_2964042	2277	S	NP_031568.2	NM_007542.3	ILMN_213463	NM_007542.3	SLRR1A; BG; PG-S1; PGI; DSPG1	ILMN_213463
430386	0.00162374	-1.45694	Cldn5									GGCCCTGTAGGTACCAGAGCCTTAGAGGGGTTGCCTTCCTCCTGGAAGCT	NM_013805.4	20891980		CLDN5		ILMN_1241293	1178	S		XM_147222.1	ILMN_216230	scl49357.1.362_28		ILMN_216230
1470341	0.00185319	-1.80213	Hist1h2ah	319168	Mus musculus histone cluster 1, H2ah (Hist1h2ah), mRNA.	GO:0006334|GO:0007001	GO:0005694|GO:0005634|GO:0000786	GO:0003677	chr13	22127364	22127413	ACGCGGTAAGCAGGGCGGCAAGGCTCGCGCCAAGGCCAAGACCCGCTCCT	NM_175659.1	30061326	GO:0005694|GO:0005634|GO:0000786|GO:0006334|GO:0007001|GO:0003677	HIST1H2AH	-	ILMN_2730329	8	S	NP_783590.1	NM_175659.1	ILMN_196729	NM_175659.1	RP23-9O16.9	ILMN_196729
7050047	0.00433317	-1.42657	Fcgrt	14132	Mus musculus Fc receptor, IgG, alpha chain transporter (Fcgrt), mRNA.		GO:0016020|GO:0042612	GO:0019864|GO:0030106|GO:0004872	chr7	44961340	44961389	ATGGCTTTCTCTCAGCGGCGATGACTCTGGTGACCTGTTGCCTGGTGGGA	NM_010189.1	6753835	GO:0016020|GO:0042612|GO:0019864|GO:0030106|GO:0004872	FCGRT	-	ILMN_2917497	1019	S	NP_034319.1	NM_010189.1	ILMN_250372	NM_010189.1	FcRn	ILMN_250372
430068	0.00483324	-2.04699	0610041G09Rik									TTGTGGATCAGCGCCTCCAGTTCCTTTCCAAATCATTCCTGCCCAAAGCT	NM_183274	34304068		0610041G09RIK		ILMN_2693895	1236	S			ILMN_218281	scl0068377.2_268		ILMN_218281
4920424	0.00497891	-1.47348	Jmjd3	216850	Mus musculus jumonji domain containing 3 (Jmjd3), mRNA.			GO:0005488|GO:0005488	chr11	69213763	69213812	TGCAGTCAATGAAGCACTGTCAGGTACAGCGGGAGAGCCTGGTGCGGGCA	NM_001017426.1	62945393	GO:0005488|GO:0005488	JMJD3	-	ILMN_3095624	5026	A	NP_001017426.1	NM_001017426.1	ILMN_234631	NM_001017426.1	mKIAA0346; 1700064E03Rik; RP23-5O23.5; BC038313; KIAA0346	ILMN_234631
3520717	0.00505949	-1.9464	Hist1h2ad	319165	Mus musculus histone cluster 1, H2ad (Hist1h2ad), mRNA.	GO:0007001|GO:0006334	GO:0005694|GO:0005634|GO:0000786	GO:0003674|GO:0003677	chr13	23666342	23666391	GTCTGGACGCGGCAAACAGGGTGGCAAGGCTCGCGCCAAGGCCAAGACCC	NM_178188.3	67972409	GO:0005694|GO:0005634|GO:0000786|GO:0007001|GO:0006334|GO:0003674|GO:0003677	HIST1H2AD	+	ILMN_2795040	3	S	NP_835495.1	NM_178188.3	ILMN_196727	NM_178188.3		ILMN_196727
1850022	0.0057506	-1.76373	Acta2									GGGGGATGAAGCCCAGAGCAAGAGAGGGATCCTGACGCTGAAGTATCCGA	NM_007392	31982518		ACTA2		ILMN_2710354	237	S			ILMN_192391	scl52540.10_3		ILMN_192391
3710315	0.00617182	-1.31064	Leprel2									TACACAGACTTAGCCTACAGCACATCAGGCCCGGGAGCCAGGTCTGGCCC	NM_013534.1	7305104		LEPREL2		ILMN_1239380	2348	S		NM_013534.1	ILMN_214406	scl28417.13.1_3		ILMN_214406
6250541	0.00665143	-1.84788	Hist1h4i									AAGTGCTTCGGGACAACATCCAGGGCATCACCAAGCCCGCCATCCGCCGC	NM_175656	46430492		HIST1H4I		ILMN_1232524	61	S			ILMN_195070	scl44225.1.12_219		ILMN_195070
1410653	0.00671004	-1.42138	Dmrta2									GCGACGCTGCGCACAGCTGCTCACTTTGTGCTTTCCTTTGCATAGGTATG	NM_172296.1	26986622		DMRTA2		ILMN_1243528	2841	S		NM_172296.1	ILMN_211308	scl25125.3.59_17		ILMN_211308
6760014	0.00703329	-1.39015	Lin7b	22342	Mus musculus lin-7 homolog B (C. elegans) (Lin7b), mRNA.	GO:0007269|GO:0006810|GO:0015031|GO:0006887|GO:0007269|GO:0006810|GO:0015031|GO:0006887|GO:0007269|GO:0006810|GO:0015031|GO:0006887|GO:0007269|GO:0006810|GO:0015031|GO:0006887	GO:0005886|GO:0045202|GO:0016020|GO:0019717|GO:0005923|GO:0005886|GO:0045202|GO:0016020|GO:0019717|GO:0005923|GO:0005886|GO:0045202|GO:0016020|GO:0019717|GO:0005923|GO:0005886|GO:0045202|GO:0016020|GO:0019717|GO:0005923	GO:0005515|GO:0005515|GO:0005515|GO:0005515	chr7	52624557	52624606	CTCACCCATCTATATCTCTCGAGTCATCCCTGGGGGCGTGGCTGATCGCC	NM_011698.1	6755970	GO:0005886|GO:0045202|GO:0016020|GO:0019717|GO:0005923|GO:0005886|GO:0045202|GO:0016020|GO:0019717|GO:0005923|GO:0005886|GO:0045202|GO:0016020|GO:0019717|GO:0005923|GO:0005886|GO:0045202|GO:0016020|GO:0019717|GO:0005923|GO:0007269|GO:0006810|GO:0015031|GO:0006887|GO:0007269|GO:0006810|GO:0015031|GO:0006887|GO:0007269|GO:0006810|GO:0015031|GO:0006887|GO:0007269|GO:0006810|GO:0015031|GO:0006887|GO:…	LIN7B	-	ILMN_2853035	348	S	NP_035828.1	NM_011698.1	ILMN_209696	NM_011698.1	MALS-2; Veli2; LIN-7B	ILMN_209696
5820204	0.0071883	-1.48862	Emp2									GAGGGTGTGAGCGAGAACAGATCCACCCTTCTCCTAGGTAGGATCAGCTC	NM_007929.1	33859475		EMP2		ILMN_2598103	3164	S		NM_007929.1	ILMN_209674	scl48775.5_265		ILMN_209674
130754	0.0077515	-1.50102	Hist1h2bk	319184	Mus musculus histone cluster 1, H2bk (Hist1h2bk), mRNA.	GO:0006334|GO:0007001	GO:0005694|GO:0005634|GO:0000786	GO:0003677	chr13	22128073	22128122	CTGGCCAAGCACGCCGTGTCGGAGGGCACCAAGGCTGTCACCAAGTATAC	NM_175665.1	30089703	GO:0005694|GO:0005634|GO:0000786|GO:0006334|GO:0007001|GO:0003677	HIST1H2BK	+	ILMN_2655785	318	S	NP_783596.1	NM_175665.1	ILMN_215120	NM_175665.1	RP23-9O16.11	ILMN_215120
3870328	0.00853185	-3.62699	2310016C16Rik	69590	Mus musculus RIKEN cDNA 2310016C16 gene (2310016C16Rik), mRNA.	GO:0006979|GO:0006979|GO:0006979		GO:0016491|GO:0016491|GO:0016491	chr13	114166449	114166498	CACAAGGAGTTCGGGCCCTATCACTTCAACGTCCTGGCTTTTCCGTGCAA	NM_027127.1	21312335	GO:0006979|GO:0006979|GO:0006979|GO:0016491|GO:0016491|GO:0016491	2310016C16RIK	-	ILMN_2625855	290	S	NP_081403.1	NM_027127.1	ILMN_212388	NM_027127.1	AU017063	ILMN_212388
5700044	0.00989512	-1.87935	Bmp4									GGCCTGTTGTGTCCCCACTGAACTGAGTGCCATTTCCATGTTGTACCTGG	NM_007554.1	6680795		BMP4		ILMN_1215252	1145	S		NM_007554.1	ILMN_223427	scl45660.4.1_52		ILMN_223427
6280392	0.00991376	-1.62653	Hmgcs2	15360	Mus musculus 3-hydroxy-3-methylglutaryl-Coenzyme A synthase 2 (Hmgcs2), mRNA.	GO:0006694|GO:0008610|GO:0006084|GO:0016126|GO:0006695	GO:0005743|GO:0005739	GO:0016740|GO:0004421	chr3	98396069	98396118	TCCCCAAGAAGCCACCTGTGCACTTTGGCATGAATGTGTTCTATCCCTCA	NM_008256.2	31560688	GO:0005743|GO:0005739|GO:0006694|GO:0008610|GO:0006084|GO:0016126|GO:0006695|GO:0016740|GO:0004421	HMGCS2	+	ILMN_1216322	3216	S	NP_032282.2	NM_008256.2	ILMN_219260	NM_008256.2	1300002P16; mHS	ILMN_219260
70204	0.0103476	-1.38506	Negr1	320840	Mus musculus neuronal growth regulator 1 (Negr1), transcript variant 2, mRNA.	GO:0007155|GO:0007155	GO:0016020|GO:0016020	GO:0005515|GO:0048503|GO:0005515|GO:0048503	chr3	157095953	157096002	CGCAGGAGCACTTCGGCAACTATACTTGTGTGGCTGCCAACAAGTTGGGT	NM_177274.2	31343221	GO:0016020|GO:0016020|GO:0007155|GO:0007155|GO:0005515|GO:0048503|GO:0005515|GO:0048503	NEGR1	+	ILMN_2689346	1081	S	NP_796248.1	NM_177274.2	ILMN_217374	NM_177274.2	mKIAA3001; 5330422G01Rik; KILON; Ntra	ILMN_217374
520470	0.0104258	-1.46295	Slc7a11	26570	Mus musculus solute carrier family 7 (cationic amino acid transporter, y+ system), member 11 (Slc7a11), mRNA.	GO:0006810|GO:0006865	GO:0016020	GO:0015171|GO:0015359|GO:0005279	chr3	50169177	50169226	GTTCCACAGCGAAGTGAGCTCCCTCTTGGGAGAGTGCTGCTGCAACAAAC	NM_011990.2	80861466	GO:0016020|GO:0006810|GO:0006865|GO:0015171|GO:0015359|GO:0005279	SLC7A11	-	ILMN_2948143	8858	S	NP_036120.1	NM_011990.2	ILMN_225841	NM_011990.2	9930009M05Rik; xCT; sut; AI451155	ILMN_225841
50079	0.0105764	-1.51129	Hist1h1c	50708	Mus musculus histone cluster 1, H1c (Hist1h1c), mRNA.	GO:0016584|GO:0007275		GO:0003677|GO:0005515	chr13	23831927	23831976	CGGTTTGTTTGCCACAGCGATGGAGTTGTGGGTTGAACTGCGTCACAACC	NM_015786.1	9845256	GO:0016584|GO:0007275|GO:0003677|GO:0005515	HIST1H1C	+	ILMN_2855315	1252	S	NP_056601.1	NM_015786.1	ILMN_235246	NM_015786.1	H1c; H1f2; MGC107646; His1a; 0610008C09Rik; H1var1; H1.2	ILMN_235246
4880187	0.0109457	-2.38322	Erdr1	170942	Mus musculus erythroid differentiation regulator 1 (Erdr1), mRNA.			GO:0003674				GTGGGCGTGAATGGAAAGTCTAACCCGTGTTTCTCTGTTCAGCGTCCGCC	NM_133362.1	19111169	GO:0003674	ERDR1		ILMN_1246153	110	S	NP_579940.1	NM_133362.1	ILMN_221931	NM_133362.1	edr; MGC5764	ILMN_221931
2690070	0.0110229	-1.75296	Fbln1	14114	Mus musculus fibulin 1 (Fbln1), mRNA.		GO:0005604|GO:0005576|GO:0005578	GO:0016504|GO:0005509|GO:0005515	chr15	85115993	85116042	ACCAACTGGGCTCTTTGTGTTTCAAGTTGATGGCTGCTGTAGAGTGGCGC	NM_010180.1	6753821	GO:0005604|GO:0005576|GO:0005578|GO:0016504|GO:0005509|GO:0005515	FBLN1	+	ILMN_2870672	2625	S	NP_034310.1	NM_010180.1	ILMN_242407	NM_010180.1		ILMN_242407
2140255	0.0111702	-1.84499	Acta2	11475	Mus musculus actin, alpha 2, smooth muscle, aorta (Acta2), mRNA.	GO:0007010	GO:0005884|GO:0005856	GO:0000166|GO:0005200|GO:0005524|GO:0005198|GO:0005515	chr19	34315981	34316030	CAGACATGTGCTACCCTTAACTTGTAGCCCTGGCCTAGCAACACTGATTC	NM_007392.2	31982518	GO:0005884|GO:0005856|GO:0007010|GO:0000166|GO:0005200|GO:0005524|GO:0005198|GO:0005515	ACTA2	-	ILMN_2923445	1330	S	NP_031418.1	NM_007392.2	ILMN_261122	NM_007392.2	0610041G09Rik; SMalphaA; a-SMA; Actvs	ILMN_261122
2710674	0.0119073	-1.41644	Zfp11	22648	Mus musculus zinc finger protein 11 (Zfp11), mRNA.		GO:0005634|GO:0005622	GO:0008270|GO:0046872|GO:0003676|GO:0003677	chr5	130161136	130161185	AAGCTCAGCCCTCAGGCCATCTCAGCAGAAAAATAATCCTGCTTTCTGAG	NM_172462.4	122937378	GO:0005634|GO:0005622|GO:0008270|GO:0046872|GO:0003676|GO:0003677	ZFP11	-	ILMN_2785558	3200	S	NP_766050.1	NM_172462.4	ILMN_191374	NM_172462.4	Zfp-11; 6720465D24; Krox-6	ILMN_191374
4610594	0.0159474	-1.63454	Rbm12				GO:0005634	GO:0003723|GO:0003676|GO:0000166	chr2			CGTGAGTAGAGCTCGTGGAGGGGGCTCATGCCAGTGATGGCATTGGAAGT	NM_029397.2	25952124	GO:0005634|GO:0003723|GO:0003676|GO:0000166	RBM12	-	ILMN_2707710	3580	S		NM_029397.2	ILMN_212426	scl075710.1_90		ILMN_212426
6940731	0.0164312	-1.57566	Cpd	12874	Mus musculus carboxypeptidase D (Cpd), mRNA.	GO:0005975|GO:0005975	GO:0016020|GO:0016020	GO:0008472|GO:0004180|GO:0008233|GO:0046872|GO:0008270|GO:0004182|GO:0008237|GO:0016787|GO:0008472|GO:0004180|GO:0008233|GO:0046872|GO:0008270|GO:0004182|GO:0008237|GO:0016787	chr11	76595547	76595596	CCGCCTTCAAAGAGCTTTGGGAAGTTAGCCTGCTAAATTCATACTCTCTG	NM_007754.1	6681000	GO:0016020|GO:0016020|GO:0005975|GO:0005975|GO:0008472|GO:0004180|GO:0008233|GO:0046872|GO:0008270|GO:0004182|GO:0008237|GO:0016787|GO:0008472|GO:0004180|GO:0008233|GO:0046872|GO:0008270|GO:0004182|GO:0008237|GO:0016787	CPD	-	ILMN_2727598	4253	S	NP_031780.1	NM_007754.1	ILMN_220554	NM_007754.1	AW322530; AA960140; D830034L15Rik	ILMN_220554
4540379	0.0170251	-1.2738	Dpysl3	22240	Mus musculus dihydropyrimidinase-like 3 (Dpysl3), mRNA.			GO:0016787	chr18	43453668	43453717	GGCCGCTTCATTCCCTGCAGCCCATTCTCTGACTATGTCTATAAGCGCAT	NM_009468.1	6681218	GO:0016787	DPYSL3	-	ILMN_1250075	1704	S	NP_033494.1	NM_009468.1	ILMN_218073	NM_009468.1	Ulip; Ulip1; TUC4; CRMP-4	ILMN_218073
5900044	0.0185687	-1.41142	Slco1c1	58807	Mus musculus solute carrier organic anion transporter family, member 1c1 (Slco1c1), mRNA.	GO:0006811|GO:0006810	GO:0016020	GO:0003674|GO:0005215	chr6	141517966	141518015	CAAGCATCAAAAAGGAGACATGCGCTGCAAGGGATCGTGGATTGCAGCCC	NM_021471.1	10946865	GO:0016020|GO:0006811|GO:0006810|GO:0003674|GO:0005215	SLCO1C1	+	ILMN_1242173	2282	S	NP_067446.1	NM_021471.1	ILMN_218914	NM_021471.1	OATP-F; MGC90655; Slc21a14; Oatp2	ILMN_218914
4640446	0.0188922	-1.49312	Fmo1	14261	Mus musculus flavin containing monooxygenase 1 (Fmo1), mRNA.	GO:0006118	GO:0016021|GO:0016020|GO:0005783|GO:0031227|GO:0005792	GO:0016491|GO:0050661|GO:0004499|GO:0015036|GO:0004497|GO:0050660	chr1	164759936	164759985	CCCCTTTCCGGTTCACCTCACTGGCAGCTTGGTATTGCTGGGTCTCTTGC	NM_010231.2	31981773	GO:0016021|GO:0016020|GO:0005783|GO:0031227|GO:0005792|GO:0006118|GO:0016491|GO:0050661|GO:0004499|GO:0015036|GO:0004497|GO:0050660	FMO1	-	ILMN_2838308	2032	S	NP_034361.1	NM_010231.2	ILMN_213755	NM_010231.2		ILMN_213755
3520066	0.0189347	-1.37374	Mmp14	17387	Mus musculus matrix metallopeptidase 14 (membrane-inserted) (Mmp14), mRNA.	GO:0000270|GO:0030574	GO:0005578|GO:0016020	GO:0016787|GO:0008237|GO:0008270|GO:0046872|GO:0008233|GO:0004222|GO:0005509	chr14	55059914	55059963	CCCTATATGTACCAAGTGTACCTAGTTGGCTGCCTCCCGCCACTCTGACT	NM_008608.2	31982190	GO:0005578|GO:0016020|GO:0000270|GO:0030574|GO:0016787|GO:0008237|GO:0008270|GO:0046872|GO:0008233|GO:0004222|GO:0005509	MMP14	+	ILMN_1240726	2401	S	NP_032634.2	NM_008608.2	ILMN_220571	NM_008608.2	AI325305; MT-MMP-1; MT1-MMP	ILMN_220571
7050328	0.0192979	-2.85409	2310016C16Rik	69590	Mus musculus RIKEN cDNA 2310016C16 gene (2310016C16Rik), mRNA.	GO:0006979|GO:0006979|GO:0006979		GO:0016491|GO:0016491|GO:0016491	chr13	114164111	114164160	GCCAAGGTGGAATTTTTGGAAGTATCTGGTCAACCCTGAGGGACAAGTCG	NM_027127.1	21312335	GO:0006979|GO:0006979|GO:0006979|GO:0016491|GO:0016491|GO:0016491	2310016C16RIK	-	ILMN_2653166	496	S	NP_081403.1	NM_027127.1	ILMN_212388	NM_027127.1	AU017063	ILMN_212388
3930050	0.0207985	-3.25371	2310016C16Rik	69590	Mus musculus RIKEN cDNA 2310016C16 gene (2310016C16Rik), mRNA.	GO:0006979|GO:0006979|GO:0006979		GO:0016491|GO:0016491|GO:0016491	chr13	114166450	114166499	ACACAAGGAGTTCGGGCCCTATCACTTCAACGTCCTGGCTTTTCCGTGCA	NM_027127.1	21312335	GO:0006979|GO:0006979|GO:0006979|GO:0016491|GO:0016491|GO:0016491	2310016C16RIK	-	ILMN_2625854	289	S	NP_081403.1	NM_027127.1	ILMN_212388	NM_027127.1	AU017063	ILMN_212388
6980022	0.0208447	-1.3242	Cetn4	207175	Mus musculus centrin 4 (Cetn4), mRNA.	GO:0001539|GO:0001539	GO:0005932|GO:0005814|GO:0009288|GO:0005932|GO:0005814|GO:0009288	GO:0005509|GO:0003676|GO:0005524|GO:0008026|GO:0005509|GO:0003676|GO:0005524|GO:0008026	chr3	37500607	37500656	AGACCAGCCTTTATTAGCTGCTTGGTGCCTTCCAAGAGGTTTGGACCTCC	NM_145825.1	22003865	GO:0005932|GO:0005814|GO:0009288|GO:0005932|GO:0005814|GO:0009288|GO:0001539|GO:0001539|GO:0005509|GO:0003676|GO:0005524|GO:0008026|GO:0005509|GO:0003676|GO:0005524|GO:0008026	CETN4	-	ILMN_3105936	578	A	NP_665824.1	NM_145825.1	ILMN_257079	NM_145825.1	MGC107235	ILMN_257079
3420026	0.0215974	-1.6282	LOC381270									CTGCCAGGGAAGGCCACTGGGTGGTCACCTGCAGAGTTTCTTACTGTCAT	NM_001045533.1	38049568		LOC381270		ILMN_1227882	2096	S		XM_355213.1	ILMN_196918	XM_355213.1		ILMN_196918
4390538	0.0222116	-1.35396	Itm2a									CCTAGGCCTCTCATTCATCTTGGCAGGACTGATTGTTGGTGGAGCCTGCA	NM_008409.1	6680499		ITM2A		ILMN_2607377	317	S		NM_008409.1	ILMN_208858	scl53912.6.1_25		ILMN_208858
1260025	0.0222805	-1.39917	Dtna									CTTATCACTGTCAAGACTGGGCTTTACTTTCTGTTTTTAGGGCGCTGCTC	NM_010087.2	46519161		DTNA		ILMN_1221805	1587	S		NM_010087.2	ILMN_223037	scl0002207.1_183		ILMN_223037
20487	0.0224234	-1.3633	Glra2									TTGCTGTCGCTAAGCCACAGTATTTATGGAGATGGTGTGTTGTGACCGGT	NM_183427.1	34556194		GLRA2		ILMN_2729364	2323	S		NM_183427.1	ILMN_220976	scl53601.9_324		ILMN_220976
4880068	0.0251018	-1.37726	Ptprb									TTAAGAATTCACCTGAAGATCCCCTGGATAAAAGCGTTTCACTGTGTGAC	NM_029928	23618913		PTPRB		ILMN_2591731	6123	S			ILMN_196309	scl38419.5_30		ILMN_196309
6040634	0.0258378	-1.40759	Hist1h2bj	319183	Mus musculus histone cluster 1, H2bj (Hist1h2bj), mRNA.	GO:0006334|GO:0007001	GO:0005694|GO:0005634|GO:0000786	GO:0003677	chr13	22135241	22135290	AGTGCACCCCGACACCGGTATCTCCTCCAAGGCCATGGGCATCATGAACT	NM_178198.1	30061380	GO:0005694|GO:0005634|GO:0000786|GO:0006334|GO:0007001|GO:0003677	HIST1H2BJ	+	ILMN_2652511	143	S	NP_835505.1	NM_178198.1	ILMN_214838	NM_178198.1		ILMN_214838
1940347	0.0263568	-1.83219	Dab2									TGACCCTGATGACATTATGCCCTACATTTTCCTTGAAGATCCTGATTTTA	NM_023118.1	12963488		DAB2		ILMN_1243329	3235	S		NM_023118.1	ILMN_212545	scl013132.15_5		ILMN_212545
3940615	0.0271825	-1.42319	Lix1									TGGCGCTCATCAACTCTCTCTTCAATGAGCTACCCTCCCGAAGGATCACC	NM_025681	13385141		LIX1		ILMN_2686593	367	S			ILMN_195188	scl51074.6_288		ILMN_195188
4540372	0.0280445	-1.40822	Inhbb									GCTTTCAATGTTTGCACTGATCTAGTTGCATGGTTAGTCAGAAACTGCCA	XM_148966.4	38073281		INHBB		ILMN_2653725	2637	S		XM_148966.4	ILMN_214942	scl16393.3_24		ILMN_214942
2850451	0.0282936	-1.52405	Apcdd1	494504	Mus musculus adenomatosis polyposis coli down-regulated 1 (Apcdd1), mRNA.		GO:0016021|GO:0016020					CTCCAAGTGAACCAATCCCCTGTGTCCTGGCTCACACTGTGGTTAGGGTG	NM_133237.2	110625863	GO:0016021|GO:0016020	APCDD1		ILMN_2965660	2721	S	NP_573500.2	NM_133237.2	ILMN_220735	NM_133237.2	AB023957; EIG180; Drapc1; AU041258	ILMN_220735
6290717	0.0283045	-1.28041	Rage									TGGAGCCTTGCGTGTTTGCAGCTCCAGAGCGGCTGCACTGAATGTTTCCG	NM_011973	7106390		RAGE		ILMN_2755243	1616	S			ILMN_184396	scl42044.10_148		ILMN_184396
5690270	0.0286208	-1.83311	Col18a1	12822	Mus musculus procollagen, type XVIII, alpha 1 (Col18a1), mRNA.	GO:0001525|GO:0030198|GO:0043065|GO:0007155|GO:0006817|GO:0030335|GO:0008284|GO:0001525|GO:0030198|GO:0043065|GO:0007155|GO:0006817|GO:0030335|GO:0008284|GO:0001525|GO:0030198|GO:0043065|GO:0007155|GO:0006817|GO:0030335|GO:0008284	GO:0005578|GO:0031012|GO:0005604|GO:0005581|GO:0005737|GO:0005578|GO:0031012|GO:0005604|GO:0005581|GO:0005737|GO:0005578|GO:0031012|GO:0005604|GO:0005581|GO:0005737	GO:0005201|GO:0030020|GO:0008270|GO:0046872|GO:0005198|GO:0005515|GO:0005201|GO:0030020|GO:0008270|GO:0046872|GO:0005198|GO:0005515|GO:0005201|GO:0030020|GO:0008270|GO:0046872|GO:0005198|GO:0005515	chr10	76514963	76515012	GGGACAATCCAGTGGGTCTGGTTCTGTGACAATGTGTGCTATGATGCCAT	NM_009929.2	40789281	GO:0005578|GO:0031012|GO:0005604|GO:0005581|GO:0005737|GO:0005578|GO:0031012|GO:0005604|GO:0005581|GO:0005737|GO:0005578|GO:0031012|GO:0005604|GO:0005581|GO:0005737|GO:0001525|GO:0030198|GO:0043065|GO:0007155|GO:0006817|GO:0030335|GO:0008284|GO:0001525|GO:0030198|GO:0043065|GO:0007155|GO:0006817|GO:0030335|GO:0008284|GO:0001525|GO:0030198|GO:0043065|GO:0007155|GO:0006817|GO:0030335|GO:0008284|GO:…	COL18A1	-	ILMN_2735184	4926	S	NP_034059.2	NM_009929.2	ILMN_221410	NM_009929.2	endostatin	ILMN_221410
6100092	0.0291096	-1.55379	Cpne8	66871	Mus musculus copine VIII (Cpne8), transcript variant 2, mRNA.			GO:0003674|GO:0003674	chr15	90474057	90474106	AGAACAGCACACAGTATTACCTCGTCAGAGCCCTCCACTCAGCCCTGCTG	NM_001033851.1	76563927	GO:0003674|GO:0003674	CPNE8	-	ILMN_3072337	347	I	NP_001029023.1	NM_001033851.1	ILMN_232940	NM_001033851.1	1200003E11Rik; 1500031E20Rik	ILMN_232940
2000373	0.0297107	-1.61964	Serping1	12258	Mus musculus serine (or cysteine) peptidase inhibitor, clade G, member 1 (Serping1), mRNA.	GO:0045087|GO:0006958|GO:0007596|GO:0006956|GO:0006955		GO:0004866|GO:0004867	chr2	84566435	84566484	CCTCTTCCTGCTCTGGGACCAGCAACACAGGTTCCCAGTCTTCATGGGTC	NM_009776.1	6753217	GO:0045087|GO:0006958|GO:0007596|GO:0006956|GO:0006955|GO:0004866|GO:0004867	SERPING1	-	ILMN_2913166	1509	S	NP_033906.1	NM_009776.1	ILMN_256713	NM_009776.1	C1nh; C1INH	ILMN_256713
990100	0.0299256	-1.63213	Rfx2	19725	Mus musculus regulatory factor X, 2 (influences HLA class II expression) (Rfx2), mRNA.	GO:0045449|GO:0006355|GO:0006350	GO:0005634	GO:0030528|GO:0003677	chr17	56915485	56915534	GGGCCCTGAGTTCTAGAGGCCCTAACATGTTACACCTTGCTGCTGTCGTC	NM_009056.1	6677730	GO:0005634|GO:0045449|GO:0006355|GO:0006350|GO:0030528|GO:0003677	RFX2	-	ILMN_1217353	3018	S	NP_033082.1	NM_009056.1	ILMN_219007	NM_009056.1	5430432H19Rik	ILMN_219007
6860711	0.0299673	-1.91881	Igsf1	209268	Mus musculus immunoglobulin superfamily, member 1 (Igsf1), transcript variant 4, mRNA.		GO:0016020|GO:0016020	GO:0003674|GO:0003674	chrX	47135829	47135878	CTTGAGTTGGGTCAAGAGGATTCTGGGCGTGGCAAGCTCTACAGGTCAAG	NM_183336.1	41281998	GO:0016020|GO:0016020|GO:0003674|GO:0003674	IGSF1	-	ILMN_1258853	2500	S	NP_899179.1	NM_183336.1	ILMN_215516	NM_183336.1	InhBP/p120; 5530402E03; 5330413N23; AI747649; mKIAA0364	ILMN_215516
5420747	0.0307946	-1.25927	Ltbp4	108075	Mus musculus latent transforming growth factor beta binding protein 4 (Ltbp4), mRNA.	GO:0030252|GO:0007275|GO:0006457|GO:0001558|GO:0045595|GO:0017015|GO:0030162|GO:0007179|GO:0030252|GO:0007275|GO:0006457|GO:0001558|GO:0045595|GO:0017015|GO:0030162|GO:0007179|GO:0030252|GO:0007275|GO:0006457|GO:0001558|GO:0045595|GO:0017015|GO:0030162|GO:0007179	GO:0005578|GO:0005578|GO:0005578	GO:0005178|GO:0005539|GO:0019838|GO:0005509|GO:0005515|GO:0005178|GO:0005539|GO:0019838|GO:0005509|GO:0005515|GO:0005178|GO:0005539|GO:0019838|GO:0005509|GO:0005515	chr7	28090265	28090314	CAGTCTCGACTTAGGATGGACAGACACAGAGGGGTGCCTTCTATGGTGCC	NM_175641.1	32189329	GO:0005578|GO:0005578|GO:0005578|GO:0030252|GO:0007275|GO:0006457|GO:0001558|GO:0045595|GO:0017015|GO:0030162|GO:0007179|GO:0030252|GO:0007275|GO:0006457|GO:0001558|GO:0045595|GO:0017015|GO:0030162|GO:0007179|GO:0030252|GO:0007275|GO:0006457|GO:0001558|GO:0045595|GO:0017015|GO:0030162|GO:0007179|GO:0005178|GO:0005539|GO:0019838|GO:0005509|GO:0005515|GO:0005178|GO:0005539|GO:0019838|GO:0005509|GO:…	LTBP4	-	ILMN_2829262	5226	S	NP_783572.1	NM_175641.1	ILMN_208840	NM_175641.1	2310046A13Rik	ILMN_208840
6590204	0.0313195	-1.36198	Rbm4									GGTTGTGCATGAGAATACACCCTTCGTGGTGCCCCATCTCCGGGACGTTC	NM_009032	7657501		RBM4		ILMN_2769133	1208	S			ILMN_220135	scl000450.1_1		ILMN_220135
650561	0.0313942	-1.53267	Tubb2b	73710	Mus musculus tubulin, beta 2b (Tubb2b), mRNA.	GO:0051258|GO:0007018|GO:0051258|GO:0007018|GO:0051258|GO:0007018|GO:0051258|GO:0007018	GO:0005737|GO:0043234|GO:0005874|GO:0005737|GO:0043234|GO:0005874|GO:0005737|GO:0043234|GO:0005874|GO:0005737|GO:0043234|GO:0005874	GO:0000166|GO:0003924|GO:0005198|GO:0005525|GO:0000166|GO:0003924|GO:0005198|GO:0005525|GO:0000166|GO:0003924|GO:0005198|GO:0005525|GO:0000166|GO:0003924|GO:0005198|GO:0005525	chr13	34137746	34137795	CGGAGTAAGTTCCAGGTGGCCCAGCAGTGGGTGTGGAAGGGGAGGATCAT	NM_023716.1	21746160	GO:0005737|GO:0043234|GO:0005874|GO:0005737|GO:0043234|GO:0005874|GO:0005737|GO:0043234|GO:0005874|GO:0005737|GO:0043234|GO:0005874|GO:0051258|GO:0007018|GO:0051258|GO:0007018|GO:0051258|GO:0007018|GO:0051258|GO:0007018|GO:0000166|GO:0003924|GO:0005198|GO:0005525|GO:0000166|GO:0003924|GO:0005198|GO:0005525|GO:0000166|GO:0003924|GO:0005198|GO:0005525|GO:0000166|GO:0003924|GO:0005198|GO:0005525	TUBB2B	-	ILMN_1221835	24	S	NP_076205.1	NM_023716.1	ILMN_207558	NM_023716.1	2410129E14Rik	ILMN_207558
4480333	0.0316995	-1.52171	Ppic	19038	Mus musculus peptidylprolyl isomerase C (Ppic), mRNA.	GO:0006457|GO:0006457		GO:0016853|GO:0003755|GO:0042277|GO:0016853|GO:0003755|GO:0042277	chr18	53531846	53531895	ACACGGTTCCTTGTGATCTCCATTTGGGTGACCCGAGGGTTTGTTTGAGG	NM_008908.1	6679440	GO:0006457|GO:0006457|GO:0016853|GO:0003755|GO:0042277|GO:0016853|GO:0003755|GO:0042277	PPIC	-	ILMN_2810882	1100	S	NP_032934.1	NM_008908.1	ILMN_218833	NM_008908.1	CyP-20c	ILMN_218833
2070008	0.0324045	-1.4003	Tubb2b	73710	Mus musculus tubulin, beta 2b (Tubb2b), mRNA.	GO:0051258|GO:0007018|GO:0051258|GO:0007018|GO:0051258|GO:0007018|GO:0051258|GO:0007018	GO:0005737|GO:0043234|GO:0005874|GO:0005737|GO:0043234|GO:0005874|GO:0005737|GO:0043234|GO:0005874|GO:0005737|GO:0043234|GO:0005874	GO:0000166|GO:0003924|GO:0005198|GO:0005525|GO:0000166|GO:0003924|GO:0005198|GO:0005525|GO:0000166|GO:0003924|GO:0005198|GO:0005525|GO:0000166|GO:0003924|GO:0005198|GO:0005525	chr13	34137741	34137790	TAAGTTCCAGGTGGCCCAGCAGTGGGTGTGGAAGGGGAGGATCATCAGAC	NM_023716.1	21746160	GO:0005737|GO:0043234|GO:0005874|GO:0005737|GO:0043234|GO:0005874|GO:0005737|GO:0043234|GO:0005874|GO:0005737|GO:0043234|GO:0005874|GO:0051258|GO:0007018|GO:0051258|GO:0007018|GO:0051258|GO:0007018|GO:0051258|GO:0007018|GO:0000166|GO:0003924|GO:0005198|GO:0005525|GO:0000166|GO:0003924|GO:0005198|GO:0005525|GO:0000166|GO:0003924|GO:0005198|GO:0005525|GO:0000166|GO:0003924|GO:0005198|GO:0005525	TUBB2B	-	ILMN_2598715	29	S	NP_076205.1	NM_023716.1	ILMN_207558	NM_023716.1	2410129E14Rik	ILMN_207558
3120497	0.0331116	-1.39808	Nptx2	53324	Mus musculus neuronal pentraxin 2 (Nptx2), mRNA.			GO:0046872|GO:0005529|GO:0005509	chr5	145318112	145318161	CCATCGAGTATTTCCCCCGGAACTGGAGATTCGGGCGTCATTTGGCTGCT	NM_016789.2	31560467	GO:0046872|GO:0005529|GO:0005509	NPTX2	+	ILMN_2620406	2300	S	NP_058069.1	NM_016789.2	ILMN_211885	NM_016789.2	Narp; np2	ILMN_211885
7380706	0.0331138	-1.45968	Tubb2b	73710	Mus musculus tubulin, beta 2b (Tubb2b), mRNA.	GO:0051258|GO:0007018|GO:0051258|GO:0007018|GO:0051258|GO:0007018|GO:0051258|GO:0007018	GO:0005737|GO:0043234|GO:0005874|GO:0005737|GO:0043234|GO:0005874|GO:0005737|GO:0043234|GO:0005874|GO:0005737|GO:0043234|GO:0005874	GO:0000166|GO:0003924|GO:0005198|GO:0005525|GO:0000166|GO:0003924|GO:0005198|GO:0005525|GO:0000166|GO:0003924|GO:0005198|GO:0005525|GO:0000166|GO:0003924|GO:0005198|GO:0005525	chr13	34134885	34134934	AGTTCCCCAGGCCAAGCAGGTTAGGGAAAGCTGAGATGAAAGGAGGGGGT	NM_023716.1	21746160	GO:0005737|GO:0043234|GO:0005874|GO:0005737|GO:0043234|GO:0005874|GO:0005737|GO:0043234|GO:0005874|GO:0005737|GO:0043234|GO:0005874|GO:0051258|GO:0007018|GO:0051258|GO:0007018|GO:0051258|GO:0007018|GO:0051258|GO:0007018|GO:0000166|GO:0003924|GO:0005198|GO:0005525|GO:0000166|GO:0003924|GO:0005198|GO:0005525|GO:0000166|GO:0003924|GO:0005198|GO:0005525|GO:0000166|GO:0003924|GO:0005198|GO:0005525	TUBB2B	-	ILMN_2825574	1460	S	NP_076205.1	NM_023716.1	ILMN_207558	NM_023716.1	2410129E14Rik	ILMN_207558
1070593	0.0334447	-1.33293	Smo	319757	Mus musculus smoothened homolog (Drosophila) (Smo), mRNA.	GO:0001570|GO:0001649|GO:0007224|GO:0009953|GO:0043392|GO:0007417|GO:0007389|GO:0007368|GO:0001570|GO:0001649|GO:0007224|GO:0009953|GO:0043392|GO:0007417|GO:0007389|GO:0007368|GO:0001570|GO:0001649|GO:0007224|GO:0009953|GO:0043392|GO:0007417|GO:0007389|GO:0007368	GO:0005929|GO:0005929|GO:0005929	GO:0004930|GO:0004926|GO:0004930|GO:0004926|GO:0004930|GO:0004926	chr6	29711100	29711149	ATCCAGTGGGGAGGACCCTCTGACTTAAGGGACCACCTTGGGAAGCTTCT	NM_176996.3	39812461	GO:0005929|GO:0005929|GO:0005929|GO:0001570|GO:0001649|GO:0007224|GO:0009953|GO:0043392|GO:0007417|GO:0007389|GO:0007368|GO:0001570|GO:0001649|GO:0007224|GO:0009953|GO:0043392|GO:0007417|GO:0007389|GO:0007368|GO:0001570|GO:0001649|GO:0007224|GO:0009953|GO:0043392|GO:0007417|GO:0007389|GO:0007368|GO:0004930|GO:0004926|GO:0004930|GO:0004926|GO:0004930|GO:0004926	SMO	+	ILMN_2986978	3705	S	NP_795970.2	NM_176996.3	ILMN_215420	NM_176996.3	Smoh; bnb; E130215L21Rik	ILMN_215420
7050440	0.0334811	-1.3191	St5			GO:0015986	GO:0016469	GO:0005524|GO:0046933|GO:0046961	chr7			CCCCTATCTGCCAAGCCTCTTGTTTCTGAAAGGCAAGGATCACTTCGCCC	NM_029811.1	28077064	GO:0016469|GO:0015986|GO:0005524|GO:0046933|GO:0046961	ST5	-	ILMN_1250665	2493	S		NM_029811.1	ILMN_210050	scl30833.27_114		ILMN_210050
4610131	0.0345331	-1.47193	C130037N17Rik	223332	Mus musculus RAN binding protein 3-like (Ranbp3l), mRNA.	GO:0046907|GO:0046907			chr15			GCAGAGAACAGAGGTCTTCTCTATCCCTTGGCATGTTTCTTCTTGGTCCC	NM_198024.1	37574123	GO:0046907|GO:0046907	C130037N17RIK	+	ILMN_1256423	3232	S	NP_932141.1	NM_198024.1	ILMN_213579	NM_198024.1	C130037N17Rik	ILMN_213579
1510270	0.0349974	-1.32923	Tsga14	83922	Mus musculus testis specific gene A14 (Tsga14), mRNA.	GO:0008272		GO:0004792	chr6	30630190	30643681	CTGGTTTGCCAGTTTAACATCAGCCAGTCAGGAGGTAGACCTCTACACCC	NM_031998.2	31560772	GO:0008272|GO:0004792	TSGA14	-	ILMN_1228822	1	S	NP_114387.1	NM_031998.2	ILMN_192461	NM_031998.2	AI503610; 2810431D15Rik; AI449046; 1700017E11Rik	ILMN_192461
6510367	0.0351232	-1.44169	A230106N23Rik	329274	Mus musculus RIKEN cDNA A230106N23 gene (A230106N23Rik), mRNA.				chr1	157923214	157923263	CACACTGCCCTTCAGCCCACATTGTTCAAGGCACAGGTTCCACCCTTGGC	NM_177838.2	31342884		A230106N23RIK	-	ILMN_2890145	3517	S	NP_808506.1	NM_177838.2	ILMN_218531	NM_177838.2		ILMN_218531
6860609	0.0352415	-1.67989	Rbp1									TCTGCCTAACATGGGGACCGAAACGCATACCCACCCCAGGCTTCTGCCAG	NM_011254.2	24475931		RBP1		ILMN_1238433	2499	S		NM_011254.2	ILMN_220091	scl36582.7.1_25		ILMN_220091
620598	0.0353215	-1.30336	Pde10a									GGTGCACTACAGGTATGCTCTTTCAGTCTATCTGGGGGCACATAGGTGAG	NM_011866.1	6755005		PDE10A		ILMN_2733915	3093	S		NM_011866.1	ILMN_221319	scl51145.31.1_12		ILMN_221319
2850403	0.037018	-2.42574	Mid1	17318	Mus musculus midline 1 (Mid1), transcript variant 2, mRNA.	GO:0006512|GO:0007026|GO:0006512|GO:0007026	GO:0015630|GO:0016021|GO:0005874|GO:0005622|GO:0015630|GO:0016021|GO:0005874|GO:0005622	GO:0016874|GO:0008270|GO:0046872|GO:0005515|GO:0016874|GO:0008270|GO:0046872|GO:0005515	chrX	166428368	166428417	AGGCACAGTTTTTTCACACGTTGCACTTGTTCTTCTGTGGCCTGACCCCC	NM_183151.1	127138777	GO:0015630|GO:0016021|GO:0005874|GO:0005622|GO:0015630|GO:0016021|GO:0005874|GO:0005622|GO:0006512|GO:0007026|GO:0006512|GO:0007026|GO:0016874|GO:0008270|GO:0046872|GO:0005515|GO:0016874|GO:0008270|GO:0046872|GO:0005515	MID1	+	ILMN_3159435	3612	A	NP_898974.1	NM_183151.1	ILMN_242848	NM_183151.1	MGC60591; DXHXS1141; 61B3-R; Fxy; Trim18	ILMN_242848
1030193	0.0370939	-1.85695	Igsf1	209268	Mus musculus immunoglobulin superfamily, member 1 (Igsf1), transcript variant 4, mRNA.		GO:0016020|GO:0016020	GO:0003674|GO:0003674	chrX	47135828	47135877	TTGAGTTGGGTCAAGAGGATTCTGGGCGTGGCAAGCTCTACAGGTCAAGC	NM_183336.1	41281998	GO:0016020|GO:0016020|GO:0003674|GO:0003674	IGSF1	-	ILMN_2660505	2501	S	NP_899179.1	NM_183336.1	ILMN_215516	NM_183336.1	InhBP/p120; 5530402E03; 5330413N23; AI747649; mKIAA0364	ILMN_215516
830445	0.0377746	-2.14114	Slc6a13									CTTGATGCCCCTATTCCAGGGTGGTCCACACATTGTGACGTGCCCGAATC	NM_144512.1	21362294		SLC6A13		ILMN_1212645	1988	S		NM_144512.1	ILMN_222957	scl29553.16.1_150		ILMN_222957
1050609	0.0381443	-1.88862	Dab2	13132	Mus musculus disabled homolog 2 (Drosophila) (Dab2), transcript variant 2, mRNA.	GO:0007588|GO:0001701|GO:0000904|GO:0006907|GO:0006898|GO:0007588|GO:0001701|GO:0000904|GO:0006907|GO:0006898		GO:0005515|GO:0005515	chr15	6389332	6389381	GGTCGTTTCTCAGCTAACTGCACCATTTACCAATCCTGCCCCAAGTGGTG	NM_001008702.1	56785429	GO:0007588|GO:0001701|GO:0000904|GO:0006907|GO:0006898|GO:0007588|GO:0001701|GO:0000904|GO:0006907|GO:0006898|GO:0005515|GO:0005515	DAB2	+	ILMN_3091641	2352	A	NP_001008702.1	NM_001008702.1	ILMN_260026	NM_001008702.1	AI957090; Doc2; p96; AA960054; D15Wsu122e; 5730435J12Rik; Doc-2	ILMN_260026
5050653	0.0416445	-2.31709	Igf2									CCAGCAGTGGCCCCAGGTGTTTGCCTCAACTCAGTCCCTCTAACATGCAT	NM_010514.1	6754309		IGF2		ILMN_2597769	4394	S		NM_010514.1	ILMN_209642	scl30469.7_1		ILMN_209642
6980097	0.0433564	-1.46836	Slc13a3	114644	Mus musculus solute carrier family 13 (sodium-dependent dicarboxylate transporter), member 3 (Slc13a3), mRNA.	GO:0006835|GO:0006814|GO:0006810|GO:0006811|GO:0006835|GO:0006814|GO:0006810|GO:0006811	GO:0016020|GO:0005624|GO:0016021|GO:0016020|GO:0005624|GO:0016021	GO:0005215|GO:0031402|GO:0015362|GO:0015293|GO:0005215|GO:0031402|GO:0015362|GO:0015293	chr2	165096956	165097005	ACGGGGGCAAAGTGTCTTAGGCCAGAAGTACGCTGTAGCATTGTAACATT	NM_054055.1	16905090	GO:0016020|GO:0005624|GO:0016021|GO:0016020|GO:0005624|GO:0016021|GO:0006835|GO:0006814|GO:0006810|GO:0006811|GO:0006835|GO:0006814|GO:0006810|GO:0006811|GO:0005215|GO:0031402|GO:0015362|GO:0015293|GO:0005215|GO:0031402|GO:0015362|GO:0015293	SLC13A3	-	ILMN_2722579	2718	S	NP_473396.1	NM_054055.1	ILMN_220477	NM_054055.1	SDCT2; NaDC-3; NaDC3	ILMN_220477
1980138	0.0454387	-1.40277	Mdk									TCCCCATACCCTCTTTTGTTCTCCCCACCCTGATACTTGTTATTAAGAAA	NM_010784.2	24475597		MDK		ILMN_1254450	963	S		NM_010784.2	ILMN_213817	scl18991.5.1_45		ILMN_213817
6400017	0.0461191	-1.3418	Hist1h2bc									GCTGGATGCTGTAACCTCAAGACAGTGCAAATGGGTGATACTAGCAGATT	NM_023422.1	17505203		HIST1H2BC		ILMN_1242399	458	S		NM_023422.1	ILMN_216940	scl068024.2_210		ILMN_216940
110630	0.046349	-1.28252	Ebpl	68177	Mus musculus emopamil binding protein-like (Ebpl), mRNA.	GO:0016125|GO:0016125	GO:0005783|GO:0016020|GO:0005783|GO:0016020	GO:0047750|GO:0047750	chr14	60295176	60295225	GACCAGACATTCCGATCTGTGCTCCTTTTTTACAGTGTTTTGAAGCGGCC	NM_026598.1	13386085	GO:0005783|GO:0016020|GO:0005783|GO:0016020|GO:0016125|GO:0016125|GO:0047750|GO:0047750	EBPL	-	ILMN_1250555	718	S	NP_080874.1	NM_026598.1	ILMN_211415	NM_026598.1	EBRP; 5730442K12Rik	ILMN_211415
3290593	0.047855	-1.41361	Insm1	53626	Mus musculus insulinoma-associated 1 (Insm1), mRNA.	GO:0030154	GO:0005634|GO:0005622	GO:0008270|GO:0046872|GO:0003676	chr2	146050451	146050500	CTCTGAGCTTTCCCCCTGCCACTTTTGACATTTCACTGTGCATTTTAGGA	NM_016889.2	70778862	GO:0005634|GO:0005622|GO:0030154|GO:0008270|GO:0046872|GO:0003676	INSM1	+	ILMN_2859558	2605	S	NP_058585.2	NM_016889.2	ILMN_218993	NM_016889.2	IA-1	ILMN_218993
7550047	0.0489859	-1.29338	Ggcx	56316	Mus musculus gamma-glutamyl carboxylase (Ggcx), mRNA.	GO:0017187|GO:0017187|GO:0017187	GO:0005783|GO:0016020|GO:0005783|GO:0016020|GO:0005783|GO:0016020	GO:0005515|GO:0008488|GO:0005515|GO:0008488|GO:0005515|GO:0008488	chr6	72359085	72359134	TAGCCCTTTCCATGAGCGATTTCTCCGCTTCGTGCTGCGAAAGCTCTACG	NM_019802.1	9790008	GO:0005783|GO:0016020|GO:0005783|GO:0016020|GO:0005783|GO:0016020|GO:0017187|GO:0017187|GO:0017187|GO:0005515|GO:0008488|GO:0005515|GO:0008488|GO:0005515|GO:0008488	GGCX	+	ILMN_1232184	2095	S	NP_062776.1	NM_019802.1	ILMN_212986	NM_019802.1		ILMN_212986
5270435	0.0491372	-1.36392	Gnb4	14696	Mus musculus guanine nucleotide binding protein, beta 4 (Gnb4), mRNA.	GO:0007165|GO:0007186|GO:0007165|GO:0007186	GO:0005834|GO:0005834	GO:0005083|GO:0003924|GO:0004871|GO:0005083|GO:0003924|GO:0004871	chr3	32482595	32482644	CTCCTAACGGAACAGACAGCTCTCCTCTTCAGTTCTCTCCTGTAGATTCA	NM_013531.2	31542898	GO:0005834|GO:0005834|GO:0007165|GO:0007186|GO:0007165|GO:0007186|GO:0005083|GO:0003924|GO:0004871|GO:0005083|GO:0003924|GO:0004871	GNB4	-	ILMN_1240125	2556	S	NP_038559.2	NM_013531.2	ILMN_220789	NM_013531.2	6720453A21Rik; G(beta)4	ILMN_220789
6040402	0.020826	-1.44609	Peli2									ATCTGTCACTGGCTTTACGGGGACGCTCGGTAGGACATGGATGCAAACCT	NM_033602	15809019		PELI2		ILMN_2491462	12	S			ILMN_192801	scl46390.1.1_198		ILMN_192801
6510253	0.026382	-1.25209	Hist1h2ao	319171	Mus musculus histone cluster 1, H2ao (Hist1h2ao), mRNA.	GO:0006334|GO:0007001	GO:0005694|GO:0005634|GO:0000786	GO:0003677	chr13	21924953	21925002	CGTGCTGCTGCCCAAGAAGACCGAGAGCCACCACAAGGCCAAGGGAAAAT	NM_178185.1	30061374	GO:0005694|GO:0005634|GO:0000786|GO:0006334|GO:0007001|GO:0003677	HIST1H2AO	-	ILMN_2836654	342	S	NP_835492.1	NM_178185.1	ILMN_196731	NM_178185.1		ILMN_196731
4050553	0.0479015	-1.25439	AA415398	433752	Mus musculus expressed sequence AA415398 (AA415398), mRNA.				chr4	119203000	119203049	CTCTGGGACCTAAGATTCAAGTGCTAAATGCACAGTCGATCCGTGCTTCC	NM_001004178.1	51921350		AA415398	-	ILMN_3160592	1772	S	NP_001004178.1	NM_001004178.1	ILMN_238724	NM_001004178.1	MGC73851; MGC100084	ILMN_238724
1300402	0.0137102	-1.33232	Ripk1	19766	Mus musculus receptor (TNFRSF)-interacting serine-threonine kinase 1 (Ripk1), mRNA.	GO:0006915|GO:0006468|GO:0007165		GO:0016301|GO:0016740|GO:0000166|GO:0005524|GO:0004674|GO:0005515|GO:0004672	chr13	34126872	34126921	GCCACCAGAACACTGAAGGCCTGAGGAGACTAACCCTGTTCCCAGAACTC	NM_009068.3	34328466	GO:0006915|GO:0006468|GO:0007165|GO:0016301|GO:0016740|GO:0000166|GO:0005524|GO:0004674|GO:0005515|GO:0004672	RIPK1	+	ILMN_2753492	4328	S	NP_033094.3	NM_009068.3	ILMN_222694	NM_009068.3	D330015H01Rik; RIP; Rip1; Rinp	ILMN_222694
670719	0.0319985	-1.37115	Mfap3	216760	Mus musculus microfibrillar-associated protein 3 (Mfap3), transcript variant 2, mRNA.		GO:0016020		chr11	57347188	57347237	TGTGACAACACTCAGCCTCGTGAAAATCTCTGGGTGCTTATGGCCCTGTC	NM_180599.1	84579901	GO:0016020	MFAP3	+	ILMN_3095462	4697	A	NP_850930.1	NM_180599.1	ILMN_235537	NM_180599.1	2700079M14Rik; RP23-206L21.3; AW536327; 2610509F16Rik	ILMN_235537
3830364	0.0163634	-1.386	Taf15	70439	Mus musculus TAF15 RNA polymerase II, TATA box binding protein (TBP)-associated factor (Taf15), mRNA.		GO:0005622|GO:0005634	GO:0000166|GO:0003723|GO:0008270	chr11	83322669	83322718	TCCTTTGTCTCTGACATGATCCGTGGGGAATTGTCAGAGTGTGCCTGCTG	NM_027427.1	30794411	GO:0005622|GO:0005634|GO:0000166|GO:0003723|GO:0008270	TAF15	+	ILMN_2650732	1783	S	NP_081703.1	NM_027427.1	ILMN_214683	NM_027427.1	68kDa; TAFII68; Taf2n; 2610111C21Rik	ILMN_214683
7150392	0.00888869	-1.64418	Btbd3									GGGAGATCGTGTGCTTTTCCAAGTGCCCACCAACCTCCTACTTCTGTACC	NM_145534.1	21704051		BTBD3		ILMN_2599955	2231	S		NM_145534.1	ILMN_209090	scl0003393.1_155		ILMN_209090
5810327	0.0083066	-1.69613	Btbd3									GAGATCGTGTGCTTTTCCAAGTGCCCACCAACCTCCTACTTCTGTACCTC	NM_145534.1	21704051		BTBD3		ILMN_1227043	2233	S		NM_145534.1	ILMN_209090	scl0003393.1_155		ILMN_209090
7510243	3.76e-05	3.32015	C4b	12268	Mus musculus complement component 4B (Childo blood group) (C4b), mRNA. XM_921663 XM_921673 XM_921676 XM_921678	GO:0006956|GO:0006954	GO:0005576	GO:0004866	chr17	34865419	34865468	TTCCTGATGGAGTTCAGCAGCCGGGGGTGCCAGGTGTGAGGCCTTAGGAC	NM_009780.1	6753225	GO:0005576|GO:0006956|GO:0006954|GO:0004866	C4B	-	ILMN_3049559	5236	I	NP_033910.1	NM_009780.1	ILMN_210539	NM_009780.1	Ss; C4	ILMN_210539
7510291	3.96e-05	2.46851	Slamf9	98365	Mus musculus SLAM family member 9 (Slamf9), mRNA.		GO:0016020		chr1	174314924	174314973	CCCGTCTGATTGGCTTTTGAGGTCCTCTTCTGAGCTTTGTTTCAGGCTCT	NM_029612.2	31982609	GO:0016020	SLAMF9	+	ILMN_2663249	977	S	NP_083888.2	NM_029612.2	ILMN_215754	NM_029612.2	CD84-H1; 2310026I04Rik; AI462096; Cd2f10; SF2001; CD2F-10	ILMN_215754
4570474	0.00035	1.58462	Pcdhb12	93883	Mus musculus protocadherin beta 12 (Pcdhb12), mRNA.			GO:0005509	chr18	37597760	37597809	CCGACCCAGGCTGCTGCTGAAGAAAGAGAAAATGCTGTTGTGCGCAATAG	NM_053137.1	18087786	GO:0005509	PCDHB12	+	ILMN_1216692	2304	S	NP_444367.1	NM_053137.1	ILMN_223591	NM_053137.1	PcdhbL; Pcdhb5F	ILMN_223591
2190446	0.000367	1.83794	Pcdhb3									GTGCACAGAAGTTGTGCCCTGTTCTGTTGTGAGCACCATGTATACAAAAG	NM_053128.1	18087776		PCDHB3		ILMN_1253649	2861	S		NM_053128.1	ILMN_223711	scl52072.1.185_54		ILMN_223711
6940184	0.000563	3.74666	Ccl4									CCCATGGAGATGGTCCACCATTGCTGTTTCTCTGCTATTGTGGATATGAC	NM_013652.1	7305458		CCL4		ILMN_1223257	558	S		NM_013652.1	ILMN_222651	scl0001448.1_45		ILMN_222651
830240	0.000638	2.92244	Lyzs									ATGGCTGGCTACTATGGAGTCAGCCTGGCCGACTGGGTGTGTTTAGCTCA	NM_017372	31560450		LYZS		ILMN_1252076	124	S			ILMN_188505	scl5225.1.1_39		ILMN_188505
2000131	0.00117487	2.00647	Tlr2	24088	Mus musculus toll-like receptor 2 (Tlr2), mRNA.	GO:0042535|GO:0006955|GO:0008063|GO:0045087|GO:0007166|GO:0006954	GO:0005886|GO:0016020	GO:0016740|GO:0004888|GO:0004872	chr3	83640552	83640601	CTGTGTTCGTGCTTTCTGAGAACTTCGTACGGAGCGAGTGGTGCAAGTAC	NM_011905.2	31981332	GO:0005886|GO:0016020|GO:0042535|GO:0006955|GO:0008063|GO:0045087|GO:0007166|GO:0006954|GO:0016740|GO:0004888|GO:0004872	TLR2	-	ILMN_2733733	2606	S	NP_036035.2	NM_011905.2	ILMN_221308	NM_011905.2	Ly105	ILMN_221308
1710612	0.00118004	2.12147	Ccl21b									ATCACATCTGCACGGCCATCCCTTTCTTACCTGGCGGAGCTGCCTTCCCT	NM_011124.3	31981516		CCL21B		ILMN_1213286	634	S		NM_011124.3	ILMN_208956	scl0018829.1_65		ILMN_208956
5290438	0.00125058	1.78052	Ela1	109901	Mus musculus elastase 1, pancreatic (Ela1), mRNA.			GO:0004252|GO:0016787|GO:0008233|GO:0008125	chr15	100505064	100505113	GTGGCCTCCCCAAGATGGCTCTTAGCTTTGCAATGAGACCTGAAGTAAGC	NM_033612.1	33239380	GO:0004252|GO:0016787|GO:0008233|GO:0008125	ELA1	-	ILMN_2693403	843	S	NP_291090.1	NM_033612.1	ILMN_218240	NM_033612.1	1810009A17Rik; 1810062B19Rik; PC-TsF; Ela-1	ILMN_218240
6560341	0.00142494	1.54835	Cd68									GGCGCAGAATTCATCTCTTCGAGAGCTCCAAGCTCCCTTGGGCCAAAGCT	NM_009853	6753351		CD68		ILMN_2689785	716	S			ILMN_192943	scl40022.6.1_151		ILMN_192943
5720609	0.00183609	2.05059	Lyz	17110	Mus musculus lysozyme (Lyz), mRNA.	GO:0019835|GO:0008152|GO:0019835|GO:0008152|GO:0019835|GO:0008152	GO:0005576|GO:0005576|GO:0005576	GO:0003824|GO:0003796|GO:0016798|GO:0016787|GO:0003824|GO:0003796|GO:0016798|GO:0016787|GO:0003824|GO:0003796|GO:0016798|GO:0016787	chr10	116692033	116692082	GTTCCCAGTGTCATGAGGCATTCAGGAGGACTAGTGAGCTGTGCCTGTCC	NM_013590.2	40254571	GO:0005576|GO:0005576|GO:0005576|GO:0019835|GO:0008152|GO:0019835|GO:0008152|GO:0019835|GO:0008152|GO:0003824|GO:0003796|GO:0016798|GO:0016787|GO:0003824|GO:0003796|GO:0016798|GO:0016787|GO:0003824|GO:0003796|GO:0016798|GO:0016787	LYZ	-	ILMN_2878071	1087	S	NP_038618.1	NM_013590.2	ILMN_218930	NM_013590.2	Lzp-s	ILMN_218930
4230315	0.00236305	2.08849	Ccl21c	65956	Mus musculus chemokine (C-C motif) ligand 21c (leucine) (Ccl21c), mRNA.			GO:0003674	chr4	42016586	42016635	AGTAGCCCGCCTGGAGCCCAGGAGATCCCCCACGAACTTCAAGCTGGGTG	NM_023052.1	14547894	GO:0003674	CCL21C	+	ILMN_2969845	442	S	NP_075539.1	NM_023052.1	ILMN_240017	NM_023052.1	TCA4; SLC; exodus-2; Scya21c; CKb9	ILMN_240017
3180025	0.00248112	1.57493	Ms4a6d									CTGGCTGGGTTCAGTAGCACGCTCTTGATTTGGCGTCAGTCAAAACACAG	NM_026835.1	13386171		MS4A6D		ILMN_1241695	1015	S		NM_026835.1	ILMN_208807	scl064382.1_42		ILMN_208807
1770768	0.00262054	1.66393	BC048546	232400	Mus musculus cDNA sequence BC048546 (BC048546), mRNA.			GO:0004866	chr6	128508520	128508916	TGTGAAGATGCTCTCTGGCTTTACTCCTGTCGTCTCATCCACCGAGGAGC	NM_001001179.1	75677550	GO:0004866	BC048546	-	ILMN_2984219	4196	S	NP_001001179.1	NM_001001179.1	ILMN_259593	NM_001001179.1	MGC58520	ILMN_259593
6420376	0.00266948	2.2141	Ccl21a	20298	Mus musculus chemokine (C-C motif) ligand 21a (Ccl21a), mRNA.	GO:0045638|GO:0006955	GO:0005576	GO:0008009	chr4	42016727	42016776	TCCGTCCACACCCTTGCCCTGCTTCAACCATTACATCTGCACGGCCATCC	NM_011335.1	7549786	GO:0005576|GO:0045638|GO:0006955|GO:0008009	CCL21A	+	ILMN_2602139	578	S	NP_035465.1	NM_011335.1	ILMN_210092	NM_011335.1	6Ckine; TCA4; Scya21a; SLC; AI159701; CKb9; 6CKBAC1; Scya21	ILMN_210092
6290768	0.00285973	1.86153	Cd52	23833	Mus musculus CD52 antigen (Cd52), mRNA.		GO:0016020	GO:0048503	chr4	133649554	133649603	ACTGCTGCCACCATCAGTAGCGAGAGACATCCCAACCCACGGGAAGGGTT	NM_013706.1	14719423	GO:0016020|GO:0048503	CD52	-	ILMN_2910934	341	S	NP_038734.1	NM_013706.1	ILMN_258085	NM_013706.1	CLS1; B7-Ag; B7; AI463198; MB7; CAMPATH-1	ILMN_258085
6110736	0.00328337	1.39785	B2m	12010	Mus musculus beta-2 microglobulin (B2m), mRNA.	GO:0006952|GO:0006968|GO:0006955|GO:0006952|GO:0006968|GO:0006955|GO:0006952|GO:0006968|GO:0006955	GO:0005887|GO:0005886|GO:0005887|GO:0005886|GO:0005887|GO:0005886	GO:0005515|GO:0030106|GO:0003823|GO:0005515|GO:0030106|GO:0003823|GO:0005515|GO:0030106|GO:0003823	chr2	121842517	121842566	TCACCCCCACTGAGACTGATACATACGCCTGCAGAGTTAAGCATGCCAGT	NM_009735.2	31981889	GO:0005887|GO:0005886|GO:0005887|GO:0005886|GO:0005887|GO:0005886|GO:0006952|GO:0006968|GO:0006955|GO:0006952|GO:0006968|GO:0006955|GO:0006952|GO:0006968|GO:0006955|GO:0005515|GO:0030106|GO:0003823|GO:0005515|GO:0030106|GO:0003823|GO:0005515|GO:0030106|GO:0003823	B2M	+	ILMN_2739999	322	S	NP_033865.2	NM_009735.2	ILMN_209318	NM_009735.2	Ly-m11; beta2-m	ILMN_209318
2070669	0.00339769	3.12773	Klk6	19144	Mus musculus kallikrein related-peptidase 6 (Klk6), mRNA.	GO:0042445|GO:0030574|GO:0007417|GO:0042552|GO:0042982|GO:0016540	GO:0005576|GO:0005737	GO:0004252|GO:0016787|GO:0008233|GO:0005515	chr7	51086895	51086944	CTCCGAGGGCTCGTGTCATGGGGTGACATGCCCTGTGGATCAAAGGAGAA	NM_011177.1	6755179	GO:0005576|GO:0005737|GO:0042445|GO:0030574|GO:0007417|GO:0042552|GO:0042982|GO:0016540|GO:0004252|GO:0016787|GO:0008233|GO:0005515	KLK6	+	ILMN_2955509	856	S	NP_035307.1	NM_011177.1	ILMN_257922	NM_011177.1	Klk7; Prss9; Bssp; neurosin; Prss18; Klk29; AI849898	ILMN_257922
6770114	0.00419155	1.5353	Trem2	83433	Mus musculus triggering receptor expressed on myeloid cells 2 (Trem2), mRNA.		GO:0016020|GO:0016021	GO:0004872|GO:0004888	chr17	48491427	48491476	CCCCTCCTCCACCAAGACTTCTGTTTCTGCTACTTTTGCTTCAGAGGCCG	NM_031254.2	31981415	GO:0016020|GO:0016021|GO:0004872|GO:0004888	TREM2	+	ILMN_2992709	917	S	NP_112544.1	NM_031254.2	ILMN_192704	NM_031254.2	Trem2a; Trem2b; Trem2c	ILMN_192704
4200646	0.00437361	1.89925	Ctss	13040	Mus musculus cathepsin S (Ctss), mRNA.		GO:0005764|GO:0016020	GO:0008234|GO:0016787|GO:0008233|GO:0004218|GO:0004197	chr3	95360183	95360232	CCAAGTGTGTCGTGATCAATGTGTAGTTACTGTACTAACTAGGTTATAGC	NM_021281.1	10946581	GO:0005764|GO:0016020|GO:0008234|GO:0016787|GO:0008233|GO:0004218|GO:0004197	CTSS	+	ILMN_1246861	1155	S	NP_067256.1	NM_021281.1	ILMN_220433	NM_021281.1		ILMN_220433
5360706	0.00504342	1.42125	Sort1									GCTTTTCTCCATCCGCAGACAGCCCTGTTCAGAGAGTACCGAGCACCAGC	NM_019972	34610210		SORT1		ILMN_1232295	2993	S			ILMN_212031	scl0020661.1_145		ILMN_212031
5570253	0.00560908	1.39721	B2m	12010	Mus musculus beta-2 microglobulin (B2m), mRNA.	GO:0006952|GO:0006968|GO:0006955|GO:0006952|GO:0006968|GO:0006955|GO:0006952|GO:0006968|GO:0006955	GO:0005887|GO:0005886|GO:0005887|GO:0005886|GO:0005887|GO:0005886	GO:0005515|GO:0030106|GO:0003823|GO:0005515|GO:0030106|GO:0003823|GO:0005515|GO:0030106|GO:0003823	chr2	121842516	121842565	TTCACCCCCACTGAGACTGATACATACGCCTGCAGAGTTAAGCATGCCAG	NM_009735.2	31981889	GO:0005887|GO:0005886|GO:0005887|GO:0005886|GO:0005887|GO:0005886|GO:0006952|GO:0006968|GO:0006955|GO:0006952|GO:0006968|GO:0006955|GO:0006952|GO:0006968|GO:0006955|GO:0005515|GO:0030106|GO:0003823|GO:0005515|GO:0030106|GO:0003823|GO:0005515|GO:0030106|GO:0003823	B2M	+	ILMN_1216746	321	S	NP_033865.2	NM_009735.2	ILMN_209318	NM_009735.2	Ly-m11; beta2-m	ILMN_209318
1770468	0.00690614	1.58761	Adssl1	11565	Mus musculus adenylosuccinate synthetase like 1 (Adssl1), mRNA.	GO:0006164|GO:0006163|GO:0006164|GO:0006163|GO:0006164|GO:0006163		GO:0016874|GO:0000166|GO:0046872|GO:0000287|GO:0005525|GO:0004019|GO:0005515|GO:0016874|GO:0000166|GO:0046872|GO:0000287|GO:0005525|GO:0004019|GO:0005515|GO:0016874|GO:0000166|GO:0046872|GO:0000287|GO:0005525|GO:0004019|GO:0005515	chr12	113879469	113879518	CAGAGGCCTTCACTGACTGATTGTCACATGGTATGTGTTCAGTTGGAGCC	NM_007421.1	6671518	GO:0006164|GO:0006163|GO:0006164|GO:0006163|GO:0006164|GO:0006163|GO:0016874|GO:0000166|GO:0046872|GO:0000287|GO:0005525|GO:0004019|GO:0005515|GO:0016874|GO:0000166|GO:0046872|GO:0000287|GO:0005525|GO:0004019|GO:0005515|GO:0016874|GO:0000166|GO:0046872|GO:0000287|GO:0005525|GO:0004019|GO:0005515	ADSSL1	+	ILMN_2958099	1652	S	NP_031447.1	NM_007421.1	ILMN_210075	NM_007421.1	Adss1; AI528595; Adss	ILMN_210075
3710170	0.00733099	1.44678	C1qg									ACATCGCATACGGCCAACCTGTGCGTGCACCTGAACCTCAACCTTGCCAG	NM_007574.1	6671651		C1QG		ILMN_2715840	554	S		NM_007574.1	ILMN_219967	scl23656.3.1_6		ILMN_219967
1400575	0.00735871	1.52914	Pcdhb7	93878	Mus musculus protocadherin beta 7 (Pcdhb7), mRNA.			GO:0005509	chr18	37503997	37504046	GGTCGAAGGACTCTCTCGCCACGCTCACCTAAGACCCTCAGAAAACTCAG	NM_053132.2	32189406	GO:0005509	PCDHB7	+	ILMN_2903796	2642	S	NP_444362.2	NM_053132.2	ILMN_222974	NM_053132.2	Pcdhb4B; PcdhbG	ILMN_222974
580332	0.00770157	1.44366	C1qb	12260	Mus musculus complement component 1, q subcomponent, beta polypeptide (C1qb), mRNA.	GO:0006958|GO:0006956|GO:0006817|GO:0006955|GO:0045087	GO:0005737		chr4	136152529	136152578	TCGTGGCCGCGATCGGGACAGCATGCAGAAAGTAGTCACCTTCTGTGACT	NM_009777.1	6753219	GO:0005737|GO:0006958|GO:0006956|GO:0006817|GO:0006955|GO:0045087	C1QB	-	ILMN_2619620	704	S	NP_033907.1	NM_009777.1	ILMN_211795	NM_009777.1		ILMN_211795
5310692	0.00775801	1.63723	Slc5a5									GAGGGTTGGTTCTCTATCCACCAAGGAAAACATCTGGAACCGCAGTGACC	NM_053248	17298677		SLC5A5		ILMN_1250582	2062	S			ILMN_186716	scl34686.15_590		ILMN_186716
1190201	0.00813277	1.51231	Anln	68743	Mus musculus anillin, actin binding protein (scraps homolog, Drosophila) (Anln), mRNA.	GO:0051301|GO:0000910|GO:0007049|GO:0007067|GO:0051301|GO:0000910|GO:0007049|GO:0007067|GO:0051301|GO:0000910|GO:0007049|GO:0007067	GO:0015629|GO:0005634|GO:0005856|GO:0005826|GO:0015629|GO:0005634|GO:0005856|GO:0005826|GO:0015629|GO:0005634|GO:0005856|GO:0005826	GO:0003779|GO:0003779|GO:0003779	chr9	22082654	22082703	TTGCTTCCCAGAGTTCCTGTCTGAGGTCCTTTCATGTTTATCTATGACAC	NM_028390.1	22507318	GO:0015629|GO:0005634|GO:0005856|GO:0005826|GO:0015629|GO:0005634|GO:0005856|GO:0005826|GO:0015629|GO:0005634|GO:0005856|GO:0005826|GO:0051301|GO:0000910|GO:0007049|GO:0007067|GO:0051301|GO:0000910|GO:0007049|GO:0007067|GO:0051301|GO:0000910|GO:0007049|GO:0007067|GO:0003779|GO:0003779|GO:0003779	ANLN	-	ILMN_2595597	4315	S	NP_082666.1	NM_028390.1	ILMN_209418	NM_028390.1	C78101; 1110037A17Rik; 2900037I21Rik; Scraps; ANILLIN	ILMN_209418
5900440	0.00903844	1.46476	Fgd2									TCCAGCAGACACAGGCCCTTTCCTTCAGGAAGATACCACCAAGTGTCCCA	NM_013710.1	7305054		FGD2		ILMN_2737903	2218	S		NM_013710.1	ILMN_221617	scl50897.17.1_8		ILMN_221617
1010088	0.00909975	1.49321	Pcdhb19									CTCAACAGAAGGTCCAGGTAACTGTCTTGTTGCTTCAAGCTTTTCCAGAC	NM_053144	18087798		PCDHB19		ILMN_2465874	10	S			ILMN_189950	scl52054.1_546		ILMN_189950
4890112	0.00920867	1.57587	2700055K07Rik	67971	Mus musculus tubulin polymerization-promoting protein family member 3 (Tppp3), mRNA.			GO:0005509	chr8	107991747	107991796	CATCCTGGACGACAGTGGCTACGTGAGTGCCTACAAAAACGCAGGCACCT	NM_026481.2	31980918	GO:0005509	2700055K07RIK	-	ILMN_2655929	564	S	NP_080757.1	NM_026481.2	ILMN_215136	NM_026481.2	Ceacam9; mmCGM8; CGI-38; 2700055K07Rik	ILMN_215136
730138	0.00930913	1.4326	Rassf4	213391	Mus musculus Ras association (RalGDS/AF-6) domain family 4 (Rassf4), mRNA.	GO:0007049|GO:0007165|GO:0007049|GO:0007165|GO:0007049|GO:0007165|GO:0007049|GO:0007165		GO:0005515|GO:0005515|GO:0005515|GO:0005515	chr6	116583092	116583141	AGTGCATTTTGGCTCTTGCATTTTTTCCTAGTCCACCAGTGCCCACCACC	NM_178045.3	40254291	GO:0007049|GO:0007165|GO:0007049|GO:0007165|GO:0007049|GO:0007165|GO:0007049|GO:0007165|GO:0005515|GO:0005515|GO:0005515|GO:0005515	RASSF4	-	ILMN_2686244	6183	S	NP_835146.2	NM_178045.3	ILMN_213302	NM_178045.3	AI586137; AD037; 3830411C14Rik	ILMN_213302
50739	0.00980809	1.37942	Pcdhb14	93885	Mus musculus protocadherin beta 14 (Pcdhb14), mRNA.			GO:0005509	chr18	37609965	37610014	GAGGTCTGCACTAGCATGATACTGGTAGTCATATTTGTAGCTGATTCACA	NM_053139.2	32189404	GO:0005509	PCDHB14	+	ILMN_2607000	2655	S	NP_444369.2	NM_053139.2	ILMN_210573	NM_053139.2	PcdhbN; 2210006M07Rik; Pcdhb17	ILMN_210573
3440767	0.00986005	1.49938	9230117N10Rik	77125	Mus musculus interleukin 33 (Il33), mRNA.		GO:0005634|GO:0005615	GO:0005125|GO:0003674	chr19	30034953	30035002	CAATAGCTGGAGGAATGTATGATCAAAGAGGCCGGGAACCGCCGTGTAGG	NM_133775.1	19526999	GO:0005634|GO:0005615|GO:0005125|GO:0003674	9230117N10RIK	+	ILMN_1259747	2244	S	NP_598536.1	NM_133775.1	ILMN_213496	NM_133775.1	Il-33; NF-HEV; Il1f11; 9230117N10Rik	ILMN_213496
6560594	0.0114666	1.53033	Abca8a									TTTACCTATGGCTGGTTTCTACTCTCTAGTGGCTCAAAGCAATTTTGTCT	NM_153145.1	23346592		ABCA8A		ILMN_2686700	4879	S		NM_153145.1	ILMN_217713	scl39384.39.1_1		ILMN_217713
5080326	0.0116632	1.39103	S100a6									ATGAAGCTCTGAAATAAAATGGGACCGTTGAGATGACTTCCGGGGGCCTC	NM_011313.1	6755391		S100A6		ILMN_2712120	412	S		NM_011313.1	ILMN_219678	scl22942.3.1_64		ILMN_219678
4040731	0.0119825	1.55088	Mobp	17433	Mus musculus myelin-associated oligodendrocytic basic protein (Mobp), transcript variant 3, mRNA.		GO:0005739|GO:0005739	GO:0019911|GO:0019911	chr9	120016603	120016652	AACTCCAAGCGTGAGATCGTGGACCGCAAGTACAGCATCTGCAAGAGCGG	NM_001039365.1	86355502	GO:0005739|GO:0005739|GO:0019911|GO:0019911	MOBP	+	ILMN_3097381	240	A	NP_001034454.1	NM_001039365.1	ILMN_244182	NM_001039365.1	MOBP155; R74645; MOBP69; AI839848; MOBP81; MOBP73; AI835053; MOBP170	ILMN_244182
5360048	0.012192	1.54194	LOC232400									GTGAAGATGCTCTCTGGCTTTACTCCTGTCGTCTCATCCACCGAGGAGCT	XM_132895.3	38085266		LOC232400		ILMN_2531773	4186	S		XM_132895.3	ILMN_198461	XM_132895.3		ILMN_198461
3450091	0.0122473	1.53581	Ctsz	64138	Mus musculus cathepsin Z (Ctsz), mRNA.		GO:0005764|GO:0005764	GO:0004197|GO:0008233|GO:0016787|GO:0008234|GO:0004197|GO:0008233|GO:0016787|GO:0008234	chr2	174070639	174070688	GCATCCCGAGAGGAGACGGTAAAGGATGAAACACAACTGCACTGGGACCC	NM_022325.3	46849762	GO:0005764|GO:0005764|GO:0004197|GO:0008233|GO:0016787|GO:0008234|GO:0004197|GO:0008233|GO:0016787|GO:0008234	CTSZ	-	ILMN_2839569	1137	S	NP_071720.1	NM_022325.3	ILMN_213026	NM_022325.3	AI787083; AU019819; CTSX; D2Wsu143e	ILMN_213026
4150292	0.0124431	1.36726	Phf17	269424	Mus musculus PHD finger protein 17 (Phf17), mRNA.	GO:0006355|GO:0006915|GO:0006950|GO:0030308|GO:0006355|GO:0006915|GO:0006950|GO:0030308	GO:0005634|GO:0005737|GO:0005634|GO:0005737	GO:0008270|GO:0005515|GO:0008270|GO:0005515	chr3	41420495	41420544	GTAACCTTGTACAGAGGATTTTTCACTATGTGCCTAGCTTGGTGTCCATT	NM_172303.3	40556383	GO:0005634|GO:0005737|GO:0005634|GO:0005737|GO:0006355|GO:0006915|GO:0006950|GO:0030308|GO:0006355|GO:0006915|GO:0006950|GO:0030308|GO:0008270|GO:0005515|GO:0008270|GO:0005515	PHF17	+	ILMN_2707137	5101	S	NP_758507.3	NM_172303.3	ILMN_219315	NM_172303.3	AU041499; mKIAA1807; D530048A03Rik; Jade1	ILMN_219315
5310196	0.0125606	1.41411	B230206H07Rik	320871	Mus musculus RIKEN cDNA B230206H07 gene (B230206H07Rik), mRNA.				chr7	141210840	141210889	GCACCATAGTGGGTGGTGCTTGGAGGAGTCGCTGGTGGTGTTTGTTTCTT	NM_177280.2	31343236		B230206H07RIK	-	ILMN_2981623	2543	S	NP_796254.1	NM_177280.2	ILMN_210051	NM_177280.2		ILMN_210051
3850497	0.0126114	1.56364	Slc11a1	18173	Mus musculus solute carrier family 11 (proton-coupled divalent metal ion transporters), member 1 (Slc11a1), mRNA.	GO:0006811|GO:0006810|GO:0006826	GO:0016020	GO:0005506|GO:0005215	chr1	74432361	74432410	CCCAGAACACCTCAAACAGAACTGCCACAACTCCATTGTCTCACTCCAGC	NM_013612.1	7363450	GO:0016020|GO:0006811|GO:0006810|GO:0006826|GO:0005506|GO:0005215	SLC11A1	+	ILMN_2983516	2014	S	NP_038640.1	NM_013612.1	ILMN_254692	NM_013612.1	MGC129157; Lsh; Nramp; Ity; Bcg; MGC129156; Nramp1	ILMN_254692
6370681	0.0127044	1.42406	Dhcr24									CCTGCATACCTTCCAAAATGACATCCACGTCTACCCCATCTGGCTGTGCC	NM_053272	16716608		DHCR24		ILMN_2620106	1213	S			ILMN_196043	scl25177.9.1_28		ILMN_196043
3440132	0.0135834	1.32428	Smpdl3b									GTCCCTGCTCAAGGTCTGAACTGGGAACGTACGTGGTGTGCAAAACCCCT	NM_133888.1	19527103		SMPDL3B		ILMN_2602938	1828	S		NM_133888.1	ILMN_210171	scl23726.8.8_267		ILMN_210171
2450554	0.0138773	1.28864	Lgi4	243914	Mus musculus leucine-rich repeat LGI family, member 4 (Lgi4), mRNA.	GO:0042552|GO:0042551		GO:0016740	chr7	31855498	31855547	TCCCTGCCGCCCGCAGCCTCACTCCAAGCTCCACACAGAGTCTCTGGCAC	NM_144556.2	31981705	GO:0042552|GO:0042551|GO:0016740	LGI4	+	ILMN_2639386	2988	S	NP_653139.2	NM_144556.2	ILMN_213660	NM_144556.2	Lgil3; clp; MGC107385	ILMN_213660
3830678	0.0139402	1.40513	Fcgr3									CCACACAGCCTTCCTTTGAAAGCAACTTACAAGCAGGCCGGGATGTTTGG	NM_010188.2	24475601		FCGR3		ILMN_2687403	908	S		NM_010188.2	ILMN_217772	scl014131.3_5		ILMN_217772
5910220	0.0142707	1.35285	Osmr	18414	Mus musculus oncostatin M receptor (Osmr), mRNA.	GO:0007166	GO:0005887	GO:0004924|GO:0004872	chr15	6761206	6761255	CCTTCCTCTTAATGCTTGTCACATTGCAGACCAAGGTGGAGAGGTTCTCC	NM_011019.1	6754955	GO:0005887|GO:0007166|GO:0004924|GO:0004872	OSMR	-	ILMN_2623280	4341	S	NP_035149.1	NM_011019.1	ILMN_212149	NM_011019.1	OSMRB	ILMN_212149
4730685	0.0148205	1.36758	Pmp22									GGAGACCCGATACAAACGGTTCATAACTGCTTTCATACCTAGCTAGGCTG	NM_008885.1	6679394		PMP22		ILMN_1228535	1446	S		NM_008885.1	ILMN_215585	scl0001394.1_56		ILMN_215585
1940132	0.0150743	1.39968	1110011D13Rik	74770	Mus musculus hedgehog acyltransferase-like (Hhatl), mRNA.		GO:0016020|GO:0005737	GO:0003674	chr9	121693303	121693352	CCCAGACCACACTGGCGGTCTTGTTTGTCACCTACTGTGGTGTCCAGCTG	NM_029095.1	21312881	GO:0016020|GO:0005737|GO:0003674	1110011D13RIK	-	ILMN_2707207	1528	S	NP_083371.1	NM_029095.1	ILMN_219320	NM_029095.1	Gup1; 1110011D13Rik	ILMN_219320
6580753	0.0156938	1.61852	Nr1d1									TCTGGTGCTGAAGAACCGGCCCTCGGAGACTTCCCGCTTCACCAAGCTGC	NM_145434.1	21703865		NR1D1		ILMN_2749669	1792	S		NM_145434.1	ILMN_218228	scl39616.9.169_52		ILMN_218228
1510477	0.016132	1.53746	Ide									CATGACTGAGTTCAAGCGTGGCCTGCCACTGTTTCCCCTCGTGAAACCAC	NM_031156	13621161		IDE		ILMN_1243499	3027	S			ILMN_190142	scl52522.27_217		ILMN_190142
450243	0.0161515	1.28875	0610009M14Rik									AGACCTGGCAGAGCGGAACGCTGCATTGGAGCAGGAGAATGGATTGCTGC	NM_023910.4	34328507		0610009M14RIK		ILMN_2638061	2040	S		NM_023910.4	ILMN_213540	scl27096.8.1_1		ILMN_213540
2350324	0.0171958	1.42994	Gstt3	103140	Mus musculus glutathione S-transferase, theta 3 (Gstt3), mRNA.	GO:0006749		GO:0004364|GO:0016740	chr10	75217872	75217921	CCGGCTCCAAACTGTCAAGCTACTTAATCTTGTGCCATAAGACGTCTTTT	NM_133994.2	31981627	GO:0006749|GO:0004364|GO:0016740	GSTT3	-	ILMN_2665715	1789	S	NP_598755.1	NM_133994.2	ILMN_215961	NM_133994.2	AI118089	ILMN_215961
1940722	0.017662	2.30409	Casp1									CACTGCTGATAGGGTGACCCTGACAAAACGTTTCTACCTCTTCCCGGGAC	NM_009807.1	6753281		CASP1		ILMN_1247592	1145	S		NM_009807.1	ILMN_211039	scl37317.9.1_34		ILMN_211039
4830129	0.0177502	1.29922	Srebp2									GGGTCTGCACTCCCTCCCCTGTGCCTGACTAAGCCTTGTTCATTGTTCTT	XM_127995	51829827		SREBP2		ILMN_1223598	4174	S			ILMN_185337	scl020788.3_30		ILMN_185337
1070341	0.017998	1.87866	4933439C20Rik	236604	Mus musculus RIKEN cDNA 4933439C20 gene (4933439C20Rik), mRNA.	GO:0008654		GO:0004609	chr11	3031652	3031701	GGTTGAGGCCTTGCCCTGCAGAAGTAGGGGACATGCTGCTATTGGTCTAG	NM_001004146.1	51921288	GO:0008654|GO:0004609	4933439C20RIK	+	ILMN_2944601	1856	S	NP_001004146.1	NM_001004146.1	ILMN_241433	NM_001004146.1	MGC65558; MGC103350	ILMN_241433
2070403	0.0191771	1.32948	Mtmr2	77116	Mus musculus myotubularin related protein 2 (Mtmr2), mRNA.	GO:0046839|GO:0006470|GO:0046839|GO:0006470|GO:0046839|GO:0006470	GO:0005737|GO:0005737|GO:0005737	GO:0004721|GO:0016787|GO:0004437|GO:0004721|GO:0016787|GO:0004437|GO:0004721|GO:0016787|GO:0004437	chr9	13556143	13556192	GTCACCCAAAGAATACTAAAGTACTGCAGTCCTGTATTCACACTGGGAGC	NM_023858.1	23956229	GO:0005737|GO:0005737|GO:0005737|GO:0046839|GO:0006470|GO:0046839|GO:0006470|GO:0046839|GO:0006470|GO:0004721|GO:0016787|GO:0004437|GO:0004721|GO:0016787|GO:0004437|GO:0004721|GO:0016787|GO:0004437	MTMR2	+	ILMN_2856144	3053	S	NP_076347.1	NM_023858.1	ILMN_214939	NM_023858.1	6030445P13Rik	ILMN_214939
1470386	0.0196511	1.75546	CRG-L1	230379	Mus musculus N-acylsphingosine amidohydrolase 3-like (Asah3l), mRNA.	GO:0006672|GO:0006629	GO:0016021|GO:0016020|GO:0000139|GO:0005789	GO:0016787|GO:0016811|GO:0017040	chr4	86566630	86566679	GGCGGTATGTACCCTGGCTGAAGTAATATTAACCATAGCTCTGGGAGGAT	NM_139306.1	21314857	GO:0016021|GO:0016020|GO:0000139|GO:0005789|GO:0006672|GO:0006629|GO:0016787|GO:0016811|GO:0017040	CRG-L1	+	ILMN_2629112	3999	S	NP_647467.1	NM_139306.1	ILMN_212677	NM_139306.1	CRG-L1; maCER2; RP24-468M3.3; 2410116I05Rik; Acer2	ILMN_212677
6620521	0.020013	1.38527	Kcnk6									AGTGCCTGACCCGTCCCTCGATCTGAACTCTGTTCTTAGCAAGGAAGGTC	XM_355877.1	38086198		KCNK6		ILMN_1258376	3713	S		XM_355877.1	ILMN_196672	XM_355877.1		ILMN_196672
3940224	0.0200914	1.46386	Fbxo7									CCTCCAGGAATCATTGGTGGTGAATATGATGAGAGGCCGATACTGCCTAG	NM_153195.1	23397416		FBXO7		ILMN_2612683	1356	S		NM_153195.1	ILMN_211116	scl38604.10.1_9		ILMN_211116
5960487	0.0201245	1.30304	Rassf2	215653	Mus musculus Ras association (RalGDS/AF-6) domain family 2 (Rassf2), mRNA.	GO:0007049|GO:0007165|GO:0007049|GO:0007165|GO:0007049|GO:0007165		GO:0005515|GO:0005515|GO:0005515	chr2	131818972	131819021	CCCTTCCTTCAGACATAATTGACAGTGGTTGCCATTCCTTGGGGTACACC	NM_175445.3	40254305	GO:0007049|GO:0007165|GO:0007049|GO:0007165|GO:0007049|GO:0007165|GO:0005515|GO:0005515|GO:0005515	RASSF2	-	ILMN_1226997	4171	S	NP_780654.1	NM_175445.3	ILMN_212709	NM_175445.3	AI852669; 9030412M04Rik; AW495050; 3830431H01Rik	ILMN_212709
3310672	0.0204529	1.48983	Nr1d1									CTCAAGCTGCCGGACCTGCGGACCCTGAACAACATGCATTCCGAGAAGCT	NM_145434.1	21703865		NR1D1		ILMN_1229091	1844	S		NM_145434.1	ILMN_218228	scl39616.9.169_52		ILMN_218228
2690360	0.021153	1.67017	Mobp	17433	Mus musculus myelin-associated oligodendrocytic basic protein (Mobp), transcript variant 3, mRNA.		GO:0005739|GO:0005739	GO:0019911|GO:0019911	chr9	120017270	120017319	AGCTGCTCTCTGCAAGTACTAACATGGGGGATCTGTCCACAGTACCAAGC	NM_001039365.1	86355502	GO:0005739|GO:0005739|GO:0019911|GO:0019911	MOBP	+	ILMN_3024681	695	I	NP_001034454.1	NM_001039365.1	ILMN_244182	NM_001039365.1	MOBP155; R74645; MOBP69; AI839848; MOBP81; MOBP73; AI835053; MOBP170	ILMN_244182
7380138	0.0226235	1.40166	Sgpl1	20397	Mus musculus sphingosine phosphate lyase 1 (Sgpl1), mRNA.	GO:0006915|GO:0009058|GO:0030149|GO:0006672|GO:0006629|GO:0019752|GO:0006915|GO:0009058|GO:0030149|GO:0006672|GO:0006629|GO:0019752	GO:0016020|GO:0005783|GO:0030176|GO:0016020|GO:0005783|GO:0030176	GO:0008117|GO:0016829|GO:0016831|GO:0008483|GO:0016769|GO:0008117|GO:0016829|GO:0016831|GO:0008483|GO:0016769	chr10	60561803	60561852	GGAGAAGCATCCTTTATAGTCTCAGCAGAGCCAGGGACCAAGCCGCTCCC	NM_009163.2	31543693	GO:0016020|GO:0005783|GO:0030176|GO:0016020|GO:0005783|GO:0030176|GO:0006915|GO:0009058|GO:0030149|GO:0006672|GO:0006629|GO:0019752|GO:0006915|GO:0009058|GO:0030149|GO:0006672|GO:0006629|GO:0019752|GO:0008117|GO:0016829|GO:0016831|GO:0008483|GO:0016769|GO:0008117|GO:0016829|GO:0016831|GO:0008483|GO:0016769	SGPL1	-	ILMN_1245609	3594	S	NP_033189.2	NM_009163.2	ILMN_221061	NM_009163.2	Spl; AI428538; D10Xrf456	ILMN_221061
2030484	0.0229924	1.45708	P2rx4									TGCTGCGTCTGTCACTCTAGAGACGGTTCCAGAGTCTCACTCGGTCTCCA	NM_011026.1	6754961		P2RX4		ILMN_1237644	1177	S		NM_011026.1	ILMN_211852	scl0004034.1_13		ILMN_211852
610601	0.023363	1.49834	Ddc									CATGTCGTCTCCGAGACAAGTTTGTGCTACGCTTTGCTGTGTGCGCTCGC	NM_016672	22094148		DDC		ILMN_2628647	1321	S			ILMN_195063	scl40512.21.1_20		ILMN_195063
5720255	0.0236944	1.38533	AI132321	104759	Mus musculus phospholipase D family, member 4 (Pld4), mRNA.	GO:0008152	GO:0016020	GO:0003824	chr12	113216527	113216576	GCAAAGGATCACCACTGAGGGCCCGAGATTGTCATCAGACAAACAGCTTC	NM_178911.2	31343188	GO:0016020|GO:0008152|GO:0003824	AI132321	+	ILMN_1234223	1711	S	NP_849242.1	NM_178911.2	ILMN_211159	NM_178911.2	AI132321	ILMN_211159
2630703	0.0241189	1.4244	Rhog	56212	Mus musculus ras homolog gene family, member G (Rhog), mRNA.	GO:0008284|GO:0016601|GO:0007264|GO:0045941|GO:0030036|GO:0007266	GO:0005622|GO:0016020	GO:0005525|GO:0000166|GO:0003924	chr7	109387935	109387984	GTATTCCATGAGTTCAACTAAGCCAGGTTTACCTAAGAGGCCAACCCGGT	NM_019566.2	40254552	GO:0005622|GO:0016020|GO:0008284|GO:0016601|GO:0007264|GO:0045941|GO:0030036|GO:0007266|GO:0005525|GO:0000166|GO:0003924	RHOG	-	ILMN_2592620	894	S	NP_062512.1	NM_019566.2	ILMN_209108	NM_019566.2	Sid10750; Arhg	ILMN_209108
6650438	0.0241673	1.45862	Optn	71648	Mus musculus optineurin (Optn), mRNA.			GO:0003674|GO:0003674	chr2	4938213	4938262	CCAGGACAGGTGAGAGATAGGGACAAGCTCAGGATTGGAGTCCTTCCCTC	NM_181848.3	40254333	GO:0003674|GO:0003674	OPTN	-	ILMN_2907370	2064	S	NP_862896.1	NM_181848.3	ILMN_216896	NM_181848.3	FIP2; HYPL; NRP; 4930441O07Rik	ILMN_216896
3520349	0.0241891	1.33505	Cxcl14									AGCTGCAGAGCACCAAACGCTTCATCAAGTGGTACAATGCCTGGAACGAG	NM_019568.1	9625003		CXCL14		ILMN_2659426	602	S		NM_019568.1	ILMN_215433	scl43911.4.1_38		ILMN_215433
4670228	0.0242598	1.64568	Gpnmb	93695	Mus musculus glycoprotein (transmembrane) nmb (Gpnmb), mRNA.	GO:0007155|GO:0007155|GO:0007155|GO:0007155	GO:0016023|GO:0016021|GO:0016020|GO:0005887|GO:0016023|GO:0016021|GO:0016020|GO:0005887|GO:0016023|GO:0016021|GO:0016020|GO:0005887|GO:0016023|GO:0016021|GO:0016020|GO:0005887	GO:0008201|GO:0005178|GO:0008201|GO:0005178|GO:0008201|GO:0005178|GO:0008201|GO:0005178	chr6	48986281	48986330	CCTGAGCTCCTGACAAAATTATAATGGGCCCGGGCTTTGTGTATGGTGCG	NM_053110.2	31542906	GO:0016023|GO:0016021|GO:0016020|GO:0005887|GO:0016023|GO:0016021|GO:0016020|GO:0005887|GO:0016023|GO:0016021|GO:0016020|GO:0005887|GO:0016023|GO:0016021|GO:0016020|GO:0005887|GO:0007155|GO:0007155|GO:0007155|GO:0007155|GO:0008201|GO:0005178|GO:0008201|GO:0005178|GO:0008201|GO:0005178|GO:0008201|GO:0005178	GPNMB	+	ILMN_2648669	2204	S	NP_444340.2	NM_053110.2	ILMN_211323	NM_053110.2	ipd; Dchil	ILMN_211323
5820626	0.024428	1.53279	Tmbim1	69660	Mus musculus transmembrane BAX inhibitor motif containing 1 (Tmbim1), mRNA.		GO:0016020	GO:0003674	chr1	74221762	74221811	TGTGGCTGGGAAGCAGTCTGGGTGAGAGATAAGTGGGGACAGGGAAAGCG	NM_027154.3	31980813	GO:0016020|GO:0003674	TMBIM1	-	ILMN_2908056	1775	S	NP_081430.2	NM_027154.3	ILMN_246128	NM_027154.3	2310061B02Rik; Tmbib1; AA960455; mKIAA4161; KIAA4161; C78899; AU024746	ILMN_246128
2100521	0.0245697	1.27696	Spock3	72902	Mus musculus sparc/osteonectin, cwcv and kazal-like domains proteoglycan 3 (Spock3), mRNA.		GO:0005578	GO:0008191|GO:0004857|GO:0005509	chr8	65835353	65835402	GTGTAGACATTTTGACATACCACCACCTTTGGGTATATCACACCACTAGT	NM_023689.2	31982622	GO:0005578|GO:0008191|GO:0004857|GO:0005509	SPOCK3	+	ILMN_2991930	2569	S	NP_076178.1	NM_023689.2	ILMN_212613	NM_023689.2	2900045C01Rik; AI428471; mKIAA4039; KIAA4039	ILMN_212613
540112	0.0252452	1.66679	Hsf4									GCCTGGGGCTTTAACCCTGTACAACGTCACCGAGAGCAACGCCTCCTACT	NM_011939.1	6754251		HSF4		ILMN_2746797	1307	S		NM_011939.1	ILMN_222242	scl33421.13.1_66		ILMN_222242
4780066	0.0279771	1.25254	Csrp1	13007	Mus musculus cysteine and glycine-rich protein 1 (Csrp1), mRNA.	GO:0030036	GO:0015629	GO:0005515|GO:0046872	chr1	137568393	137568442	CCTCCAACCCAGACTCAGACCCTTCTTTCTTCACCCTACCTTTCTCTAGT	NM_007791.2	31560713	GO:0015629|GO:0030036|GO:0005515|GO:0046872	CSRP1	+	ILMN_1260378	1523	S	NP_031817.1	NM_007791.2	ILMN_211706	NM_007791.2	AA959891; CRP1; Csrp; AA408841; AW545626	ILMN_211706
7040044	0.0282548	1.46686	Trf									CTGGGGTAGACAGAACCGCTGGTTGGAACATCCCTATGGGCATGCTGTAC	NM_133977.1	20330801		TRF		ILMN_2485323	5	S		NM_133977.1	ILMN_192134	scl022041.3_13		ILMN_192134
3140603	0.0287503	1.28978	Mtap7									TTACTACCTGGCTCTCGTAAACACAGCTCGTCGCGGGCATCCTGCAGACC	NM_008635	6678947		MTAP7		ILMN_1252545	2668	S			ILMN_189701	scl39104.23_0		ILMN_189701
3850326	0.0298729	1.47146	Itgb4									GACCCGGACCTTAACGGCCAGTGGCTCTCTCAGCACTCATATGGACCAAC	XM_109756.3	38091975		ITGB4		ILMN_2634689	5631	S		XM_109756.3	ILMN_213200	scl0192897.13_3		ILMN_213200
1980021	0.0311416	1.43114	Phlda3	27280	Mus musculus pleckstrin homology-like domain, family A, member 3 (Phlda3), mRNA.				chr1	137665203	137665252	AGTTCCTGGACACTAAGACTGTTGTTATATCCAGCTCAGACTTGCGAGCC	NM_013750.1	7305376		PHLDA3	+	ILMN_2628567	911	S	NP_038778.1	NM_013750.1	ILMN_212624	NM_013750.1	Tih1	ILMN_212624
1940608	0.0311463	2.45626	Lyzs	17105	Mus musculus lysozyme (Lyzs), mRNA.	GO:0019835|GO:0008152	GO:0005739|GO:0005576	GO:0003824|GO:0003796|GO:0016798|GO:0016787	chr10	116714443	116714492	CACACTAACTCTGAGACAGATGAGCCTGTATCAGCAAATAACCACAGGAG	NM_017372.2	31560450	GO:0005739|GO:0005576|GO:0019835|GO:0008152|GO:0003824|GO:0003796|GO:0016798|GO:0016787	LYZS	-	ILMN_2939681	1153	S	NP_059068.1	NM_017372.2	ILMN_261574	NM_017372.2	Lys; Lzm; Lzp; Lzm-s1; AI326280	ILMN_261574
3130661	0.0335758	1.41696	Fgfbp3	72514	Mus musculus fibroblast growth factor binding protein 3 (Fgfbp3), mRNA.				chr19	36992146	36992195	TCAGCTAAAATGTAAACACGTATCTGGGTCATTTGGCCCTTCATCTCTTC	NM_028263.1	33859717		FGFBP3	-	ILMN_2841593	1600	S	NP_082539.2	NM_028263.1	ILMN_212665	NM_028263.1	2610306H15Rik; Fgf-bp3	ILMN_212665
510041	0.033774	1.27952	Epb4.1l3	13823	Mus musculus erythrocyte protein band 4.1-like 3 (Epb4.1l3), mRNA.	GO:0030866|GO:0030866|GO:0030866	GO:0005856|GO:0005911|GO:0016020|GO:0005737|GO:0005856|GO:0005911|GO:0016020|GO:0005737|GO:0005856|GO:0005911|GO:0016020|GO:0005737	GO:0005488|GO:0005198|GO:0003779|GO:0008092|GO:0005488|GO:0005198|GO:0003779|GO:0008092|GO:0005488|GO:0005198|GO:0003779|GO:0008092	chr17	69639253	69639302	CACTGTCAACTGTGTCACAGCCCGTCGTGAATGATGTCACCGCATCTCGA	NM_013813.1	7305030	GO:0005856|GO:0005911|GO:0016020|GO:0005737|GO:0005856|GO:0005911|GO:0016020|GO:0005737|GO:0005856|GO:0005911|GO:0016020|GO:0005737|GO:0030866|GO:0030866|GO:0030866|GO:0005488|GO:0005198|GO:0003779|GO:0008092|GO:0005488|GO:0005198|GO:0003779|GO:0008092|GO:0005488|GO:0005198|GO:0003779|GO:0008092	EPB4.1L3	+	ILMN_1244272	3971	S	NP_038841.1	NM_013813.1	ILMN_211734	NM_013813.1	NBL3; Dal1; 4.1B	ILMN_211734
6940324	0.0338965	1.38613	Rassf4	213391	Mus musculus Ras association (RalGDS/AF-6) domain family 4 (Rassf4), mRNA.	GO:0007049|GO:0007165|GO:0007049|GO:0007165|GO:0007049|GO:0007165|GO:0007049|GO:0007165		GO:0005515|GO:0005515|GO:0005515|GO:0005515	chr6	116583075	116583124	TGCATTTTTTCCTAGTCCACCAGTGCCCACCACCATTGCTCACCGCTGGC	NM_178045.3	40254291	GO:0007049|GO:0007165|GO:0007049|GO:0007165|GO:0007049|GO:0007165|GO:0007049|GO:0007165|GO:0005515|GO:0005515|GO:0005515|GO:0005515	RASSF4	-	ILMN_2956092	6200	S	NP_835146.2	NM_178045.3	ILMN_213302	NM_178045.3	AI586137; AD037; 3830411C14Rik	ILMN_213302
6370243	0.037029	1.51292	Kcnk4	16528	Mus musculus potassium channel, subfamily K, member 4 (Kcnk4), mRNA.	GO:0006813|GO:0006810|GO:0006811|GO:0006813|GO:0006810|GO:0006811|GO:0006813|GO:0006810|GO:0006811	GO:0016020|GO:0005887|GO:0016020|GO:0005887|GO:0016020|GO:0005887	GO:0005216|GO:0005267|GO:0030955|GO:0005244|GO:0005216|GO:0005267|GO:0030955|GO:0005244|GO:0005216|GO:0005267|GO:0030955|GO:0005244	chr19	6992893	6992942	GCTGATGCTCAGGCATGCTTGGCTTATTTGACCAAAGAGCCGTCCCTCTT	NM_008431.1	6680539	GO:0016020|GO:0005887|GO:0016020|GO:0005887|GO:0016020|GO:0005887|GO:0006813|GO:0006810|GO:0006811|GO:0006813|GO:0006810|GO:0006811|GO:0006813|GO:0006810|GO:0006811|GO:0005216|GO:0005267|GO:0030955|GO:0005244|GO:0005216|GO:0005267|GO:0030955|GO:0005244|GO:0005216|GO:0005267|GO:0030955|GO:0005244	KCNK4	-	ILMN_2625370	1526	S	NP_032457.1	NM_008431.1	ILMN_212346	NM_008431.1	TRAAK; MGC144821; TRAAKt	ILMN_212346
7560338	0.0373863	1.45867	Ass1	11898	Mus musculus argininosuccinate synthetase 1 (Ass1), mRNA.	GO:0006526|GO:0000050|GO:0008652	GO:0005739	GO:0004055|GO:0000166|GO:0016874|GO:0005524	chr2	31342498	31342547	TTTGTAATTGTAGCTTGTTCTCCACCACCTGACTGGGGCTGCTGTGTCCC	NM_007494.2	31982499	GO:0005739|GO:0006526|GO:0000050|GO:0008652|GO:0004055|GO:0000166|GO:0016874|GO:0005524	ASS1	+	ILMN_1247811	1450	S	NP_031520.1	NM_007494.2	ILMN_216093	NM_007494.2	AA408052; Ass-1; ASS; MGC103151	ILMN_216093
2570070	0.0374055	1.31015	C430004E15Rik									CCTACCTTTTGAGGAGTGGCCACTGCGAGGAGTGAGAGGCTACCCTAGTT	NM_175286.2	31341525		C430004E15RIK		ILMN_2625047	2610	S		NM_175286.2	ILMN_212315	scl21186.4.1_111		ILMN_212315
830369	0.0375919	1.27849	Cyba	13057	Mus musculus cytochrome b-245, alpha polypeptide (Cyba), mRNA.	GO:0006118|GO:0006810	GO:0016020|GO:0005737	GO:0020037|GO:0005506|GO:0046872	chr8	125311125	125311174	CAGCCATCCGAGGTGAGCAGTGGACTCCCATTGAGCCTAAACCCAAGGAG	NM_007806.1	22094076	GO:0016020|GO:0005737|GO:0006118|GO:0006810|GO:0020037|GO:0005506|GO:0046872	CYBA	-	ILMN_2806700	432	S	NP_031832.1	NM_007806.1	ILMN_221191	NM_007806.1	b558	ILMN_221191
6110392	0.0379358	1.59513	Dscr1l1	53901	Mus musculus regulator of calcineurin 2 (Rcan2), transcript variant 1, mRNA.	GO:0019722|GO:0019722|GO:0019722		GO:0000166|GO:0000166|GO:0000166	chr17	44175825	44175874	GGCCATGGAAAGACTAGAAATAGTGGCGAGATGATGCCCTCTCGTGGCAG	NM_207649.1	46560586	GO:0019722|GO:0019722|GO:0019722|GO:0000166|GO:0000166|GO:0000166	DSCR1L1	+	ILMN_1212612	2723	S	NP_997532.1	NM_207649.1	ILMN_220888	NM_207649.1	MCIP2; ZAKI-4; Csp2; Dscr1l1	ILMN_220888
5860307	0.039258	1.27935	Kif1a	16560	Mus musculus kinesin family member 1A (Kif1a), mRNA.	GO:0007018|GO:0007017	GO:0005871|GO:0005874|GO:0005875	GO:0003774|GO:0005524|GO:0000166|GO:0003777	chr1	94848831	94848880	AGATGCGGGTCTGAGTTGAAAGCCTTCCGGACTTCCAGTGGCCCAGACCA	NM_008440.1	6680557	GO:0005871|GO:0005874|GO:0005875|GO:0007018|GO:0007017|GO:0003774|GO:0005524|GO:0000166|GO:0003777	KIF1A	-	ILMN_2965896	5195	S	NP_032466.1	NM_008440.1	ILMN_222507	NM_008440.1	Gm1626; Kns1; ATSV; C630002N23Rik	ILMN_222507
50196	0.0412594	1.28376	Alox12b									CATCCATGAGGAACCCACCGATGCAGACCAAGGGGCTAACTACTCTGCAG	NM_009659.1	6753039		ALOX12B		ILMN_1235966	1964	S		NM_009659.1	ILMN_220529	scl41375.14.1_15		ILMN_220529
7510020	0.04217	1.33192	Ifit3	15959	Mus musculus interferon-induced protein with tetratricopeptide repeats 3 (Ifit3), mRNA.	GO:0006955|GO:0006955|GO:0006955		GO:0005488|GO:0005488|GO:0005488	chr19	34662957	34663006	CTGTGAGACAGATGTGCTGTGGAGTGCTGCTTATGGGGAGAATGTGCTGA	NM_010501.1	6754287	GO:0006955|GO:0006955|GO:0006955|GO:0005488|GO:0005488|GO:0005488	IFIT3	+	ILMN_2944666	1458	S	NP_034631.1	NM_010501.1	ILMN_214979	NM_010501.1	Ifi49; MGC107331	ILMN_214979
1940669	0.0421914	1.40559	Hexb	15212	Mus musculus hexosaminidase B (Hexb), mRNA.	GO:0001501|GO:0006874|GO:0019953|GO:0006687|GO:0008152|GO:0050885|GO:0030203|GO:0008654|GO:0007040|GO:0019915|GO:0050905|GO:0007626|GO:0007341|GO:0006689|GO:0044267|GO:0005975|GO:0007338|GO:0042552|GO:0001501|GO:0006874|GO:0019953|GO:0006687|GO:0008152|GO:0050885|GO:0030203|GO:0008654|GO:0007040|GO:0019915|GO:0050905|GO:0007626|GO:0007341|GO:0006689|GO:0044267|GO:0005975|GO:0007338|GO:0042552	GO:0005764|GO:0016020|GO:0001669|GO:0005764|GO:0016020|GO:0001669	GO:0016787|GO:0046982|GO:0004563|GO:0042803|GO:0016798|GO:0016787|GO:0046982|GO:0004563|GO:0042803|GO:0016798	chr13	97946436	97946485	TAGAAGTGACAGACGTCTACAGCATTCCAGCTATGATCATGTTGATTCTG	NM_010422.1	6754185	GO:0005764|GO:0016020|GO:0001669|GO:0005764|GO:0016020|GO:0001669|GO:0001501|GO:0006874|GO:0019953|GO:0006687|GO:0008152|GO:0050885|GO:0030203|GO:0008654|GO:0007040|GO:0019915|GO:0050905|GO:0007626|GO:0007341|GO:0006689|GO:0044267|GO:0005975|GO:0007338|GO:0042552|GO:0001501|GO:0006874|GO:0019953|GO:0006687|GO:0008152|GO:0050885|GO:0030203|GO:0008654|GO:0007040|GO:0019915|GO:0050905|GO:0007626|GO:…	HEXB	-	ILMN_2829330	1618	S	NP_034552.1	NM_010422.1	ILMN_221504	NM_010422.1		ILMN_221504
3520408	0.0430432	1.44848	Mobp									CGCCCCAATGCTTTGCCTAATGTAAATCCCACGGCGGCCCCACTGATTTA	NM_008614	31543261		MOBP		ILMN_1223628	3182	S			ILMN_191708	scl36340.7_459		ILMN_191708
3060440	0.0438592	1.28554	Surf1	20930	Mus musculus surfeit gene 1 (Surf1), mRNA.		GO:0016020|GO:0005739|GO:0016021|GO:0016020|GO:0005739|GO:0016021	GO:0004129|GO:0004129	chr2	26770964	26771013	CTGAAACTTATTGCAGAATTAGAGTCTCGAGTCATGGCTGAGCCCATCCC	NM_013677.1	7363454	GO:0016020|GO:0005739|GO:0016021|GO:0016020|GO:0005739|GO:0016021|GO:0004129|GO:0004129	SURF1	-	ILMN_2657141	282	S	NP_038705.1	NM_013677.1	ILMN_215241	NM_013677.1	Surf-1; 0610010F23Rik	ILMN_215241
6110088	0.0445527	1.28087	Kcnip3	56461	Mus musculus Kv channel interacting protein 3, calsenilin (Kcnip3), mRNA.	GO:0006811|GO:0006915|GO:0006355|GO:0016481|GO:0006810|GO:0006350|GO:0006813|GO:0007610|GO:0000122|GO:0048265	GO:0005634|GO:0016020	GO:0003677|GO:0005267|GO:0030955|GO:0005216|GO:0005515|GO:0016564|GO:0005244|GO:0016566|GO:0005509	chr2	127282411	127282460	GAAAAGCCAAGGCCACGGGAAAAGGCCACCACTCTAACCTGCTGCATCCC	NM_019789.2	31981036	GO:0005634|GO:0016020|GO:0006811|GO:0006915|GO:0006355|GO:0016481|GO:0006810|GO:0006350|GO:0006813|GO:0007610|GO:0000122|GO:0048265|GO:0003677|GO:0005267|GO:0030955|GO:0005216|GO:0005515|GO:0016564|GO:0005244|GO:0016566|GO:0005509	KCNIP3	-	ILMN_2911729	2505	S	NP_062763.2	NM_019789.2	ILMN_218199	NM_019789.2	KChIP3; DREAM; 4933407H12Rik; R74849; AI413860; Csen	ILMN_218199
1690091	0.0449589	1.32492	Vim	22352	Mus musculus vimentin (Vim), mRNA.	GO:0045103	GO:0045098|GO:0005882|GO:0005737	GO:0005200|GO:0005198|GO:0005515	chr2	13495591	13495640	TGCGTGATGTGCGCCAGCAGTATGAAAGCGTGGCTGCCAAGAACCTCCAG	NM_011701.3	32189314	GO:0045098|GO:0005882|GO:0005737|GO:0045103|GO:0005200|GO:0005198|GO:0005515	VIM	+	ILMN_2451022	13	S	NP_035831.2	NM_011701.3	ILMN_187199	NM_011701.3	MGC102095	ILMN_187199
2600176	0.0483032	1.26415	Tubb4	22153	Mus musculus tubulin, beta 4 (Tubb4), mRNA.	GO:0007017|GO:0007018|GO:0051258	GO:0005929|GO:0005874|GO:0043234|GO:0005737	GO:0003924|GO:0000166|GO:0005200|GO:0005525|GO:0005198	chr17	57227143	57227192	TCCTGACCCAGCACCTTCACTCTGGCTCCCGTAAGTCCCCGTATGTTCCT	NM_009451.3	31981938	GO:0005929|GO:0005874|GO:0043234|GO:0005737|GO:0007017|GO:0007018|GO:0051258|GO:0003924|GO:0000166|GO:0005200|GO:0005525|GO:0005198	TUBB4	-	ILMN_1236175	13	S	NP_033477.2	NM_009451.3	ILMN_188577	NM_009451.3	AI325297; Tubb; M(beta)4	ILMN_188577
6100523	0.0489377	1.27574	Cugbp2									TTGCTGTTTAGATCGAAGTTTTTTCTGACCCTTCTGTCCTCATTGTGAAC	NM_010160.1	6753779		CUGBP2		ILMN_1252673	5292	S		NM_010160.1	ILMN_209309	scl014007.1_13		ILMN_209309
450739	0.0497334	1.40121	Tyrobp	22177	Mus musculus TYRO protein tyrosine kinase binding protein (Tyrobp), mRNA.		GO:0016020	GO:0016301|GO:0005515	chr7	31199648	31200678	CGAGGTCAAGGGACAGCGGAAGGGACCCGGAAACAACACATTGCTGAGAC	NM_011662.2	40254570	GO:0016020|GO:0016301|GO:0005515	TYROBP	+	ILMN_2867147	265	S	NP_035792.1	NM_011662.2	ILMN_186230	NM_011662.2	Ly83; DAP12; KARAP	ILMN_186230
2120647	0.0499158	1.30336	Waspip									CTTTCCCTGTTCATAGGCAGGAGCTGTAGAGGAATTTTTTCATACCACTG	NM_153138.2	31543954		WASPIP		ILMN_1257209	11	S		NM_153138.2	ILMN_186099	scl19139.14_223		ILMN_186099
3440114	0.00761442	1.56701	C6.1A	210766	Mus musculus BRCA1/BRCA2-containing complex, subunit 3 (Brcc3), mRNA.	GO:0006974|GO:0010165|GO:0006512|GO:0006974|GO:0010165|GO:0006512|GO:0006974|GO:0010165|GO:0006512	GO:0000151|GO:0000151|GO:0000151	GO:0030234|GO:0030234|GO:0030234	chrX	72699039	72699088	CACTAGCTAATGAGCCACACCTGGCACCAAGGTACTGGACTTCAAATAGT	NM_145956.2	31542276	GO:0000151|GO:0000151|GO:0000151|GO:0006974|GO:0010165|GO:0006512|GO:0006974|GO:0010165|GO:0006512|GO:0006974|GO:0010165|GO:0006512|GO:0030234|GO:0030234|GO:0030234	C6.1A	+	ILMN_1246488	3934	S	NP_666068.1	NM_145956.2	ILMN_211926	NM_145956.2	C6.1A; MGC29148	ILMN_211926
4060703	0.036681	1.29067	Hprt									GACAAGTTTGTTGTTGGATATGCCCTTGACTATAATGAGTACTTCAGGGA	NM_013556.1	7305154		HPRT		ILMN_2776552	640	S		NM_013556.1	ILMN_210441	gi_7305154_ref_NM_013556.1__205_a_7_0		ILMN_210441
4060576	0.0367107	1.26796	6330409N04Rik	66674	Mus musculus RIKEN cDNA 6330409N04 gene (6330409N04Rik), mRNA.				chr14	60488875	60488924	CTGAACTTGAGTCACCATAGTCTGTAATCCAATAATTTTGTGTCTCCCTG	NM_025697.1	27228992		6330409N04RIK	-	ILMN_2704715	1180	S	NP_079973.1	NM_025697.1	ILMN_219136	NM_025697.1		ILMN_219136
7610482	0.0429722	1.34087	Kcnip1	70357	Mus musculus Kv channel-interacting protein 1 (Kcnip1), mRNA.	GO:0006811|GO:0006810|GO:0006813|GO:0006811|GO:0006810|GO:0006813		GO:0030955|GO:0005267|GO:0005216|GO:0005244|GO:0030955|GO:0005267|GO:0005216|GO:0005244	chr11	33530536	33530585	TGAGATCTCTACAGCTGTTCCAAAATGTCATGTAACTGAGGACACTGGCC	NM_027398.2	27754024	GO:0006811|GO:0006810|GO:0006813|GO:0006811|GO:0006810|GO:0006813|GO:0030955|GO:0005267|GO:0005216|GO:0005244|GO:0030955|GO:0005267|GO:0005216|GO:0005244	KCNIP1	-	ILMN_1219628	953	S	NP_081674.2	NM_027398.2	ILMN_214486	NM_027398.2	Kchip1.2; AI842357; 2900046L02Rik; KCHIP1; AW494471; 3202002F18Rik	ILMN_214486
2140768	0.0282819	1.40612	Zfp787	67109	Mus musculus zinc finger protein 787 (Zfp787), mRNA.		GO:0005634|GO:0005622	GO:0008270|GO:0046872|GO:0003676	chr7	6083413	6083462	CTGGGAGCCAGAGACTGAGAGAACTGCAAGGATCAATTGGCACTAGACCC	NM_001013012.1	67846114	GO:0005634|GO:0005622|GO:0008270|GO:0046872|GO:0003676	ZFP787	-	ILMN_2984999	1527	S	NP_001013030.1	NM_001013012.1	ILMN_242380	NM_001013012.1	2210018M03Rik	ILMN_242380
10309	0.0453555	1.38674	Insig1	231070	Mus musculus insulin induced gene 1 (Insig1), mRNA.	GO:0006991|GO:0006991|GO:0006991|GO:0006991	GO:0005783|GO:0016020|GO:0005783|GO:0016020|GO:0005783|GO:0016020|GO:0005783|GO:0016020	GO:0005515|GO:0005515|GO:0005515|GO:0005515	chr5	28408995	28409044	CTACTTTGGCTAAAAGAAAATGGGTTGTGCTAGACTTTGGGACGGTTCTT	NM_153526.2	31542999	GO:0005783|GO:0016020|GO:0005783|GO:0016020|GO:0005783|GO:0016020|GO:0005783|GO:0016020|GO:0006991|GO:0006991|GO:0006991|GO:0006991|GO:0005515|GO:0005515|GO:0005515|GO:0005515	INSIG1	+	ILMN_2895388	2239	S	NP_705746.1	NM_153526.2	ILMN_210547	NM_153526.2	1810013C12Rik; Insig-1	ILMN_210547
6220170	0.0280262	1.26788	Rpgr	19893	Mus musculus retinitis pigmentosa GTPase regulator (Rpgr), mRNA.	GO:0042462|GO:0007601|GO:0006118|GO:0042462|GO:0007601|GO:0006118	GO:0016021|GO:0005929|GO:0005794|GO:0005737|GO:0016021|GO:0005929|GO:0005794|GO:0005737	GO:0004129|GO:0005507|GO:0005085|GO:0005515|GO:0004129|GO:0005507|GO:0005085|GO:0005515	chrX	9735729	9735778	GGTCACCGAGCACATTTGTTCTTCATACTTGAAAAATGGTGTGACTTCTG	NM_011285.1	6755347	GO:0016021|GO:0005929|GO:0005794|GO:0005737|GO:0016021|GO:0005929|GO:0005794|GO:0005737|GO:0042462|GO:0007601|GO:0006118|GO:0042462|GO:0007601|GO:0006118|GO:0004129|GO:0005507|GO:0005085|GO:0005515|GO:0004129|GO:0005507|GO:0005085|GO:0005515	RPGR	-	ILMN_2820877	2282	S	NP_035415.1	NM_011285.1	ILMN_219012	NM_011285.1	Rp3h	ILMN_219012
6130064	0.0257907	1.2801	1500001H12Rik	57754	Mus musculus cell cycle exit and neuronal differentiation 1 (Cend1), mRNA.		GO:0016020	GO:0003674	chr7	141278176	141278225	AGTGTATGCCCCAGGAGAGCACCGGAGGCTAGGACCACCTTACTTCCTGC	NM_021316.2	31981113	GO:0016020|GO:0003674	1500001H12RIK	-	ILMN_2753173	1202	S	NP_067291.1	NM_021316.2	ILMN_222668	NM_021316.2	1500001H12Rik; BM88; AI415214	ILMN_222668
4200367	0.0131825	1.67122	Cri1	58521	Mus musculus EP300 interacting inhibitor of differentiation 1 (Eid1), mRNA.	GO:0000122	GO:0005634	GO:0016566	chr2	125365707	125365756	GTGTTACAAACGCTTCTGGAATTTTGACTGCACATGTATCTTCATGATTT	NM_025613.1	13385067	GO:0005634|GO:0000122|GO:0016566	CRI1	+	ILMN_2669766	1172	S	NP_079889.1	NM_025613.1	ILMN_216323	NM_025613.1	ORF12; EID-1; PNAS-22; PTD014; Cri1; 2610002K20Rik	ILMN_216323
