# Supplementary material for: Sexually divergent induction of microglial-associated neuroinflammation with hippocampal aging
Source: J Neuroinflammation. 2017 Jul 21;14:141. doi: 10.1186/s12974-017-0920-8 (PMC5521082; doi:10.1186/s12974-017-0920-8)
Supplement: Supplementary file 1 — Comparison of all pairwise gene expression sets. Figure S2. qPCR controls. Table S1. Cell-specific gene lists from Zhang et al. Table S2. Cell-specific gene lists from Zeisel et al. Table S3. Microglial gene lists from Hickman et al. Table S4. Gene Expression Assays. Table S5. Primary and secondary antibodies. Table S6. Transcripts differentially expressed with age. Table S7. Pathway, regulator and function changes with aging. Table S8. Transcripts differentially expressed between sexes. Table S9. Pathway, regulator and function differences between sexes. Table S10. Sex difference pathways, processes, and regulators. (ZIP 1133 kb) [file 12974_2017_920_MOESM1_ESM.zip › Additional files/Supplemental Table 8 Age Changes - Ingenuity.xlsx]

## Sheet: Pathways
Canonical Pathway	FAvFY	FOvFA	FOvFY	MAvMY	MOvMA	MOvMY
Role of Pattern Recognition Receptors in Recognition of Bacteria and Viruses	0	2	2.23607	0	0	2
Complement System	0	2	2.23607	0	0	2
Dendritic Cell Maturation	0	2.23607	1.88982	0	0	1.88982
TREM1 Signaling	0	0	2	0	0	0

## Sheet: Regulators
Upstream regulators	FAvFY	FOvFA	FOvFY	MAvMY	MOvMA	MOvMY
IFNG	1.62175	2.93398	2.72115	0	2.34042	1.77936
CSF2	2.18046	1.95794	2.91707	0	0	2.19973
IL1B	0	1.7969	2.90123	0	1.84367	1.94387
TCF7L2	2.3094	0	3.7607	0	0	2.33513
TNF	1.66719	0.564591	2.53842	-0.927173	0.832881	0.890974
IGF1	2.15555	0.895833	2.68567	0	1.21268	0.441265
ARNT2	0	2.44949	2.64575	0	0	2.23607
IL1	1.06749	1.91005	1.89386	0	0	2.37595
PSEN1	0	-2.60168	-2.40265	0	0	-2.1887
SIM1	0	2.44949	2.44949	0	0	2.23607
SMARCA4	0	2.5877	1.31056	0	1.40841	1.66004
PSEN2	0	-2.41234	-2.19977	0	0	-1.96865
SOX4	1.40841	1.06749	2.34521	0	0	1.066
NOTCH1	0	-1.34164	-2.12833	0	-1.02147	-1.35675
PPARA	0	-2.17663	-1.33668	0	0	-2.31773
TSC2	0	-2.23607	-2.13459	0	0	-1.34164
IL6	0	1.82784	2.1061	0	0.624695	1.10782
PRL	0	2.11905	2.2	0	0	1.01881
ZNF106	0	-2.23607	-1.63299	0	0	-1.34164
FGF2	0	-0.370839	2.32149	0	0	1.80123
Interferon alpha	0	0	2.21052	0	0	2.21052
VCAN	-0.816497	-2	-1.1547	0	0	-0.333333
HOXA10	0	-2	-1.91485	0	0	0
CD3	0	-1.7085	0	0	0	-2.18643
CSF1	0	1.73205	2	0	0	0
RHO	0	-2	-0.447214	0	0	-1.13389
ESR1	2.12132	0	0.833687	0	0	0.522854
CREB1	1	0	2.35975	0	0	0
TP73	0.194851	-2.42536	0.58101	0	0	-0.119866
PRKCD	0	0.746729	2.42536	0	0	0
IL3	0	0	2.44949	0	0	0
IL5	0	0	2.4327	0	0	0
NFKB1	0	0	2.2188	0	0	0
MAP2K1/2	0	0	2.18577	0	0	0
TGFA	0	0	2.17896	0	0	0
KMT2D	0	0	0	0	0	-2
ITK	0	0	2	0	0	0
LTBR	0	0	2	0	0	0
REL	0	0	2	0	0	0

## Sheet: Processes
Diseases and Bio Functions	FAvFY	FOvFA	FOvFY	MAvMY	MOvMA	MOvMY
recruitment of leukocytes	2.61861	2.42487	3.50451	0	2.42487	1.52572
activation of myeloid cells	2.18282	2.58186	2.63085	0	2.16066	2.90487
activation of cells	2.21309	2.39736	2.9917	0	1.83951	2.37772
inflammatory response	2.1813	2.60775	2.45254	0	1.97139	2.58498
activation of phagocytes	1.94766	2.4079	2.61643	0	1.9519	2.73402
cell movement	1.61549	2.97431	2.74615	0	1.38066	2.11312
cell movement of leukocytes	2.6996	2.06365	2.24042	0	1.49286	2.2319
recruitment of cells	0	2.59918	3.47343	0	2.59918	1.92238
migration of cells	2.01434	2.88713	2.5607	0	0.961246	2.04803
immune response of cells	0	3.07848	2.7271	0	1.93703	2.68195
binding of tumor cell lines	0	2.18267	3.27078	0	2.16594	2.77856
recruitment of neutrophils	2	1.96652	2.15339	0	1.96652	1.90956
cell movement of phagocytes	2.35321	2.46943	2.71237	0	0	2.4375
cell movement of neutrophils	2.39511	1.75641	1.69868	0	1.96861	2.11032
activation of leukocytes	1.96865	2.05088	2.96078	0	0	2.80689
activation of antigen presenting cells	0	2.40802	2.45632	0	1.95116	2.74685
infiltration by neutrophils	2.18275	1.4671	1.88304	0	1.95432	2.02676
activation of macrophages	0	2.40323	2.27402	0	1.94789	2.74965
cell movement of myeloid cells	2.35065	2.25856	2.51097	0	0	2.20385
inflammation of joint	1.82935	2.46049	2.83498	0	0	1.61888
Rheumatic Disease	1.82935	2.46049	2.83498	0	0	1.61888
leukocyte migration	0	2.26712	2.53945	0	1.72463	2.00174
phagocytosis of cells	0	2.91623	2.79359	0	0	2.76117
immune response of leukocytes	0.920697	2.38157	2.29885	0	0	2.58299
adhesion of blood cells	0	2.58421	3.20929	0	2.22565	0
ion homeostasis of cells	1.94168	1.91404	2.46438	0	1.40556	0
cellular infiltration by leukocytes	2.37736	0.874079	1.58159	0	1.26889	1.53144
flux of Ca2+	1.7085	1.673	2.56725	0	1.40556	0
quantity of T lymphocytes	0	1.94681	1.88611	0	0	3.37531
allergy	1.95471	0	2.7661	0	0	2.40434
adhesion of immune cells	0	2.19901	2.91505	0	1.99947	0
immune response of antigen presenting cells	0	2.39828	2.26688	0	0	2.39828
cell movement of macrophages	0	2.18532	2.72491	0	0	2.06925
migration of antigen presenting cells	0	2.37172	2.62831	0	0	1.96549
migration of phagocytes	0	2.57309	2.74734	0	0	1.62555
quantity of Ca2+	1.72013	2.37504	2.80447	0	0	0
quantity of lymphocytes	0	1.59523	2.3053	0	0	2.85061
immune response of phagocytes	0	2.19231	2.08373	0	0	2.19231
release of metal	0	1.95083	2.74448	0	0	1.673
endocytosis	1.28367	2.90553	2.13983	0	0	0
invasion of cells	0	2.69938	2.16876	0	0	1.40657
activation of neuroglia	0	2.19036	1.55347	0	0	2.19977
polarization of leukocytes	0	1.98248	1.70968	0	0	2.2188
engulfment of cells	0	3.07988	2.67715	0	0	0
migration of macrophages	0	1.95083	2.21782	0	0	1.38133
cell movement of antigen presenting cells	0	0	2.89883	0	0	2.49798
recruitment of blood cells	0	0	3.63348	0	0	1.71749
neoplasia of cells	0	0	3.08064	0	0	2.15673
activation of lymphocytes	0.5547	1.08604	2.13882	0	1.4571	0
quantity of leukocytes	0	1.07912	1.67156	0	0	2.43466
inflammation of body cavity	-0.957518	-2.24937	-1.1068	0	0	-0.710386
phagocytosis	0	2.49628	0	0	0	2.44599
cancer of cells	0	0	2.73931	0	0	2.1495
flux of ion	1.94168	0	2.88924	0	0	0
endocytosis by eukaryotic cells	0	2.5823	2.21263	0	0	0
response of lymphatic system cells	0	0	2.5858	0	0	2.17647
binding of endothelial cells	0	1.98248	2.69444	0	0	0
cellular infiltration by phagocytes	0	0	2.27152	0	0	2.2315
cell movement of cancer cells	0	1.94145	2.55669	0	0	0
internalization of cells	0	2.18995	2.25574	0	0	0
quantity of regulatory T lymphocytes	0	0	2.21321	0	0	2.21321
permeability of vasculature	0	0	1.79906	0	0	2.62071
maturation of phagocytes	0	0	2.20343	0	0	2.20343
damage of kidney	0	2.15255	1.25164	0	0	0.977864
quantity of blood cells	0	0	1.78938	0	0	2.55507
response of myeloid leukocytes	0	0	2.23341	0	0	1.99725
activation of dendritic cells	0	0	2.2	0	0	1.96396
permeability of blood vessel	0	0	1.93198	0	0	2.21321
cell movement of blood cells	0	0	2.28953	0	0	1.78514
phagocytosis by macrophages	0	1.99655	2.06502	0	0	0
activation of T lymphocytes	0	1.57176	2.39551	0	0	0
advanced malignant tumor	0	0	1.47755	0	0	2.04156
quantity of metal	1.12062	2.37504	0	0	0	0
activation of mononuclear leukocytes	1	0	2.38649	0	0	0
recruitment of myeloid cells	0	0	3.03489	0	0	0
recruitment of phagocytes	0	0	3.02971	0	0	0
activation of blood cells	0	0	2.9926	0	0	0
binding of blood cells	0	2.76186	0	0	0	0
interaction of leukemia cell lines	0	0	2.58934	0	0	0
cell movement of tumor cells	0	0	2.54943	0	0	0
differentiation of connective tissue cells	0	0	-0.492035	0	0	-2.01612
response of antigen presenting cells	0	0	2.44353	0	0	0
binding of leukocytes	0	2.41449	0	0	0	0
binding of leukemia cell lines	0	0	2.39388	0	0	0
release of Ca2+	0	0	2.37777	0	0	0
adhesion of endothelial cells	0	0	2.37274	0	0	0
quantity of lymphatic system cells	0	0	2.32647	0	0	0
response of phagocytes	0	0	2.25838	0	0	0
cell movement of tumor cell lines	0	2.2566	0	0	0	0
chemotaxis of macrophages	0	0	2.23607	0	0	0
recruitment of lymphatic system cells	0	0	2.2188	0	0	0
cell-mediated response	0	0	2.21565	0	0	0
binding of myeloid cells	0	0	2.19752	0	0	0
recruitment of antigen presenting cells	0	0	2.18275	0	0	0
cytotoxicity of leukocytes	0	0	0	0	0	2.1693
tyrosine phosphorylation of protein	0	2.04764	0	0	0	0
metastasis	0	0	0	0	0	2.04156
growth of lymphoid tissue	0	0	2.00715	0	0	0
osteoporosis	0	2	0	0	0	0
