# Supplementary material for: Sexually divergent induction of microglial-associated neuroinflammation with hippocampal aging
Source: J Neuroinflammation. 2017 Jul 21;14:141. doi: 10.1186/s12974-017-0920-8 (PMC5521082; doi:10.1186/s12974-017-0920-8)
Supplement: Supplementary file 1 — Comparison of all pairwise gene expression sets. Figure S2. qPCR controls. Table S1. Cell-specific gene lists from Zhang et al. Table S2. Cell-specific gene lists from Zeisel et al. Table S3. Microglial gene lists from Hickman et al. Table S4. Gene Expression Assays. Table S5. Primary and secondary antibodies. Table S6. Transcripts differentially expressed with age. Table S7. Pathway, regulator and function changes with aging. Table S8. Transcripts differentially expressed between sexes. Table S9. Pathway, regulator and function differences between sexes. Table S10. Sex difference pathways, processes, and regulators. (ZIP 1133 kb) [file 12974_2017_920_MOESM1_ESM.zip › Additional files/Supplemental Table 9 Sex Differences.xlsx]

## Sheet: FY v MY
ProbeID	p ( FAvMA P <= 0.05 FC >=1.25 )	FC (abs) ( FAvMA P <= 0.05 FC >=1.25 )	Regulation ( FAvMA P <= 0.05 FC >=1.25 )	Symbol	Entrez_Gene_ID	Definition	Ontology_Process	Ontology_Component	Ontology_Function	Chromosome	Chromosome Start Index(Avadis)	Chromosome End Index(Avadis)	Probe_Sequence	Accession	GI	GO(Avadis)	ILMN_Gene	Probe_Chr_Orientation	Probe_Id	Probe_Start	Probe_Type	Protein_Product	RefSeq_ID	Search_Key	Source_Reference_ID	Synonyms	Transcript	Unigene_ID
1570162	0.0355108	1.66261	down	Gpd2	14571	Mus musculus glycerol phosphate dehydrogenase 2, mitochondrial (Gpd2), mRNA.	GO:0006094|GO:0006072|GO:0006118|GO:0006094|GO:0006072|GO:0006118	GO:0009331|GO:0005739|GO:0005743|GO:0009331|GO:0005739|GO:0005743	GO:0016491|GO:0004368|GO:0005509|GO:0016491|GO:0004368|GO:0005509	chr2	57219946	57219995	GTACAACCAGAGATGACTTAAACTCTAAAATAGTGGATCTCGTAGCTGCC	NM_010274.2	31981768	GO:0009331|GO:0005739|GO:0005743|GO:0009331|GO:0005739|GO:0005743|GO:0006094|GO:0006072|GO:0006118|GO:0006094|GO:0006072|GO:0006118|GO:0016491|GO:0004368|GO:0005509|GO:0016491|GO:0004368|GO:0005509	GPD2	+	ILMN_1215797	2521	S	NP_034404.2	NM_010274.2	ILMN_214592	NM_010274.2	AW494132; AA408484; TISP38; GPDH; Gpd-m; Gdm1; Gpdh-m; AI448216; AU021455	ILMN_214592
7550059	0.0169827	1.44388	down	Cyfip2									GGGGTACCTGTGTTGAGTCGATAAAACATTTTCATCTCCATTAAAACTGC	XM_147526.1	20880081		CYFIP2		ILMN_2670713	1671	S		XM_147526.1	ILMN_216399	scl40305.32_46		ILMN_216399
6860139	0.0351306	1.28939	down	Minpp1	17330	Mus musculus multiple inositol polyphosphate histidine phosphatase 1 (Minpp1), mRNA.		GO:0005783|GO:0005783|GO:0005783|GO:0005783|GO:0005783|GO:0005783	GO:0016787|GO:0004446|GO:0016787|GO:0004446|GO:0016787|GO:0004446|GO:0016787|GO:0004446|GO:0016787|GO:0004446|GO:0016787|GO:0004446	chr19	32589492	32589541	ACGCTGTCAATAATTGTCTTTAACCTCCAAGTAGGTCTTGCAGAATCGTC	NM_010799.1	6754697	GO:0005783|GO:0005783|GO:0005783|GO:0005783|GO:0005783|GO:0005783|GO:0016787|GO:0004446|GO:0016787|GO:0004446|GO:0016787|GO:0004446|GO:0016787|GO:0004446|GO:0016787|GO:0004446|GO:0016787|GO:0004446	MINPP1	+	ILMN_1253545	2251	S	NP_034929.1	NM_010799.1	ILMN_210498	NM_010799.1	AA408516	ILMN_210498
7400017	0.0128125	1.51706	down	6330577E15Rik									GCAGGTTGAAGAGAAGGAAGACCTTCTTCGGAGGTTAAAGTTAGTCAAGA	NM_026377.1	33468988		6330577E15RIK		ILMN_2671366	751	S		NM_026377.1	ILMN_216464	scl067788.3_30		ILMN_216464
5260523	0.00367284	1.28836	down	1810030N24Rik									CCATTTGCATGGAGTTTCTAACGTTTTAGAGTGGATTGTGCCTTTGCAGC	NM_025471	13384889		1810030N24RIK		ILMN_1221983	813	S			ILMN_187855	scl24463.1_27		ILMN_187855
2810202	0.0102252	1.40316	down	Chmp2a	68953	Mus musculus chromatin modifying protein 2A (Chmp2a), mRNA.	GO:0015031|GO:0006810|GO:0015031|GO:0006810|GO:0015031|GO:0006810			chr7	11934056	11934105	CGAGCCATGAGAGAACTGGACAGGGAACGACAGAAACTAGAAACCCAGGA	NM_026885.1	21312150	GO:0015031|GO:0006810|GO:0015031|GO:0006810|GO:0015031|GO:0006810	CHMP2A	-	ILMN_1240683	226	S	NP_081161.1	NM_026885.1	ILMN_218381	NM_026885.1	1500016L11Rik	ILMN_218381
2760364	0.0491197	1.45627	down	Cox11									GATCCTGAATTTGCAGAAGATCCAAGAATGGTGAATGTCGACCTCATCAC	NM_199008.1	39841020		COX11		ILMN_1247397	731	S		NM_199008.1	ILMN_222359	scl41046.4.1_69		ILMN_222359
4670670	0.031545	1.28599	down	Pdcd5									CCTGAAAAAACTAAAGCAGTGGAGAACTACCTTATACAGATGGCGCGGTA	NM_019746.2	31340576		PDCD5		ILMN_2756658	314	S		NM_019746.2	ILMN_213339	scl0056330.1_0		ILMN_213339
4540424	0.00401706	1.40547	down	D11Ertd603e	52653	Mus musculus NudC domain containing 2 (Nudcd2), mRNA.				chr11	40583043	40583092	AGAGTTGTATACCCTTTGTCTAAATATGCTTGTCTGTTCACGGAAAGGAC	NM_026023.3	31981955		D11ERTD603E	+	ILMN_2751228	1150	S	NP_080299.3	NM_026023.3	ILMN_222546	NM_026023.3	D11Ertd603e; RP23-382C18.4; 2700047N05Rik	ILMN_222546
6380082	0.0414792	1.2792	down	Zcchc3	67917	Mus musculus zinc finger, CCHC domain containing 3 (Zcchc3), mRNA.			GO:0008270|GO:0003674|GO:0003676|GO:0008270|GO:0003674|GO:0003676|GO:0008270|GO:0003674|GO:0003676	chr2	152240702	152240751	GCTGCTTCTCTGTGGTATCAGACTTTGTGAAAACAGTGTTGCTAGAAGTG	NM_175126.3	34328413	GO:0008270|GO:0003674|GO:0003676|GO:0008270|GO:0003674|GO:0003676|GO:0008270|GO:0003674|GO:0003676	ZCCHC3	-	ILMN_1248465	12	S	NP_780335.1	NM_175126.3	ILMN_186630	NM_175126.3	2810406K24Rik	ILMN_186630
1010730	0.0028686	1.42182	down	Pde6d	18582	Mus musculus phosphodiesterase 6D, cGMP-specific, rod, delta (Pde6d), mRNA.	GO:0007602|GO:0007601|GO:0007602|GO:0007601|GO:0007602|GO:0007601|GO:0007602|GO:0007601		GO:0016787|GO:0004114|GO:0047555|GO:0016787|GO:0004114|GO:0047555|GO:0016787|GO:0004114|GO:0047555|GO:0016787|GO:0004114|GO:0047555	chr1	88440063	88440112	GTCAGCACATCCAAAGTGAGGCTTTTCTATGTTTGAGAGAATTTGTGTGC	NM_008801.2	31982129	GO:0007602|GO:0007601|GO:0007602|GO:0007601|GO:0007602|GO:0007601|GO:0007602|GO:0007601|GO:0016787|GO:0004114|GO:0047555|GO:0016787|GO:0004114|GO:0047555|GO:0016787|GO:0004114|GO:0047555|GO:0016787|GO:0004114|GO:0047555	PDE6D	-	ILMN_1260174	569	S	NP_032827.1	NM_008801.2	ILMN_213122	NM_008801.2	AI841218	ILMN_213122
4180017	0.0300222	1.28092	down	Vps29	56433	Mus musculus vacuolar protein sorting 29 (S. pombe) (Vps29), mRNA.	GO:0006810|GO:0015031|GO:0006810|GO:0015031|GO:0006810|GO:0015031	GO:0016020|GO:0016020|GO:0016020	GO:0003674|GO:0003674|GO:0003674	chr5	122804435	122804484	GCCTCCTAGTTGGTATTTGGACTTCATTACAAAACTAGCGCATGAAGAGA	NM_019780.1	9790284	GO:0016020|GO:0016020|GO:0016020|GO:0006810|GO:0015031|GO:0006810|GO:0015031|GO:0006810|GO:0015031|GO:0003674|GO:0003674|GO:0003674	VPS29	+	ILMN_2495644	14	S	NP_062754.1	NM_019780.1	ILMN_187678	NM_019780.1	PEP11; AW049835; 2010015D08Rik	ILMN_187678
6400634	0.0375922	1.3818	down	Tm4sf10	192216	Mus musculus transmembrane protein 47 (Tmem47), mRNA.		GO:0016021|GO:0016020		chrX	77323437	77323486	CTCCCAGAGCAGATTTCTGCTTTCAGCTTATCTTAAGAATGGTTGCCAAG	NM_175771.2	31341806	GO:0016021|GO:0016020	TM4SF10	+	ILMN_2470672	3	S	NP_786965.1	NM_175771.2	ILMN_190497	NM_175771.2	AI115536; 3010015F07Rik; Tm4sf10; BCMP1	ILMN_190497
460500	0.0149162	1.48047	down	C87860									CCTGTGGAAAGTGACACAGATGATGAAGGAGCACCTCGAATTAGTCTGGC	NM_133787	19526939		C87860		ILMN_1254684	1474	S			ILMN_185152	scl23088.16_137		ILMN_185152
2600343	0.0131813	1.35657	down	Anp32a	11737	Mus musculus acidic (leucine-rich) nuclear phosphoprotein 32 family, member A (Anp32a), mRNA.		GO:0005634|GO:0016363|GO:0005634|GO:0016363|GO:0005634|GO:0016363	GO:0016740|GO:0005515|GO:0016740|GO:0005515|GO:0016740|GO:0005515	chr9	62225430	62225479	CCTGTTTGGGGAAATTCCTATTGTGATTTGACTGTTTTTACCCATATCCC	NM_009672.2	40254599	GO:0005634|GO:0016363|GO:0005634|GO:0016363|GO:0005634|GO:0016363|GO:0016740|GO:0005515|GO:0016740|GO:0005515|GO:0016740|GO:0005515	ANP32A	+	ILMN_1230271	825	S	NP_033802.2	NM_009672.2	ILMN_212502	NM_009672.2	pp32; W91701; PHAP1; I1PP2A; LANP; Anp32	ILMN_212502
6060050	0.0136518	1.46292	down	C1qr1									CCTTTTGTCAGGGGTTATTGTAAATGTTAGTAATTTCGCCTCAAGCCCTC	NM_010740.1	6754577		C1QR1		ILMN_1226829	2754	S		NM_010740.1	ILMN_219342	scl18542.4.1_65		ILMN_219342
4120220	0.00411583	1.39215	down	Tmem66	67887	Mus musculus transmembrane protein 66 (Tmem66), mRNA.		GO:0016020|GO:0016020|GO:0016020		chr8			TTTCAGGCGGTAGCATTCAGACGCAAAAGCATGGAGTTCTCTGTGGAGTC	NM_026432.2	31982646	GO:0016020|GO:0016020|GO:0016020	TMEM66	+	ILMN_2881296	1855	S	NP_080708.2	NM_026432.2	ILMN_222214	NM_026432.2	1810045K07Rik	ILMN_222214
5860491	0.0483358	1.25978	down	Esd	13885	Mus musculus esterase D/formylglutathione hydrolase (Esd), mRNA.			GO:0016788|GO:0016788|GO:0016788|GO:0016788	chr14	73478838	73478887	GCTGTGTTCTTGGGGCAAAAAAGCTTTTAGTGGATATTTGGGACCAGATG	NM_016903.2	31560469	GO:0016788|GO:0016788|GO:0016788|GO:0016788	ESD	+	ILMN_1219686	588	S	NP_058599.1	NM_016903.2	ILMN_213300	NM_016903.2	Es10; Es-10; sid478	ILMN_213300
6480243	0.0381448	1.33267	down	Asb1	65247	Mus musculus ankyrin repeat and SOCS box-containing protein 1 (Asb1), transcript variant 2, mRNA.	GO:0007275|GO:0007242|GO:0007275|GO:0007242			chr1	93455715	93455764	GATGTGGAGATCAAAGGACAGTGTTTGGGAGTTGGTTCTCCCAAGAGCCG	NM_023046.4	103472020	GO:0007275|GO:0007242|GO:0007275|GO:0007242	ASB1	+	ILMN_3097950	5320	A	NP_075533.3	NM_023046.4	ILMN_255124	NM_023046.4	AI426616; mKIAA1146; AI851378; 1700054C17Rik; 1700029O08Rik	ILMN_255124
3460612	0.0108554	1.30851	down	Trappc2									CGGTGGACAAATTTAATGAGTGGTTTGTATCAGCCTTTGTCACTGCAGGG	NM_025432	13384831		TRAPPC2		ILMN_1235440	1	S			ILMN_186732	scl066226.5_53		ILMN_186732
3440114	0.00569153	1.43285	down	C6.1A	210766	Mus musculus BRCA1/BRCA2-containing complex, subunit 3 (Brcc3), mRNA.	GO:0006974|GO:0010165|GO:0006512|GO:0006974|GO:0010165|GO:0006512|GO:0006974|GO:0010165|GO:0006512	GO:0000151|GO:0000151|GO:0000151	GO:0030234|GO:0030234|GO:0030234	chrX	72699039	72699088	CACTAGCTAATGAGCCACACCTGGCACCAAGGTACTGGACTTCAAATAGT	NM_145956.2	31542276	GO:0000151|GO:0000151|GO:0000151|GO:0006974|GO:0010165|GO:0006512|GO:0006974|GO:0010165|GO:0006512|GO:0006974|GO:0010165|GO:0006512|GO:0030234|GO:0030234|GO:0030234	C6.1A	+	ILMN_1246488	3934	S	NP_666068.1	NM_145956.2	ILMN_211926	NM_145956.2	C6.1A; MGC29148	ILMN_211926
4920138	0.0316185	1.5925	down	Slc20a1	20515	Mus musculus solute carrier family 20, member 1 (Slc20a1), mRNA.	GO:0006810	GO:0005887	GO:0015293|GO:0004872|GO:0005386	chr2	129036849	129036898	GCCTCAATTCCAGTATGTTTTAATGTTGTCTGTGAGATAACTTAGGTGGG	NM_015747.1	7657578	GO:0005887|GO:0006810|GO:0015293|GO:0004872|GO:0005386	SLC20A1	+	ILMN_2589412	2777	S	NP_056562.1	NM_015747.1	ILMN_208778	NM_015747.1	Glvr-1; AI607883; Glvr1	ILMN_208778
1710632	0.0357297	1.31924	down	2700094F01Rik	72649	Mus musculus RIKEN cDNA 2700094F01 gene (2700094F01Rik), mRNA.				chr6	30431405	30431454	GGTTGCTGTAGAGTTCCTATAACAATGTCTACAAGTGTTTGAGCTAGCTG	NM_178625.3	40254355		2700094F01RIK	-	ILMN_2830837	3181	S	NP_848740.3	NM_178625.3	ILMN_220491	NM_178625.3	AI428435	ILMN_220491
3130050	0.00304464	1.29885	down	Smyd4	319822	Mus musculus SET and MYND domain containing 4 (Smyd4), mRNA.		GO:0005634	GO:0005488|GO:0046872|GO:0008270	chr11	75221607	75221656	GGCTCGATTTCATCTCACTAAACGATGAATCTGTTTCCCTGGAACATTCC	NM_177009.1	28892870	GO:0005634|GO:0005488|GO:0046872|GO:0008270	SMYD4	+	ILMN_2620603	3061	S	NP_795983.1	NM_177009.1	ILMN_211905	NM_177009.1	RP23-384C18.3; G430029E23Rik	ILMN_211905
1990731	0.0449046	1.34524	down	Ddt	13202	Mus musculus D-dopachrome tautomerase (Ddt), mRNA.	GO:0006583		GO:0016829	chr10	75234157	75234206	GAAAGGAACTGTCATGACATTTCTGTGACGGAAACAAAGAACCCAGGGTG	NM_010027.1	6753617	GO:0006583|GO:0016829	DDT	-	ILMN_2596297	380	S	NP_034157.1	NM_010027.1	ILMN_209491	NM_010027.1	C78655	ILMN_209491
2320600	0.0286111	1.30779	down	Wbp4									CCAAGCTCCTGTGCTTTGAATACTGTAGTGCTGCATTTTACATTTATGCT	NM_018765.1	9055379		WBP4		ILMN_2462762	8	S		NM_018765.1	ILMN_189609	scl45265.10.1_1		ILMN_189609
4830139	0.00260863	1.39951	down	Mageh1	75625	Mus musculus melanoma antigen, family H, 1 (Mageh1), mRNA.			GO:0003674	chrX	149471086	149471135	GGTTGTGGAGGGTGGGGAGGGCACTGTATTTGGTATTTGTGACCAGTGCT	NM_023788.3	124244089	GO:0003674	MAGEH1	-	ILMN_2996941	971	S	NP_076277.1	NM_023788.3	ILMN_223668	NM_023788.3	APR-1; 2010107K23Rik; APR1	ILMN_223668
2190326	0.0369274	1.50395	down	Hig1	56295	Mus musculus HIG1 domain family, member 1A (Higd1a), mRNA.		GO:0016021|GO:0016020	GO:0003674	chr9	121697288	121697337	TGAAATCCATGTCCAACCCAAACTAATATTCCATAGAGACAAGGTGTCAT	NM_019814.2	31542954	GO:0016021|GO:0016020|GO:0003674	HIG1	-	ILMN_2644630	1419	S	NP_062788.1	NM_019814.2	ILMN_214134	NM_019814.2	2210020B17Rik; AW049839; AI303276; HIMP1; 7420700H20Rik; Hig1	ILMN_214134
3190092	0.0456777	1.33973	down	Hnrpdl	50926	Mus musculus heterogeneous nuclear ribonucleoprotein D-like (Hnrpdl), mRNA.	GO:0016071|GO:0016071	GO:0005634|GO:0030529|GO:0005634|GO:0030529	GO:0003677|GO:0000166|GO:0003723|GO:0003677|GO:0000166|GO:0003723	chr5	100275084	100275133	CTTTGTCCTTTGCTACCTGTGTTATGATGACTCAATGTGGCTTTGTGTTC	NM_016690.2	31542959	GO:0005634|GO:0030529|GO:0005634|GO:0030529|GO:0016071|GO:0016071|GO:0003677|GO:0000166|GO:0003723|GO:0003677|GO:0000166|GO:0003723	HNRPDL	-	ILMN_2903440	2271	S	NP_057899.1	NM_016690.2	ILMN_217979	NM_016690.2	hnRNP-DL; AA407431; JKTBP; D5Ertd650e; D5Wsu145e; AA959857	ILMN_217979
5890458	0.0031504	1.61991	down	Pik3r4									GCTCAGGACACGAAGGACTTCTAGAGAACAAACGTGGGTTTTGAAGTGAC	XM_356182.1	38090068		PIK3R4		ILMN_1231805	572	S		XM_356182.1	ILMN_212173	scl36521.18.1_56		ILMN_212173
1030630	0.00962285	1.37871	down	Rccd1	269955	Mus musculus RCC1 domain containing 1 (Rccd1), mRNA.				chr7	80190432	80190481	CTTGAAGTAAGGGCTGTGACATGTGGACCCTGGAATACCTATGTCTATGC	NM_173445.1	27734101		RCCD1	-	ILMN_2838629	1957	S	NP_775621.1	NM_173445.1	ILMN_215379	NM_173445.1	E430018M08Rik; 5830436H09	ILMN_215379
6480259	0.0226749	1.52829	down	Fancl	67030	Mus musculus Fanconi anemia, complementation group L (Fancl), mRNA.	GO:0006512|GO:0042127|GO:0006281|GO:0006974|GO:0007276|GO:0006512|GO:0042127|GO:0006281|GO:0006974|GO:0007276	GO:0005634|GO:0005634	GO:0016874|GO:0008270|GO:0046872|GO:0005515|GO:0016874|GO:0008270|GO:0046872|GO:0005515	chr11	26371341	26371390	GTCTGGGAGAAAACCTTGAATGGAACCTACCTGTGAAGAGATGGAATGCT	NM_025923.2	31981126	GO:0005634|GO:0005634|GO:0006512|GO:0042127|GO:0006281|GO:0006974|GO:0007276|GO:0006512|GO:0042127|GO:0006281|GO:0006974|GO:0007276|GO:0016874|GO:0008270|GO:0046872|GO:0005515|GO:0016874|GO:0008270|GO:0046872|GO:0005515	FANCL	+	ILMN_2740285	1240	S	NP_080199.1	NM_025923.2	ILMN_208809	NM_025923.2	gcd; AW554273; Pog; Phf9; 2010322C19Rik; B230118H11Rik	ILMN_208809
1780204	0.00927749	1.51756	down	Nap1l3	54561	Mus musculus nucleosome assembly protein 1-like 3 (Nap1l3), mRNA.				chrX	119508531	119508580	GCCCAGAAGACTAAAGACTTAAATCTGCTTGCACTAGATGTGCCTTCATT	NM_138742.1	20270268		NAP1L3	-	ILMN_1217839	2414	S	NP_620081.1	NM_138742.1	ILMN_215630	NM_138742.1	MB20	ILMN_215630
6940114	0.0325655	1.37425	down	2810453I06Rik									CTGAAGCTTTCCTGCCGACAGAACACAGACAGCAAACGAAGCAATGAAGC	NM_026050	21313057		2810453I06RIK		ILMN_1224076	1918	S			ILMN_194910	scl27011.2_30		ILMN_194910
6380280	0.0365259	1.41499	down	Pdhb	68263	Mus musculus pyruvate dehydrogenase (lipoamide) beta (Pdhb), mRNA.		GO:0005739|GO:0005739		chr14	8999289	8999338	GGACATCGAAGCCATAGAAGCCAGTGTGATGAAGACAAATCATCTCGTGA	NM_024221.3	110227587	GO:0005739|GO:0005739	PDHB	-	ILMN_3116570	882	A	NP_077183.1	NM_024221.3	ILMN_213240	NM_024221.3	2610103L06Rik; AL024199; C81408	ILMN_213240
6560152	0.0383152	1.4154	down	Ndufa5	68202	Mus musculus NADH dehydrogenase (ubiquinone) 1 alpha subcomplex, 5 (Ndufa5), mRNA.	GO:0006118|GO:0006118	GO:0005743|GO:0005739|GO:0005743|GO:0005739	GO:0016651|GO:0016651	chr6	24472716	24472765	CAAAGACTCTTGATATTCTGAAGCACTTTCCTAAACATGCAGCCTATAGA	NM_026614.1	13386099	GO:0005743|GO:0005739|GO:0005743|GO:0005739|GO:0006118|GO:0006118|GO:0016651|GO:0016651	NDUFA5	-	ILMN_2691460	227	S	NP_080890.1	NM_026614.1	ILMN_218088	NM_026614.1	2900002J19Rik	ILMN_218088
6130575	0.0312766	1.27396	down	1110054N06Rik	68839	Mus musculus ankyrin repeat domain 46 (Ankrd46), mRNA.		GO:0016021|GO:0016020		chr15	36422470	36422519	ATCAGCTTGCAGTGTCTTGCTTTTAACTAATCATGTTTGGTAGACGCAGG	NM_175134.2	31341053	GO:0016021|GO:0016020	1110054N06RIK	-	ILMN_1222794	2177	S	NP_780343.1	NM_175134.2	ILMN_211567	NM_175134.2	AI987733; 1110054N06Rik; AI314978	ILMN_211567
6650564	0.0153671	1.46078	down	Ankrd17	81702	Mus musculus ankyrin repeat domain 17 (Ankrd17), transcript variant 2, mRNA.	GO:0006298|GO:0007492|GO:0006298|GO:0007492|GO:0006298|GO:0007492		GO:0005524|GO:0003674|GO:0003684|GO:0003676|GO:0005524|GO:0003674|GO:0003684|GO:0003676|GO:0005524|GO:0003674|GO:0003684|GO:0003676	chr5	90657783	90657832	GTGAGATATGTACCTTCATATTCAGAAATCTGGATGTCTCCTTCATACAT	NM_198010.2	40549394	GO:0006298|GO:0007492|GO:0006298|GO:0007492|GO:0006298|GO:0007492|GO:0005524|GO:0003674|GO:0003684|GO:0003676|GO:0005524|GO:0003674|GO:0003684|GO:0003676|GO:0005524|GO:0003674|GO:0003684|GO:0003676	ANKRD17	-	ILMN_2675464	7672	S	NP_932127.2	NM_198010.2	ILMN_212681	NM_198010.2	AU040470; Foe; Gtar; 4933425K22Rik; Mask; AA516750; mKIAA0697; A130069E23Rik; AA407558; A930008M01	ILMN_212681
5420452	0.0391418	1.50693	down	Ndufb4	68194	Mus musculus NADH dehydrogenase (ubiquinone) 1 beta subcomplex 4 (Ndufb4), mRNA.	GO:0006118	GO:0005739|GO:0005743	GO:0016491|GO:0008137|GO:0003954	chr16	37647704	37647753	TCTCCTACTAAGTTCGGCAAGGATGACTATTCTTGCATAAATAAATCTCC	NM_026610.1	21314825	GO:0005739|GO:0005743|GO:0006118|GO:0016491|GO:0008137|GO:0003954	NDUFB4	-	ILMN_1227012	388	S	NP_080886.1	NM_026610.1	ILMN_223783	NM_026610.1	0610006N12Rik; 1300010H20Rik	ILMN_223783
6200484	0.046026	1.27181	down	1200009B18Rik									CGGGACAGCTCTCCAGAATTTTGTTAGCAAGAACTGGTCACTTGAGACTG	NM_026168	21312961		1200009B18RIK		ILMN_1256488	2629	S			ILMN_193740	scl28184.17_425		ILMN_193740
4290719	0.0167057	1.253	down	Cul2	71745	Mus musculus cullin 2 (Cul2), mRNA.	GO:0030163|GO:0007049|GO:0006512|GO:0030163|GO:0007049|GO:0006512		GO:0005515|GO:0005515	chr18	3435920	3435969	GGAGTTCCACCAGGCATCTTGTATAGGGACATGAGATTTCATGAGTTTGT	NM_029402.1	19482161	GO:0030163|GO:0007049|GO:0006512|GO:0030163|GO:0007049|GO:0006512|GO:0005515|GO:0005515	CUL2	+	ILMN_2987369	3232	S	NP_083678.1	NM_029402.1	ILMN_213077	NM_029402.1	mKIAA4106; AI327301; 4932411N15Rik; KIAA4106; 1300003D18Rik	ILMN_213077
2070403	0.00864111	1.34229	down	Mtmr2	77116	Mus musculus myotubularin related protein 2 (Mtmr2), mRNA.	GO:0046839|GO:0006470|GO:0046839|GO:0006470|GO:0046839|GO:0006470	GO:0005737|GO:0005737|GO:0005737	GO:0004721|GO:0016787|GO:0004437|GO:0004721|GO:0016787|GO:0004437|GO:0004721|GO:0016787|GO:0004437	chr9	13556143	13556192	GTCACCCAAAGAATACTAAAGTACTGCAGTCCTGTATTCACACTGGGAGC	NM_023858.1	23956229	GO:0005737|GO:0005737|GO:0005737|GO:0046839|GO:0006470|GO:0046839|GO:0006470|GO:0046839|GO:0006470|GO:0004721|GO:0016787|GO:0004437|GO:0004721|GO:0016787|GO:0004437|GO:0004721|GO:0016787|GO:0004437	MTMR2	+	ILMN_2856144	3053	S	NP_076347.1	NM_023858.1	ILMN_214939	NM_023858.1	6030445P13Rik	ILMN_214939
4560136	0.0460901	1.37147	down	Slc39a10	227059	Mus musculus solute carrier family 39 (zinc transporter), member 10 (Slc39a10), mRNA.				chr1	46864680	46864729	GTATGATGCTGTCACCATGTGACATCCATAAAGATTTTGGTGTATACCAC	NM_172653.2	40254227		SLC39A10	-	ILMN_2708841	4620	S	NP_766241.2	NM_172653.2	ILMN_219433	NM_172653.2	mKIAA1265; 2900042E17Rik; 5430433I10	ILMN_219433
3400605	0.00627413	1.31887	down	Hace1	209462	Mus musculus HECT domain and ankyrin repeat containing, E3 ubiquitin protein ligase 1 (Hace1), mRNA.	GO:0006512	GO:0005622	GO:0004842|GO:0016874	chr10	45400293	45400342	GGGCATTTGCTGTAAATTATATGAGGACATCCAGCTGGTGTGTTCTATCG	NM_172473.1	27369637	GO:0005622|GO:0006512|GO:0004842|GO:0016874	HACE1	+	ILMN_1214487	3258	S	NP_766061.1	NM_172473.1	ILMN_220203	NM_172473.1	A730034A22Rik; mKIAA1320; KIAA1320; BC025474; 1700042J16Rik	ILMN_220203
1500553	0.0339882	1.2559	down	Stag1									CCTGGAATAAGCACAGATAATTCTTTGCCTGACGATCTCCTGTGAACACC	NM_009282.2	40254609		STAG1		ILMN_2714579	5724	S		NM_009282.2	ILMN_216336	scl020842.12_17		ILMN_216336
830056	0.0167257	1.50139	down	Cycs	13063	Mus musculus cytochrome c, somatic (Cycs), mRNA.	GO:0008635|GO:0006810|GO:0043065|GO:0008635|GO:0006810|GO:0043065	GO:0005625|GO:0005829|GO:0005739|GO:0005625|GO:0005829|GO:0005739	GO:0005506|GO:0046872|GO:0020037|GO:0005506|GO:0046872|GO:0020037	chr6	50494105	50494154	ATACCCACTCAGAAACACACATAACTGGAATTCGATTAGGAATGGCACTC	NM_007808.3	84794559	GO:0005625|GO:0005829|GO:0005739|GO:0005625|GO:0005829|GO:0005739|GO:0008635|GO:0006810|GO:0043065|GO:0008635|GO:0006810|GO:0043065|GO:0005506|GO:0046872|GO:0020037|GO:0005506|GO:0046872|GO:0020037	CYCS	-	ILMN_3155380	1053	A	NP_031834.1	NM_007808.3	ILMN_223048	NM_007808.3		ILMN_223048
60647	0.00987216	1.5432	down	Vbp1									CTCTGGAAAGCCATTGGTACTGACTGTGGTAAAAGTACTTGGTGATACAG	NM_011692.1	6755958		VBP1		ILMN_1243095	1	S		NM_011692.1	ILMN_185209	scl022327.6_246		ILMN_185209
3800091	0.0288646	1.47099	down	2510003E04Rik									CAGTACTTGTTAGATTTCATACTAGGAACAACACTGGGTAGTGTACCTGG	NM_028197.1	38016122		2510003E04RIK		ILMN_1255236	2183	S		NM_028197.1	ILMN_211350	scl37896.8_186		ILMN_211350
1340408	0.0243526	1.288	down	Twistnb									GTTACAGAGGTTGCAGATGTTACAGATGTCACGCCACAGGAAGAAACAGA	NM_172253.1	27545206		TWISTNB		ILMN_2466121	18	S		NM_172253.1	ILMN_189979	scl028071.4_2		ILMN_189979
3170221	0.0357138	1.26555	down	3830406C13Rik						chr14	13135330	13135379	GTAGACAGGAACACGAGGAAGGGCTCTTTTTAAACATCCAGTCTCCCAGC	NM_178141.1	30025021		3830406C13RIK	+	ILMN_2683277	2001	S		NM_178141.1	ILMN_217442	scl000372.1_1017		ILMN_217442
2140594	0.0162415	1.37118	down	Slc23a2	54338	Mus musculus solute carrier family 23 (nucleobase transporters), member 2 (Slc23a2), mRNA.	GO:0006811|GO:0019852|GO:0006810|GO:0006814|GO:0015993	GO:0016021|GO:0016020	GO:0015293|GO:0031402|GO:0008520|GO:0005215|GO:0008523	chr2	131878502	131878551	GACAGTAGAGATGTCTCTCTTTTATTTGAGTTTGTGACTGACTTTGCCTA	NM_018824.2	42741687	GO:0016021|GO:0016020|GO:0006811|GO:0019852|GO:0006810|GO:0006814|GO:0015993|GO:0015293|GO:0031402|GO:0008520|GO:0005215|GO:0008523	SLC23A2	-	ILMN_2640927	6044	S	NP_061294.2	NM_018824.2	ILMN_213800	NM_018824.2	AI844736; NBTL1; mKIAA0238; SVCT2; YSPL2; Slc23a1	ILMN_213800
4060703	0.0201967	1.32808	down	Hprt									GACAAGTTTGTTGTTGGATATGCCCTTGACTATAATGAGTACTTCAGGGA	NM_013556.1	7305154		HPRT		ILMN_2776552	640	S		NM_013556.1	ILMN_210441	gi_7305154_ref_NM_013556.1__205_a_7_0		ILMN_210441
4060576	0.0254928	1.46313	down	6330409N04Rik	66674	Mus musculus RIKEN cDNA 6330409N04 gene (6330409N04Rik), mRNA.				chr14	60488875	60488924	CTGAACTTGAGTCACCATAGTCTGTAATCCAATAATTTTGTGTCTCCCTG	NM_025697.1	27228992		6330409N04RIK	-	ILMN_2704715	1180	S	NP_079973.1	NM_025697.1	ILMN_219136	NM_025697.1		ILMN_219136
1500274	0.039429	1.2983	down	Bcap31	27061	Mus musculus B-cell receptor-associated protein 31 (Bcap31), mRNA.	GO:0015031|GO:0006915|GO:0006810|GO:0006955|GO:0006886|GO:0015031|GO:0006915|GO:0006810|GO:0006955|GO:0006886	GO:0000139|GO:0005783|GO:0016020|GO:0005886|GO:0000139|GO:0005783|GO:0016020|GO:0005886	GO:0004872|GO:0004872	chrX	69941392	69941441	AGAACAAGAGCCTGAAGAATGACCTGAGGAAGCTAAAAGATGAGCTGGCC	NM_012060.2	31981309	GO:0000139|GO:0005783|GO:0016020|GO:0005886|GO:0000139|GO:0005783|GO:0016020|GO:0005886|GO:0015031|GO:0006915|GO:0006810|GO:0006955|GO:0006886|GO:0015031|GO:0006915|GO:0006810|GO:0006955|GO:0006886|GO:0004872|GO:0004872	BCAP31	-	ILMN_2611501	638	S	NP_036190.2	NM_012060.2	ILMN_211005	NM_012060.2	Bap31	ILMN_211005
6960563	0.0133525	1.27641	down	BC085271	434632	Mus musculus cDNA sequence BC085271 (BC085271), mRNA.				chr1|NT_165754.2	168706	168755	GCCAGAGAGCTTCTTTTCCTGGTTTACAGACCATTCTGACGCAGGTGCTA	NM_001008551.1	56606036		BC085271	-	ILMN_2960822	732	S	NP_001008551.1	NM_001008551.1	ILMN_226460	NM_001008551.1	MGC103372	ILMN_226460
6590669	0.00659615	1.4874	down	Gabarapl2	93739	Mus musculus gamma-aminobutyric acid (GABA-A) receptor-associated protein-like 2 (Gabarapl2), mRNA.		GO:0000139|GO:0005794|GO:0000139|GO:0005794	GO:0005515|GO:0005515	chr8	114841943	114841992	GAGACTGGCCTAGGCTGTAAAAAGGCACTTTATTGTTTGAGTAGCATAGG	NM_026693.2	31542872	GO:0000139|GO:0005794|GO:0000139|GO:0005794|GO:0005515|GO:0005515	GABARAPL2	+	ILMN_1219431	2385	S	NP_080969.2	NM_026693.2	ILMN_213917	NM_026693.2	MGC102013; AI173605; GATE-16; 0610012F20Rik; 2900019O08Rik; Gef2	ILMN_213917
1440639	0.0147515	1.40579	down	Tmem77	67171	Mus musculus transmembrane protein 77 (Tmem77), transcript variant 2, mRNA.		GO:0016021|GO:0016021		chr3	106377371	106377420	CAGCTGATGACATTGTTCAGTAGTGTAAATTACTTGCTGCTAACCCTGAC	NM_026013.2	70980524	GO:0016021|GO:0016021	TMEM77	+	ILMN_3127932	1805	A	NP_080289.1	NM_026013.2	ILMN_257311	NM_026013.2	2610318G18Rik; AI647667; 2010305N14Rik	ILMN_257311
6020746	0.00796066	1.50208	down	Atp5a1									GCACCATTTGTAAAGGGTTACTCTTGTATTCCTGATGTACAGAAATCACA	NM_007505.1	6680747		ATP5A1		ILMN_2633229	1758	S		NM_007505.1	ILMN_213071	scl51737.13.1_28		ILMN_213071
2230408	0.0489348	1.57631	down	Dld	13382	Mus musculus dihydrolipoamide dehydrogenase (Dld), mRNA.	GO:0006118	GO:0005737|GO:0005739	GO:0004148|GO:0050660|GO:0015036|GO:0016491	chr12	31917970	31918019	TCCTGGAAAGTTTTGACCTGTTTTCATACTGTCTACGAGATTCAACTTCA	NM_007861.2	31982855	GO:0005737|GO:0005739|GO:0006118|GO:0004148|GO:0050660|GO:0015036|GO:0016491	DLD	-	ILMN_2703657	1802	S	NP_031887.2	NM_007861.2	ILMN_219055	NM_007861.2	AI746344; AI315664	ILMN_219055
7050746	0.0020797	1.88316	down	1110032D12Rik									CCGGGAGAGAATACACAGAGCCATCAATGACAACACAAACAGCAGAGTGG	NM_019770.1	9790014		1110032D12RIK		ILMN_1231873	491	S		NM_019770.1	ILMN_213666	scl0056334.1_201		ILMN_213666
4290241	0.0407837	1.28722	down	2610033H07Rik									GTAAAACAGCTTTTTAATAGCCTGGCCACGCAAGAAGGTGAATGGAAGGC	NM_029278.1	33859729		2610033H07RIK		ILMN_1257117	2529	S		NM_029278.1	ILMN_211062	scl26699.18.1_4		ILMN_211062
1440050	0.0136376	1.42989	down	P2ry12	70839	Mus musculus purinergic receptor P2Y, G-protein coupled 12 (P2ry12), mRNA.	GO:0007188|GO:0007186|GO:0007165|GO:0030168	GO:0005887|GO:0016020	GO:0001609|GO:0004872|GO:0004871|GO:0001584|GO:0004930|GO:0001621	chr3	59020419	59020468	GTGCCATTATCGGTACTTATCTGCTAACTAGCTTTGAAAATGCCTGCTGC	NM_027571.2	31980658	GO:0005887|GO:0016020|GO:0007188|GO:0007186|GO:0007165|GO:0030168|GO:0001609|GO:0004872|GO:0004871|GO:0001584|GO:0004930|GO:0001621	P2RY12	-	ILMN_2840082	2118	S	NP_081847.2	NM_027571.2	ILMN_234920	NM_027571.2	4921504D23Rik; P2Y12; 2900079B22Rik	ILMN_234920
2370279	0.0288854	1.27664	down	Phca									GGTGGAGAATTTGGGCTTTTCTTAACAGGTTAACAGTTTGTGCTGGTCAT	NM_025408.1	21313583		PHCA		ILMN_2669782	1135	S		NM_025408.1	ILMN_216325	scl066190.1_22		ILMN_216325
1030519	0.00983678	1.50631	down	Id2	15902	Mus musculus inhibitor of DNA binding 2 (Id2), mRNA.	GO:0045449|GO:0007507|GO:0007275|GO:0048535|GO:0045449|GO:0007507|GO:0007275|GO:0048535	GO:0005634|GO:0005737|GO:0005634|GO:0005737	GO:0030528|GO:0005515|GO:0030528|GO:0005515	chr12	25779264	25779313	TAAAAAGAAAGCGGAAGGAAAACTAAGGATGATCGTCTTGCCCAGGTGTC	NM_010496.2	31560579	GO:0005634|GO:0005737|GO:0005634|GO:0005737|GO:0045449|GO:0007507|GO:0007275|GO:0048535|GO:0045449|GO:0007507|GO:0007275|GO:0048535|GO:0030528|GO:0005515|GO:0030528|GO:0005515	ID2	-	ILMN_1228557	598	S	NP_034626.1	NM_010496.2	ILMN_217537	NM_010496.2	C78922; Idb2; AI255428	ILMN_217537
150113	0.037613	1.52355	down	Catnd2			GO:0006350|GO:0007155|GO:0007612|GO:0006355|GO:0007275|GO:0048167|GO:0006350|GO:0007155|GO:0007612|GO:0006355|GO:0007275|GO:0048167	GO:0005856|GO:0005634|GO:0005856|GO:0005634	GO:0005488|GO:0005198|GO:0005515|GO:0005488|GO:0005198|GO:0005515	chr15	30957910	30957959	GCAAGACGTCTCTTGCCTTTTGTTAATGCATTGTTGTAAAGTATTCGATG	NM_008729.1	6679117	GO:0005856|GO:0005634|GO:0005856|GO:0005634|GO:0006350|GO:0007155|GO:0007612|GO:0006355|GO:0007275|GO:0048167|GO:0006350|GO:0007155|GO:0007612|GO:0006355|GO:0007275|GO:0048167|GO:0005488|GO:0005198|GO:0005515|GO:0005488|GO:0005198|GO:0005515	CATND2	+	ILMN_2634520	4758	S		NM_008729.1	ILMN_213184	scl018163.25_164		ILMN_213184
7330452	0.00817861	1.29059	down	Hist2h3b	319154	Mus musculus histone cluster 2, H3b (Hist2h3b), mRNA.				chr3	96072947	96072996	TGCGCCATCCACGCCAAACGCGTCACCATCATGCCCAAGGACATCCAGTT	NM_178215.1	30061346		HIST2H3B	+	ILMN_2934120	331	S	NP_835587.1	NM_178215.1	ILMN_253111	NM_178215.1	H3-615; H3-616	ILMN_253111
3940026	0.00118855	1.53186	down	Clcn4-2									CAAAGGGGTATTCGCATGCTACTGTTAGATATTGGTTCCTAAAATTTTGC	NM_011334.2	31981501		CLCN4-2		ILMN_1255684	2760	S		NM_011334.2	ILMN_213241	scl012727.1_314		ILMN_213241
4900538	0.0336167	1.36859	down	Ndufb5	66046	Mus musculus NADH dehydrogenase (ubiquinone) 1 beta subcomplex, 5 (Ndufb5), mRNA.		GO:0005739|GO:0005743	GO:0016491|GO:0008137|GO:0003954	chr3	32650085	32650134	GTCCAAGAACAGTGTGTCCCTCTAGTGGGAAGAAATGAATAAATACTCTG	NM_025316.2	27754143	GO:0005739|GO:0005743|GO:0016491|GO:0008137|GO:0003954	NDUFB5	+	ILMN_2617335	603	S	NP_079592.2	NM_025316.2	ILMN_211581	NM_025316.2	SGDH; 0610007D05Rik; AU015782	ILMN_211581
1450601	0.0274187	1.26158	down	Ndrg2	29811	Mus musculus N-myc downstream regulated gene 2 (Ndrg2), mRNA.	GO:0030154|GO:0007275			chr14	52525686	52525735	GGCCAGAGTAAGCAAGGAAAATGGGCAGATTGTGCAGGGAGATGACCTTG	NM_013864.1	7305304	GO:0030154|GO:0007275	NDRG2	-	ILMN_3001650	1230	S	NP_038892.1	NM_013864.1	ILMN_244033	NM_013864.1	AU040374; AI182517; Ndr2; SYLD	ILMN_244033
7610482	0.0202042	1.27164	down	Kcnip1	70357	Mus musculus Kv channel-interacting protein 1 (Kcnip1), mRNA.	GO:0006811|GO:0006810|GO:0006813|GO:0006811|GO:0006810|GO:0006813		GO:0030955|GO:0005267|GO:0005216|GO:0005244|GO:0030955|GO:0005267|GO:0005216|GO:0005244	chr11	33530536	33530585	TGAGATCTCTACAGCTGTTCCAAAATGTCATGTAACTGAGGACACTGGCC	NM_027398.2	27754024	GO:0006811|GO:0006810|GO:0006813|GO:0006811|GO:0006810|GO:0006813|GO:0030955|GO:0005267|GO:0005216|GO:0005244|GO:0030955|GO:0005267|GO:0005216|GO:0005244	KCNIP1	-	ILMN_1219628	953	S	NP_081674.2	NM_027398.2	ILMN_214486	NM_027398.2	Kchip1.2; AI842357; 2900046L02Rik; KCHIP1; AW494471; 3202002F18Rik	ILMN_214486
620041	0.0458471	1.30746	down	Hps3	12807	Mus musculus Hermansky-Pudlak syndrome 3 homolog (human) (Hps3), mRNA.	GO:0006996|GO:0006996	GO:0005737|GO:0005737		chr3	20188394	20188443	CGGACTCTTGTCTGGCTGTTAACATGACTTGTTTACACATATTTTCAGCC	NM_080634.2	31560000	GO:0005737|GO:0005737|GO:0006996|GO:0006996	HPS3	-	ILMN_2994287	3633	S	NP_542365.2	NM_080634.2	ILMN_221941	NM_080634.2	coa	ILMN_221941
6560066	0.0214518	1.31426	down	Armcx5	494468	Mus musculus armadillo repeat containing, X-linked 5 (Armcx5), mRNA.			GO:0005488	chrX	131093282	131093331	TGACCAGAAACTCCAAGACTTAACAGACCACAGTGACCCTGATGTGAGAG	NM_001009575.2	85662390	GO:0005488	ARMCX5	+	ILMN_3001013	2416	S	NP_001009575.2	NM_001009575.2	ILMN_230946	NM_001009575.2	AW556585; MGC38735	ILMN_230946
4610167	0.00651675	1.38287	down	Ift20	55978	Mus musculus intraflagellar transport 20 homolog (Chlamydomonas) (Ift20), mRNA.		GO:0005814|GO:0005814|GO:0005814		chr11	78356182	78356231	GTGGTCTAATTGAGCTTGTTGATCAGCTTGCCAAAGAAGCAGAGAACGAG	NM_018854.3	32129288	GO:0005814|GO:0005814|GO:0005814	IFT20	+	ILMN_2671767	527	S	NP_061342.1	NM_018854.3	ILMN_209051	NM_018854.3	0610009H04Rik; RP23-399H5.8; AU015496	ILMN_209051
5080301	0.0101453	1.34997	down	Rev3l	19714	Mus musculus REV3-like, catalytic subunit of DNA polymerase zeta RAD54 like (S. cerevisiae) (Rev3l), mRNA.	GO:0006974|GO:0006281|GO:0006260	GO:0005634	GO:0016779|GO:0046872|GO:0008270|GO:0003677|GO:0000166|GO:0008408|GO:0003887|GO:0016740	chr10	39563799	39563848	CATGCTGCTCTCTGGATAGCTTACTTCTTACAATGTACAAATTCCGCATC	NM_011264.1	33859615	GO:0005634|GO:0006974|GO:0006281|GO:0006260|GO:0016779|GO:0046872|GO:0008270|GO:0003677|GO:0000166|GO:0008408|GO:0003887|GO:0016740	REV3L	+	ILMN_1236221	9843	S	NP_035394.1	NM_011264.1	ILMN_219245	NM_011264.1	Rev3; Rev; Sez4	ILMN_219245
4570181	0.00313733	1.49628	down	5330414D10Rik	245867	Mus musculus protein-L-isoaspartate (D-aspartate) O-methyltransferase domain containing 2 (Pcmtd2), mRNA.				chr2	181591461	181591510	GGTTGTTCTTGATGTTAACTCTGATTGTTAGCTAGACTTTTGTTACCTGG	NM_153594.2	31559900		5330414D10RIK	+	ILMN_2647084	2815	S	NP_705822.1	NM_153594.2	ILMN_214351	NM_153594.2	AI314201; 5330414D10Rik; MGC36470	ILMN_214351
3130102	0.0291434	1.49202	down	Usp14									CAGAACCAAGCCACTTGTGCATCTTCAATCTTAAGACTACGGGAAATTAC	NM_021522.2	31560312		USP14		ILMN_2465770	13	S		NM_021522.2	ILMN_188200	scl0002220.1_34		ILMN_188200
270605	0.0126044	1.33028	down	Prkcm	18760	Mus musculus protein kinase C, mu (Prkcm), mRNA.	GO:0007242|GO:0006468|GO:0007242|GO:0006468|GO:0007242|GO:0006468		GO:0004674|GO:0005524|GO:0046872|GO:0008270|GO:0000166|GO:0016740|GO:0016301|GO:0004672|GO:0019992|GO:0004674|GO:0005524|GO:0046872|GO:0008270|GO:0000166|GO:0016740|GO:0016301|GO:0004672|GO:0019992|GO:0004674|GO:0005524|GO:0046872|GO:0008270|GO:0000166|GO:0016740|GO:0016301|GO:0004672|GO:0019992	chr12	51218036	51218085	CGGTCAGGTTTAACATTTGCCTTGCAGAACTGCCATTATTTTCTGTCAGA	NM_008858.1	6679350	GO:0007242|GO:0006468|GO:0007242|GO:0006468|GO:0007242|GO:0006468|GO:0004674|GO:0005524|GO:0046872|GO:0008270|GO:0000166|GO:0016740|GO:0016301|GO:0004672|GO:0019992|GO:0004674|GO:0005524|GO:0046872|GO:0008270|GO:0000166|GO:0016740|GO:0016301|GO:0004672|GO:0019992|GO:0004674|GO:0005524|GO:0046872|GO:0008270|GO:0000166|GO:0016740|GO:0016301|GO:0004672|GO:0019992	PRKCM	-	ILMN_2647484	2931	S	NP_032884.1	NM_008858.1	ILMN_214388	NM_008858.1	PKD; PKD1; Pkcm	ILMN_214388
3060497	0.0438644	1.29801	down	Ctnnb1	12387	Mus musculus catenin (cadherin associated protein), beta 1 (Ctnnb1), mRNA.	GO:0001708|GO:0016337|GO:0045595|GO:0010003|GO:0045667|GO:0045669|GO:0045449|GO:0030900|GO:0000122|GO:0016331|GO:0050875|GO:0050808|GO:0045671|GO:0007398|GO:0042475|GO:0007507|GO:0048469|GO:0006355|GO:0001709|GO:0045453|GO:0006350|GO:0007155|GO:0001501|GO:0042733|GO:0009953|GO:0045892|GO:0035116|GO:0000904|GO:0035117|GO:0030324|GO:0016055|GO:0001569|GO:0009954|GO:0030154|GO:0007268|GO:0042127|GO:…	GO:0005634|GO:0016020|GO:0005856|GO:0016328|GO:0045177|GO:0016323|GO:0005913|GO:0030027|GO:0005912|GO:0005667|GO:0005624|GO:0005737|GO:0005911|GO:0005886|GO:0005634|GO:0016020|GO:0005856|GO:0016328|GO:0045177|GO:0016323|GO:0005913|GO:0030027|GO:0005912|GO:0005667|GO:0005624|GO:0005737|GO:0005911|GO:0005886	GO:0003700|GO:0003677|GO:0003713|GO:0005488|GO:0045294|GO:0005198|GO:0003682|GO:0005515|GO:0045296|GO:0003700|GO:0003677|GO:0003713|GO:0005488|GO:0045294|GO:0005198|GO:0003682|GO:0005515|GO:0045296	chr9	120869085	120869134	GGAGTGACTCACGCAGTGAAGAATGCACACGAATGGATCACAAGATGGCG	NM_007614.2	31560726	GO:0005634|GO:0016020|GO:0005856|GO:0016328|GO:0045177|GO:0016323|GO:0005913|GO:0030027|GO:0005912|GO:0005667|GO:0005624|GO:0005737|GO:0005911|GO:0005886|GO:0005634|GO:0016020|GO:0005856|GO:0016328|GO:0045177|GO:0016323|GO:0005913|GO:0030027|GO:0005912|GO:0005667|GO:0005624|GO:0005737|GO:0005911|GO:0005886|GO:0001708|GO:0016337|GO:0045595|GO:0010003|GO:0045667|GO:0045669|GO:0045449|GO:0030900|GO:…	CTNNB1	+	ILMN_2696575	3008	S	NP_031640.1	NM_007614.2	ILMN_218498	NM_007614.2	Catnb; Mesc	ILMN_218498
160386	0.0225396	1.39855	down	Tsn									CCAGATCGGGAAAAAGGGTTTCATCTGGATGTGGAAGATTATCTCTCAGG	NM_011650.2	24528551		TSN		ILMN_1240067	1	S		NM_011650.2	ILMN_187695	scl16396.6_171		ILMN_187695
1510523	0.0121482	1.45099	down	Pcf11	74737	Mus musculus cleavage and polyadenylation factor subunit homolog (S. cerevisiae) (Pcf11), mRNA.				chr7	99793141	99793190	CCCTGTGAAAGTCCCAAAGTTAAGGAAGAACAAATTGATGCCCCACCAGC	NM_029078.2	50897275		PCF11	-	ILMN_3160194	4807	S	NP_083354.2	NM_029078.2	ILMN_232464	NM_029078.2	KIAA0824; C77803; 5730417B17Rik; 2500001H09Rik	ILMN_232464
4610767	0.00871195	1.42407	down	2900064A13Rik									GAAAAACCCAGCTTTCATCCTTTGTATGAGGTCAATATTAATGTCACTGA	NM_133749	19526955		2900064A13RIK		ILMN_2755059	931	S			ILMN_192902	scl098979.1_88		ILMN_192902
2340192	0.0342454	1.3683	down	Fstl5									GTCCCGTCCACTGTTTAAAATCTTTTGTGCCTTGAAGGAAATGTCATGGA	NM_178673.2	31341014		FSTL5		ILMN_2690540	3373	S		NM_178673.2	ILMN_218020	scl0213262.16_329		ILMN_218020
4830240	0.0360619	1.35243	down	Klhl2									GTTGAGGGGTGAAACTGCTGGCTTTTATAAGTATCTTTGATTACATGACT	NM_178633.1	30519986		KLHL2		ILMN_2686047	2042	S		NM_178633.1	ILMN_217658	scl077113.1_28		ILMN_217658
1300025	0.0196008	1.36916	down	Tada2l	217031	Mus musculus transcriptional adaptor 2 (ADA2 homolog, yeast)-like (Tada2l), mRNA.	GO:0006350|GO:0006355|GO:0045449|GO:0006350|GO:0006355|GO:0045449	GO:0005634|GO:0005694|GO:0005634|GO:0005694	GO:0003677|GO:0003677	chr11	83895668	83895717	CCGGAGACTTGTGTTGGATTCTTGCTGTGAGAAGAAGGAGAGACACTGGG	NM_172562.1	27369795	GO:0005634|GO:0005694|GO:0005634|GO:0005694|GO:0006350|GO:0006355|GO:0045449|GO:0006350|GO:0006355|GO:0045449|GO:0003677|GO:0003677	TADA2L	-	ILMN_2774803	1516	S	NP_766150.1	NM_172562.1	ILMN_218899	NM_172562.1	D030022J10Rik; AV319371	ILMN_218899
160253	0.0115516	1.43706	down	Snx7									GGCTGTGCCCTTTACAAAGAGGATGACAAATGATTTTTGCACTGTCTGGA	XM_131162.3	28544843		SNX7		ILMN_2760244	1442	S		XM_131162.3	ILMN_218435	scl0001945.1_52		ILMN_218435
4490154	0.0105706	1.33616	down	Ndufs4	17993	Mus musculus NADH dehydrogenase (ubiquinone) Fe-S protein 4 (Ndufs4), mRNA.	GO:0006118|GO:0006118|GO:0006118|GO:0006118	GO:0005739|GO:0005747|GO:0005739|GO:0005747|GO:0005739|GO:0005747|GO:0005739|GO:0005747	GO:0016491|GO:0016651|GO:0008137|GO:0003954|GO:0016491|GO:0016651|GO:0008137|GO:0003954|GO:0016491|GO:0016651|GO:0008137|GO:0003954|GO:0016491|GO:0016651|GO:0008137|GO:0003954	chr13	115078880	115078929	GTCAGCTGTGCACTATTTATAGTCCATGGATAATGCACCTCTTAATCTCC	NM_010887.1	6754813	GO:0005739|GO:0005747|GO:0005739|GO:0005747|GO:0005739|GO:0005747|GO:0005739|GO:0005747|GO:0006118|GO:0006118|GO:0006118|GO:0006118|GO:0016491|GO:0016651|GO:0008137|GO:0003954|GO:0016491|GO:0016651|GO:0008137|GO:0003954|GO:0016491|GO:0016651|GO:0008137|GO:0003954|GO:0016491|GO:0016651|GO:0008137|GO:0003954	NDUFS4	-	ILMN_2663694	556	S	NP_035017.1	NM_010887.1	ILMN_212301	NM_010887.1	6720411N02Rik; C1-18k	ILMN_212301
2190193	0.0360824	1.48945	down	Gnl2									CACGGCAGCAACAATCCAAAAAAGTTGGTGTGCGTTACTACGAGACACAC	NM_145552	21704087		GNL2		ILMN_2770686	2141	S			ILMN_223864	scl24979.20.1_9		ILMN_223864
4810458	0.0303414	1.42195	down	2310075A12Rik	69091	Mus musculus vacuolar protein sorting 26 homolog B (yeast) (Vps26b), mRNA.	GO:0006886|GO:0006810|GO:0015031	GO:0016020		chr9	26815436	26815485	GCTGCAGTGTTTACATGTTTCTTAATGTGTTGTCTTTTCAATGGCTGTAT	NM_178027.3	32129295	GO:0016020|GO:0006886|GO:0006810|GO:0015031	2310075A12RIK	-	ILMN_2631192	3437	S	NP_821170.1	NM_178027.3	ILMN_212871	NM_178027.3	2310075A12Rik; 1810012I05Rik	ILMN_212871
2140711	0.0157838	1.49695	down	Arnt2	11864	Mus musculus aryl hydrocarbon receptor nuclear translocator 2 (Arnt2), mRNA.	GO:0006355|GO:0000160|GO:0007165|GO:0001666|GO:0009636|GO:0045944|GO:0006350|GO:0045449|GO:0007417|GO:0045941|GO:0001701|GO:0009410	GO:0005667|GO:0005634	GO:0005061|GO:0003700|GO:0003677|GO:0046982|GO:0004871|GO:0030528|GO:0017162|GO:0004872	chr7	91395321	91395370	GCTAATCCCTAATAGCAAGGCAAAATTAAAGCCCTCTTTGTATGTGGCCA	NM_007488.2	34328094	GO:0005667|GO:0005634|GO:0006355|GO:0000160|GO:0007165|GO:0001666|GO:0009636|GO:0045944|GO:0006350|GO:0045449|GO:0007417|GO:0045941|GO:0001701|GO:0009410|GO:0005061|GO:0003700|GO:0003677|GO:0046982|GO:0004871|GO:0030528|GO:0017162|GO:0004872	ARNT2	-	ILMN_2616509	5303	S	NP_031514.2	NM_007488.2	ILMN_211506	NM_007488.2	Hif-2b; mKIAA0307	ILMN_211506
1850468	0.0128638	1.47765	down	Ptpra	19262	Mus musculus protein tyrosine phosphatase, receptor type, A (Ptpra), mRNA.	GO:0007185|GO:0008286|GO:0006468|GO:0006470	GO:0005886|GO:0016021|GO:0016020	GO:0016787|GO:0004725|GO:0004872|GO:0004721	chr2	130379348	130379397	CCTGTTAGGTGGAGATTTTGTATGTAAATGTGTTAGCACTGATAGTCCTT	NM_008980.1	6679556	GO:0005886|GO:0016021|GO:0016020|GO:0007185|GO:0008286|GO:0006468|GO:0006470|GO:0016787|GO:0004725|GO:0004872|GO:0004721	PTPRA	+	ILMN_2607022	2640	S	NP_033006.1	NM_008980.1	ILMN_210576	NM_008980.1	PTPalpha; MGC118095; RPTRalpha; PTP[a]; Ptpa; RPTR[a]	ILMN_210576
4830121	0.0460527	1.50149	down	2010012C16Rik	66441	Mus musculus RIKEN cDNA 2010012C16 gene (2010012C16Rik), mRNA.				chr6	131250315	131250364	GTGTTCAGCCTCATTGGTCTACACTTCAAGATTAAGCCAATTTGAATGGG	NM_025564.1	13385001		2010012C16RIK	-	ILMN_1223176	483	S	NP_079840.1	NM_025564.1	ILMN_216019	NM_025564.1	magoh; mago	ILMN_216019
6110132	0.0179241	1.27986	down	Srp9	27058	Mus musculus signal recognition particle 9 (Srp9), mRNA.	GO:0006605|GO:0045900|GO:0006605|GO:0045900	GO:0030529|GO:0005786|GO:0030529|GO:0005786	GO:0003723|GO:0003723	chr1	184061930	184061979	GCTGCAGTGGTATGTTTCTTTTGGAGTACAACATGTATGCCGTTTACAAC	NM_012058.2	31560508	GO:0030529|GO:0005786|GO:0030529|GO:0005786|GO:0006605|GO:0045900|GO:0006605|GO:0045900|GO:0003723|GO:0003723	SRP9	+	ILMN_1260348	759	S	NP_036188.1	NM_012058.2	ILMN_213903	NM_012058.2	9kDa	ILMN_213903
610095	0.0239883	1.81936	down	Trim2	80890	Mus musculus tripartite motif protein 2 (Trim2), mRNA. XM_984114 XM_984144 XM_984172 XM_984200 XM_984238 XM_984275 XM_984313		GO:0005737|GO:0005622|GO:0005737|GO:0005622	GO:0008270|GO:0046872|GO:0017022|GO:0005515|GO:0008270|GO:0046872|GO:0017022|GO:0005515	chr3	84024732	84024781	GGGAGAAACAAGACTCGAGTGTATATCGTTACCATGCACAAAAGTCTCAG	NM_030706.1	14010848	GO:0005737|GO:0005622|GO:0005737|GO:0005622|GO:0008270|GO:0046872|GO:0017022|GO:0005515|GO:0008270|GO:0046872|GO:0017022|GO:0005515	TRIM2	-	ILMN_2445505	2	S	NP_109631.1	NM_030706.1	ILMN_187599	NM_030706.1	narf; KIAA0517; mKIAA0517	ILMN_187599
3520463	0.01037	1.33824	down	Ccdc59	52713	Mus musculus coiled-coil domain containing 59 (Ccdc59), mRNA.				chr10	105251217	105251266	GACTAAAAAGGGCCAGCCTAACCTGAATTTACAGATGGAGTATCTTCTGC	NM_025602.1	13385057		CCDC59	+	ILMN_2877436	675	S	NP_079878.1	NM_025602.1	ILMN_212729	NM_025602.1	D10Ertd718e; 2300004H16Rik	ILMN_212729
4860711	0.00551337	1.53734	down	Foxg1	15228	Mus musculus forkhead box G1 (Foxg1), mRNA.	GO:0042472|GO:0006350|GO:0009953|GO:0016199|GO:0045665|GO:0030900|GO:0006355|GO:0007275|GO:0045787	GO:0005667|GO:0005634	GO:0043565|GO:0003700|GO:0003677	chr12	50487673	50487722	ACCTTGCAAATATGTAACCTGTGTTGCGCAAATGCCGCATCAATTTGAGT	NM_008241.1	6679842	GO:0005667|GO:0005634|GO:0042472|GO:0006350|GO:0009953|GO:0016199|GO:0045665|GO:0030900|GO:0006355|GO:0007275|GO:0045787|GO:0043565|GO:0003700|GO:0003677	FOXG1	+	ILMN_2599125	2766	S	NP_032267.1	NM_008241.1	ILMN_209777	NM_008241.1	Hfh9; Hfhbf1; BF-1; Bf1; 2900064B05Rik	ILMN_209777
7560424	0.0399712	1.28729	down	2810036L13Rik									GACACGAACACACTTGTATGGTATGCACTCAAACTCAGATTGCTGTTTCT	NM_144802.2	33667081		2810036L13RIK		ILMN_2768850	2518	S		NM_144802.2	ILMN_214157	scl0072692.1_148		ILMN_214157
1190059	0.0197404	1.46211	down	2310047O13Rik									ATTAGATCCAGAAGGACTAGGAATCATATTGTTGGGTCCATTTCTTCAAG	NM_024185.3	31981446		2310047O13RIK		ILMN_1259621	1233	S		NM_024185.3	ILMN_212442	scl0003179.1_0		ILMN_212442
2320086	0.0472752	1.44548	down	2900001O04Rik									CTGGATACTGGTGTGTCAGAGATGGATTCATTTTACTGTCAAGATTGAGT	NM_026213.2	42475980		2900001O04RIK		ILMN_2615628	1691	S		NM_026213.2	ILMN_211412	scl48128.6_4		ILMN_211412
3420736	0.038052	1.30601	down	5230400G24Rik	75734	Mus musculus RIKEN cDNA 5230400G24 gene (5230400G24Rik), mRNA.				chr1	82748708	82748757	ACATCTCAACTGTAATGCTTTCTAAGTCACAGTGCTGTGCAGGACTGAAG	NM_029409.2	40254162		5230400G24RIK	+	ILMN_2998593	1609	S	NP_083685.2	NM_029409.2	ILMN_209733	NM_029409.2	AI314724	ILMN_209733
6270564	0.0337023	1.31306	down	AW060766									GGGAATCTTTCTGTAGCTTTGTGTTTTGTATGCTCTGGATTCATAACTGG	NM_198033.1	37574139		AW060766		ILMN_2706827	4688	S		NM_198033.1	ILMN_219288	scl21117.18_194		ILMN_219288
5870241	0.0217164	1.64151	down	Txn1	22166	Mus musculus thioredoxin 1 (Txn1), mRNA.	GO:0006810|GO:0006118|GO:0006810|GO:0006118	GO:0005739|GO:0005739	GO:0009055|GO:0015035|GO:0009055|GO:0015035	chr4	57956727	57956776	ATCATGCTCTGAAAAGTGTAACCAGCTACCAGCTGTTTAAAACCTGTACC	NM_011660.3	123701799	GO:0005739|GO:0005739|GO:0006810|GO:0006118|GO:0006810|GO:0006118|GO:0009055|GO:0015035|GO:0009055|GO:0015035	TXN1	-	ILMN_3009572	519	S	NP_035790.1	NM_011660.3	ILMN_192535	NM_011660.3	Txn; AW550880; ADF	ILMN_192535
150367	0.00907044	1.46906	down	Cacybp									GCTGGGAGATAGAATACAGAAGTGTTTGTCTGTAGTTGACATTAGATCCC	NM_009786	33468884		CACYBP		ILMN_2638958	1117	S			ILMN_194476	scl16071.6_96		ILMN_194476
780243	0.00581241	1.5169	down	Cryzl1	66609	Mus musculus crystallin, zeta (quinone reductase)-like 1 (Cryzl1), mRNA.			GO:0008270|GO:0016491|GO:0008270|GO:0016491	chr16	91689795	91689844	GGGACATTCCAAAAGCTTCTTTTAGTTATTGTATCTGTACACTTTGCCTC	NM_133679.1	21617846	GO:0008270|GO:0016491|GO:0008270|GO:0016491	CRYZL1	-	ILMN_1246295	1311	S	NP_598440.1	NM_133679.1	ILMN_214507	NM_133679.1	2410006O11Rik; 2210407J23Rik	ILMN_214507
3140681	0.0432265	1.46813	down	Ndrg4									GAGCCTAATTTTGTGTATTCTGTTTGGTGGCTGATAAAGAGACTTTGAGA	NM_145602.1	21704211		NDRG4		ILMN_2751854	2613	S		NM_145602.1	ILMN_222585	scl0234593.14_96		ILMN_222585
5820672	0.0142544	1.51631	down	Tcp1									GTTAAAAGTTCTTTTGGGCCAGTTGGCTTGGATAAAATGTTGGTGGATGA	NM_013686.1	7305564		TCP1		ILMN_2774140	146	S		NM_013686.1	ILMN_216953	scl51111.10.24_9		ILMN_216953
1710307	0.00940231	1.41994	down	Paip2	67869	Mus musculus polyadenylate-binding protein-interacting protein 2 (Paip2), mRNA.	GO:0006417|GO:0006445		GO:0003674	chr18	35743035	35743084	CTTCATATTTGAGTAGGTTAAGCTGCCATACGTGTTCAGTGTGAATAGTG	NM_026420.1	13385917	GO:0006417|GO:0006445|GO:0003674	PAIP2	+	ILMN_1258515	1300	S	NP_080696.1	NM_026420.1	ILMN_212185	NM_026420.1	AU045972; 2310050K10Rik	ILMN_212185
1690528	0.0135766	1.47227	down	Snx3	54198	Mus musculus sorting nexin 3 (Snx3), mRNA.	GO:0007242|GO:0015031|GO:0006810|GO:0007242|GO:0015031|GO:0006810		GO:0005515|GO:0035091|GO:0003674|GO:0005515|GO:0035091|GO:0003674	chr10	42223189	42223238	CAAAACCCGAGACCATTAATGATTCATCCGCACCAATGAAGAAGTTGTAA	NM_017472.2	31560432	GO:0007242|GO:0015031|GO:0006810|GO:0007242|GO:0015031|GO:0006810|GO:0005515|GO:0035091|GO:0003674|GO:0005515|GO:0035091|GO:0003674	SNX3	+	ILMN_1241268	807	S	NP_059500.2	NM_017472.2	ILMN_210090	NM_017472.2	SDP3; MGC151262; MGC151266	ILMN_210090
4050167	0.0040021	1.51752	down	D130060C09Rik	319996	Mus musculus cancer susceptibility candidate 4 (Casc4), transcript variant 1, mRNA.				chr2	121627012	121627061	GTTGGTTCCTCTGTTATAAAAGCAGTCACTTGATTTTATGGTACCTATCT	NM_177054.3	39930596		D130060C09RIK	+	ILMN_1246107	3307	S	NP_796028.2	NM_177054.3	ILMN_211277	NM_177054.3	VGFG2573; D130060C09Rik	ILMN_211277
1780600	0.0462791	1.43311	down	Pbef1	59027	Mus musculus pre-B-cell colony-enhancing factor 1 (Pbef1), mRNA.	GO:0019363|GO:0009435|GO:0019363|GO:0009435	GO:0005737|GO:0005737	GO:0016757|GO:0016740|GO:0047280|GO:0004516|GO:0016757|GO:0016740|GO:0047280|GO:0004516	chr12	33536352	33536401	CTATAGTTGGTATGTCTTAAATGAATTGCTGGAGTGGGTAGTGAGTGTAC	NM_021524.1	10946947	GO:0005737|GO:0005737|GO:0019363|GO:0009435|GO:0019363|GO:0009435|GO:0016757|GO:0016740|GO:0047280|GO:0004516|GO:0016757|GO:0016740|GO:0047280|GO:0004516	PBEF1	+	ILMN_2821850	2525	S	NP_067499.1	NM_021524.1	ILMN_212748	NM_021524.1	Visfatin; Pbef; AI314458; 1110035O14Rik; Nampt	ILMN_212748
1780402	0.0332513	1.34968	down	5730555F13Rik									GTTCCCTGCATTTCGGAGTATTATGTAACCTATTTTTGCAGAAGGTACTG	NM_025690	23956133		5730555F13RIK		ILMN_1252121	1935	S			ILMN_189502	scl066660.3_29		ILMN_189502
3990372	0.0173108	1.65043	down	4930485D02Rik	75812	Mus musculus taspase, threonine aspartase 1 (Tasp1), mRNA.			GO:0008233|GO:0016787|GO:0004298	chr2	139525285	139525334	TATGGTGTCAGTTTAAGTGGATGGTGTGGTAACTTAAACTCTTGTTCTCA	NM_175225.2	31340653	GO:0008233|GO:0016787|GO:0004298	4930485D02RIK	-	ILMN_2714138	2066	S	NP_780434.1	NM_175225.2	ILMN_219832	NM_175225.2	AW986064; 4930485D02Rik	ILMN_219832
3140110	0.0144239	1.37475	down	Ptma									GTGTATGTACCTAGCTGTACTATAAGTAGTTGGTTTGTATGAGATGGTTA	NM_008972.1	7110704		PTMA		ILMN_2755660	997	S		NM_008972.1	ILMN_222844	scl019231.6_192		ILMN_222844
2690017	0.0137088	1.33967	down	2010204I15Rik	229593	Mus musculus golgi phosphoprotein 3-like (Golph3l), mRNA.		GO:0005794	GO:0003674	chr3	95422894	95422943	GGGCAAAAGCCAGGCCATGTATAATCTAGCAGCTCATATTATCTTCCCCT	NM_146133.2	31543170	GO:0005794|GO:0003674	2010204I15RIK	+	ILMN_1235179	2541	S	NP_666245.1	NM_146133.2	ILMN_216384	NM_146133.2	AW549227; C77637; AU015439; MGC28597; GPP34R; 2010204I15Rik	ILMN_216384
4640242	0.0218601	1.26929	down	D10627	234358	Mus musculus cDNA sequence D10627 (D10627), mRNA.		GO:0005634|GO:0005622	GO:0008270|GO:0046872|GO:0003676	chr8	71752786	71752835	ATGTAATCAGTGTGGTAAAGCCTTTTCGGAACCCAGCAGTCTCCAAATGC	NM_001013379.2	110681697	GO:0005634|GO:0005622|GO:0008270|GO:0046872|GO:0003676	D10627	+	ILMN_2912111	1344	S	NP_001013397.2	NM_001013379.2	ILMN_230802	NM_001013379.2		ILMN_230802
5050326	0.00544248	1.33185	down	D0HXS9928E	108160	Mus musculus DNA segment, human DXS9928E (D0HXS9928E), mRNA.				chrX	70571097	70571146	GGCAACACGATGCAGCAGTTCCTACAGAAAGCACTAGAGATCTTGCGGAA	NM_138607.1	20070431		D0HXS9928E	+	ILMN_2687799	840	S	NP_613073.1	NM_138607.1	ILMN_217806	NM_138607.1	XAP-5	ILMN_217806
5900368	0.0427652	1.3013	down	Gpm6a	234267	Mus musculus glycoprotein m6a (Gpm6a), mRNA.		GO:0016020|GO:0016020|GO:0016020		chr8	56146138	56146187	GTGCCAACAGCTTGATGGTGGCGTTTTTGAAATGTAGAACAAAGTGCTTG	NM_153581.2	31981997	GO:0016020|GO:0016020|GO:0016020	GPM6A	+	ILMN_2909336	3129	S	NP_705809.1	NM_153581.2	ILMN_217544	NM_153581.2	M6A; Gpm6; MGC38999	ILMN_217544
5560674	0.0256915	1.45444	down	Bhlhb5	59058	Mus musculus basic helix-loop-helix domain containing, class B5 (Bhlhb5), mRNA.			GO:0016564	chr3	18249358	18249407	GGAAGAAGCTATTTACCCAAAGCGAGCTTTCAGTTTTAGTTTGCATGGCG	NM_021560.2	31981199	GO:0016564	BHLHB5	+	ILMN_2743082	2806	S	NP_067535.2	NM_021560.2	ILMN_221986	NM_021560.2	Beta3	ILMN_221986
2810072	0.02205	1.27016	down	Cyb5	109672	Mus musculus cytochrome b-5 (Cyb5), mRNA.	GO:0006631|GO:0006810	GO:0005792|GO:0005783|GO:0005739|GO:0016020	GO:0005506|GO:0046872|GO:0004768	chr18	85013788	85013837	CCGAAGCCGAAGAACTAAAAGACTGCCCCAGAGCGGGGAGAAAAGAAGCC	NM_025797.1	13385267	GO:0005792|GO:0005783|GO:0005739|GO:0016020|GO:0006631|GO:0006810|GO:0005506|GO:0046872|GO:0004768	CYB5	+	ILMN_2966632	481	S	NP_080073.1	NM_025797.1	ILMN_244031	NM_025797.1	0610009N12Rik	ILMN_244031
1090053	0.0103449	1.69055	down	A030009H04Rik	80515	Mus musculus RIKEN cDNA A030009H04 gene (A030009H04Rik), mRNA.				chr11	69156012	69156061	GAGTATAAATTTCAAGTGACTATCTCCAGAGCCGATAGCAGTGTTAATGT	NM_020591.1	10181135		A030009H04RIK	+	ILMN_2627765	1594	S	NP_065616.1	NM_020591.1	ILMN_212556	NM_020591.1	MNCb-2875; AA589459; 2310043C11Rik; AB041807	ILMN_212556
2340376	0.0225768	1.33902	down	C030034J04Rik	19647	Mus musculus retinoblastoma binding protein 6 (Rbbp6), transcript variant 2, mRNA.	GO:0016567|GO:0016567	GO:0005634|GO:0000151|GO:0005634|GO:0000151	GO:0005515|GO:0003676|GO:0046872|GO:0008270|GO:0004842|GO:0003674|GO:0005515|GO:0003676|GO:0046872|GO:0008270|GO:0004842|GO:0003674	chr7	122770658	122770707	GCAGAACACAGGGCTGTCCTAACGGGTCTGTAAATTTAATGGTTCTCTAT	NM_175023.1	27923918	GO:0005634|GO:0000151|GO:0005634|GO:0000151|GO:0016567|GO:0016567|GO:0005515|GO:0003676|GO:0046872|GO:0008270|GO:0004842|GO:0003674|GO:0005515|GO:0003676|GO:0046872|GO:0008270|GO:0004842|GO:0003674	C030034J04RIK	+	ILMN_1244956	1344	S	NP_778188.1	NM_175023.1	ILMN_209748	NM_175023.1	AI316869; MGC32263; C77662; C030034J04Rik; P2P-R; PACT; 4933422O15Rik	ILMN_209748
3940148	0.0188222	1.67916	down	2400006A19Rik	66413	Mus musculus proteasome (prosome, macropain) 26S subunit, non-ATPase, 6 (Psmd6), mRNA.	GO:0006510|GO:0006510	GO:0000502|GO:0043234|GO:0005829|GO:0000502|GO:0043234|GO:0005829	GO:0005488|GO:0016887|GO:0005488|GO:0016887	chr14	14946718	14946767	GCGCCTCATTACCGATACTATGTAAGAGAAATGAGAATCCATGCGTACAG	NM_025550.2	46049021	GO:0000502|GO:0043234|GO:0005829|GO:0000502|GO:0043234|GO:0005829|GO:0006510|GO:0006510|GO:0005488|GO:0016887|GO:0005488|GO:0016887	2400006A19RIK	-	ILMN_1241910	885	S	NP_079826.2	NM_025550.2	ILMN_208995	NM_025550.2	2400006A19Rik	ILMN_208995
1450112	0.0258264	1.34735	down	Tomm70a	28185	Mus musculus translocase of outer mitochondrial membrane 70 homolog A (yeast) (Tomm70a), mRNA.		GO:0019867|GO:0016021|GO:0005739|GO:0016020	GO:0005515|GO:0004872|GO:0005488	chr16	57043092	57043141	TATTTGCATGGCTGTATTTACATTAATAGGGACATCTTCTACTCTTCTCC	NM_138599.2	27552759	GO:0019867|GO:0016021|GO:0005739|GO:0016020|GO:0005515|GO:0004872|GO:0005488	TOMM70A	+	ILMN_1234112	20	S	NP_613065.2	NM_138599.2	ILMN_186247	NM_138599.2	D16Ium22; Tom70; D16Wsu109e; D16Ium22e; mKIAA0719; 2610044B22Rik	ILMN_186247
5860139	0.00543468	1.28977	up	Chchd8	68185	Mus musculus coiled-coil-helix-coiled-coil-helix domain containing 8 (Chchd8), mRNA.			GO:0003674	chr7	107688242	107688291	ACGTGACCTTCCCGTTGCTGAGAGACTCAGGGGACAGGCAGAAATAAAGC	NM_183270.2	109948296	GO:0003674	CHCHD8	+	ILMN_2817151	750	S	NP_899093.1	NM_183270.2	ILMN_223599	NM_183270.2	E2ig2; AW047259; AI115477; 5330414O08Rik; MGC106079	ILMN_223599
940646	0.0243531	1.28426	up	9130210N20Rik	223646	Mus musculus nicotinate phosphoribosyltransferase domain containing 1 (Naprt1), mRNA.	GO:0019363|GO:0019363|GO:0019363		GO:0004516|GO:0016740|GO:0016757|GO:0004516|GO:0016740|GO:0016757|GO:0004516|GO:0016740|GO:0016757	chr15	75718608	75718657	TGCACTGTGAAGCCAGCCCAAGTGGAGCCATTGCTGCGACTCTACCTGCA	NM_172607.2	31982088	GO:0019363|GO:0019363|GO:0019363|GO:0004516|GO:0016740|GO:0016757|GO:0004516|GO:0016740|GO:0016757|GO:0004516|GO:0016740|GO:0016757	9130210N20RIK	-	ILMN_2799590	1629	S	NP_766195.2	NM_172607.2	ILMN_217024	NM_172607.2	9130210N20Rik	ILMN_217024
3520717	0.00722365	1.38361	up	Hist1h2ad	319165	Mus musculus histone cluster 1, H2ad (Hist1h2ad), mRNA.	GO:0007001|GO:0006334	GO:0005694|GO:0005634|GO:0000786	GO:0003674|GO:0003677	chr13	23666342	23666391	GTCTGGACGCGGCAAACAGGGTGGCAAGGCTCGCGCCAAGGCCAAGACCC	NM_178188.3	67972409	GO:0005694|GO:0005634|GO:0000786|GO:0007001|GO:0006334|GO:0003674|GO:0003677	HIST1H2AD	+	ILMN_2795040	3	S	NP_835495.1	NM_178188.3	ILMN_196727	NM_178188.3		ILMN_196727
5910750	0.00917767	1.36591	up	Clmn									CCCGCCCAACGACTCTCTGACGCAGTTTGTACAGCAGCCCGACGTGATAT	NM_053155.1	16716442		CLMN		ILMN_1241142	3289	S		NM_053155.1	ILMN_208976	scl0002361.1_25		ILMN_208976
2260110	0.0122964	1.33678	up	Pomt2									TCTGCCCAGTCCCTTTGGAGTGTGTAGACCATGTAACTGTGGCAGCCAAG	NM_153415	23510300		POMT2		ILMN_2755973	2625	S			ILMN_184665	scl42209.20_180		ILMN_184665
1740711	0.0167737	1.26085	up	Rnpep	215615	Mus musculus arginyl aminopeptidase (aminopeptidase B) (Rnpep), mRNA.	GO:0016485	GO:0005794|GO:0005576|GO:0005886	GO:0008233|GO:0030601|GO:0046872|GO:0008270	chr1	137079323	137079372	CAAGGACAGTTAGAGGCTTCGCCTGGGTGGTCCCTGCCTCAGAAAGGCTT	NM_145417.1	21703831	GO:0005794|GO:0005576|GO:0005886|GO:0016485|GO:0008233|GO:0030601|GO:0046872|GO:0008270	RNPEP	-	ILMN_2780316	1988	S	NP_663392.1	NM_145417.1	ILMN_247269	NM_145417.1	MGC29229	ILMN_247269
630343	0.00705397	1.42704	up	Dusp11	72102	Mus musculus dual specificity phosphatase 11 (RNA/RNP complex 1-interacting) (Dusp11), mRNA.		GO:0005634|GO:0005634	GO:0003723|GO:0016787|GO:0004725|GO:0003723|GO:0016787|GO:0004725	chr6	85897528	85897577	CGTCAGGGCCACCTGAGACCAGAGCTGGACAGAAGACAGCTGAATGAATT	NM_028099.2	46519172	GO:0005634|GO:0005634|GO:0003723|GO:0016787|GO:0004725|GO:0003723|GO:0016787|GO:0004725	DUSP11	-	ILMN_2711705	1119	S	NP_082375.2	NM_028099.2	ILMN_214107	NM_028099.2	AI481497; 2010300F21Rik	ILMN_214107
6480458	0.00680281	1.38813	up	Tmem49	75909	Mus musculus transmembrane protein 49 (Tmem49), mRNA.		GO:0016021|GO:0016021|GO:0016021|GO:0016021|GO:0016021		chr11	86400330	86400379	CCTGTCGTGGTCGTGACATCGCATGGCTGTACCACCTTGTCGGATAGCTT	NM_029478.2	27753990	GO:0016021|GO:0016021|GO:0016021|GO:0016021|GO:0016021	TMEM49	-	ILMN_2591777	2453	S	NP_083754.2	NM_029478.2	ILMN_209017	NM_029478.2	ni-2; 4930579A11Rik; 3110098I04Rik; AI787464	ILMN_209017
6840209	0.0465557	1.3002	up	Lamb2	16779	Mus musculus laminin, beta 2 (Lamb2), mRNA.	GO:0007155	GO:0005604|GO:0005605|GO:0005578	GO:0005201|GO:0005515	chr9	108392467	108392516	ACAAGCCAGGGCAGAACAACTGCGGGATGAGGCTCGGGACCTGTTGCAGG	NM_008483.2	31982222	GO:0005604|GO:0005605|GO:0005578|GO:0007155|GO:0005201|GO:0005515	LAMB2	+	ILMN_2699488	5224	S	NP_032509.2	NM_008483.2	ILMN_218729	NM_008483.2	Lams; AW211941; Lamb-2	ILMN_218729
3130609	0.016631	1.37575	up	Hist1h2ak	319169	Mus musculus histone cluster 1, H2ak (Hist1h2ak), mRNA.	GO:0006334|GO:0007001	GO:0005694|GO:0005634|GO:0000786	GO:0003677	chr13	21845646	21845695	ATGTCAGGAAGAGGCAAGCAGGGTGGCAAGGCTCGCGCCAAGGCCAAGAC	NM_178183.1	30061370	GO:0005694|GO:0005634|GO:0000786|GO:0006334|GO:0007001|GO:0003677	HIST1H2AK	-	ILMN_2847144	1	S	NP_835490.1	NM_178183.1	ILMN_196730	NM_178183.1		ILMN_196730
70669	0.0189294	1.37147	up	Pcnx									GCGAAGGCCAGCACCAGCTGCCCTGTCACGGCTCCCGTGTGCCACGCTTC	NM_018814.1	9055259		PCNX		ILMN_2750767	5941	S		NM_018814.1	ILMN_222517	scl0054604.2_164		ILMN_222517
1740139	0.029413	1.40127	up	2310042L06Rik									CCAAAATGTATCGCTTATAGGAGTGGAGACACCCCAGCCCGACCTCTACC	NM_172428.1	27369566		2310042L06RIK		ILMN_1226712	4734	S		NM_172428.1	ILMN_217516	scl47694.7_354		ILMN_217516
580196	0.0104604	1.26212	up	Ecd	70601	Mus musculus ecdysoneless homolog (Drosophila) (Ecd), mRNA.				chr14	19109240	19109289	CAAGTCAGCCAGTGAAGGACTAGCCTGCACATCAGCCACCCTTCTCAGGA	NM_027475.1	28076956		ECD	-	ILMN_2611244	2209	S	NP_081751.1	NM_027475.1	ILMN_210979	NM_027475.1	5730461K03Rik; Hsgt1	ILMN_210979
990500	0.0441696	1.33738	down	Dicer1									GGCAGCATTCTCCAGGGGTCTTGACTGACTTGCGCTCTGCCCTTGTCAAT	NM_148948.1	22507358		DICER1		ILMN_1215331	5412	S		NM_148948.1	ILMN_221038	scl42096.25.1_25		ILMN_221038
3190524	0.00791077	1.37035	down	Nanos2	378430	Mus musculus nanos homolog 2 (Drosophila) (Nanos2), mRNA.	GO:0007275|GO:0030154|GO:0007283|GO:0006417|GO:0006445		GO:0046872|GO:0008270|GO:0003723|GO:0003674	chr7	19574201	19574250	GGGGCAGAGAAGAATGCCAGTTGGGTTTTATGCTATCTAGGAGGTTGGCT	NM_194064.1	34610230	GO:0007275|GO:0030154|GO:0007283|GO:0006417|GO:0006445|GO:0046872|GO:0008270|GO:0003723|GO:0003674	NANOS2	+	ILMN_2637484	1329	S	NP_918953.1	NM_194064.1	ILMN_213483	NM_194064.1	nos2	ILMN_213483
2900224	0.0270007	1.3178	down	Ddx5									GTCGCCGAGGCCTTCTCTCCGCGACTCGTCGCCGCAGGATTCTACTTTCA	NM_007840.1	6681156		DDX5		ILMN_1215167	75	S		NM_007840.1	ILMN_213843	scl0013207.1_56		ILMN_213843
6900671	0.0221456	1.29126	down	Prosc	114863	Mus musculus proline synthetase co-transcribed (Prosc), transcript variant 3, mRNA.				chr8	28159730	28159779	CTACAGAACCACTGAAGGTGATGGTCCAGATTAACACCAGCGGAGAGGAC	NM_001039078.2	119829189		PROSC	+	ILMN_3129825	428	A	NP_001034167.1	NM_001039078.2	ILMN_238181	NM_001039078.2	2200002F22Rik; 1700024N20Rik	ILMN_238181
2490370	0.0430872	1.25344	down	Asb3									TTTTACAGAGGCTTACTCAGACACGTGTTCTACGGTTGGACTTGCTGCCA	NM_023906	31340580		ASB3		ILMN_2663555	126	S			ILMN_192974	scl41736.11_427		ILMN_192974
3180132	0.0324645	1.34928	down	Kif2a	16563	Mus musculus kinesin family member 2A (Kif2a), mRNA.	GO:0007017|GO:0007018|GO:0007017|GO:0007018|GO:0007017|GO:0007018	GO:0005875|GO:0005874|GO:0005871|GO:0005875|GO:0005874|GO:0005871|GO:0005875|GO:0005874|GO:0005871	GO:0003777|GO:0000166|GO:0005524|GO:0003774|GO:0003777|GO:0000166|GO:0005524|GO:0003774|GO:0003777|GO:0000166|GO:0005524|GO:0003774	chr13	107751785	107751834	GCAAGACTGAGCAATTTTGAACCCTTTGCGTGCATGCATACCTCATGAGT	NM_008442.1	6680559	GO:0005875|GO:0005874|GO:0005871|GO:0005875|GO:0005874|GO:0005871|GO:0005875|GO:0005874|GO:0005871|GO:0007017|GO:0007018|GO:0007017|GO:0007018|GO:0007017|GO:0007018|GO:0003777|GO:0000166|GO:0005524|GO:0003774|GO:0003777|GO:0000166|GO:0005524|GO:0003774|GO:0003777|GO:0000166|GO:0005524|GO:0003774	KIF2A	-	ILMN_2781689	3038	S	NP_032468.1	NM_008442.1	ILMN_223264	NM_008442.1	M-kinesin; Kns2; Kif2	ILMN_223264
5810156	0.0365455	1.26734	down	Gpc5	103978	Mus musculus glypican 5 (Gpc5), mRNA.		GO:0005578|GO:0016020|GO:0005887|GO:0005578|GO:0016020|GO:0005887|GO:0005578|GO:0016020|GO:0005887	GO:0048503|GO:0048503|GO:0048503	chr14	114309616	114309665	CTTAGGCTGCATGGGTCCTTCTATGGTGGCCTGGCTGACCAGCTTTGTGT	NM_175500.2	31342031	GO:0005578|GO:0016020|GO:0005887|GO:0005578|GO:0016020|GO:0005887|GO:0005578|GO:0016020|GO:0005887|GO:0048503|GO:0048503|GO:0048503	GPC5	+	ILMN_2688985	1546	S	NP_780709.1	NM_175500.2	ILMN_217893	NM_175500.2	A230034F01Rik	ILMN_217893
3450373	1.39189e-05	26.9299	up	Xist	213742	Mus musculus inactive X specific transcripts (Xist) on chromosome X.				chrX	100656033	100661750	CAGGACACCTGTGACTTCCAAGAGCGGGGAACTACTTACTGCCATCAATA	NR_001570.1	37704376		XIST	-	ILMN_3123341	11879	A		NR_001570.1	ILMN_257090	NR_001570.1	AI314753; A430022B11	ILMN_257090
3990326	0.0421148	1.25249	down	Tipin	66131	Mus musculus timeless interacting protein (Tipin), mRNA.		GO:0005737|GO:0005634	GO:0005515	chr9	64102378	64102427	CACTGCTGATGGTCCACATGATGTTCCTTTCGCCAGTACACATGAAGAGG	NM_025372.1	21313607	GO:0005737|GO:0005634|GO:0005515	TIPIN	+	ILMN_2968907	791	S	NP_079648.1	NM_025372.1	ILMN_236940	NM_025372.1	1110018P21Rik; 1110005A05Rik	ILMN_236940
4070296	0.00135485	1.37012	down	Mat2a									CTTCTTGCTGGGGAAATTACATCCAGAGCTGCCATTGATTACCAGAAAGT	NM_145569	31559936		MAT2A		ILMN_2593368	318	S			ILMN_209187	scl00232087.1_95		ILMN_209187
2070050	0.0151789	1.29619	down	2810470D21Rik									CACGTGCTCATCCACACGCAAGAACGCCAGATCAAGTGTCCGAAGTGTGA	XM_125812.4	38090640		2810470D21RIK		ILMN_2524723	82	S		XM_125812.4	ILMN_196537	XM_125812.4		ILMN_196537
6580537	0.0176729	1.3081	up	Otub2	68149	Mus musculus OTU domain, ubiquitin aldehyde binding 2 (Otub2), mRNA.	GO:0006512|GO:0006512|GO:0006512		GO:0008233|GO:0016787|GO:0008234|GO:0008233|GO:0016787|GO:0008234|GO:0008233|GO:0016787|GO:0008234	chr12	103807157	103807206	CTGAGAACAGATGCAAGTGCTGGGGCCAGCTGCCCAAGTTCAACTGTGTG	NM_026580.1	13386069	GO:0006512|GO:0006512|GO:0006512|GO:0008233|GO:0016787|GO:0008234|GO:0008233|GO:0016787|GO:0008234|GO:0008233|GO:0016787|GO:0008234	OTUB2	+	ILMN_2898917	2546	S	NP_080856.1	NM_026580.1	ILMN_221782	NM_026580.1	OTB2; AI413508; AW557219; 2010015L18Rik; OTU2; 4930586I02Rik	ILMN_221782
4880673	0.042412	1.32124	up	Otub2	68149	Mus musculus OTU domain, ubiquitin aldehyde binding 2 (Otub2), mRNA.	GO:0006512|GO:0006512|GO:0006512		GO:0008233|GO:0016787|GO:0008234|GO:0008233|GO:0016787|GO:0008234|GO:0008233|GO:0016787|GO:0008234	chr12	103807321	103807370	GAGTACCCAAGGCCAAGCCCTACAGCTTCCCTCAAGTGAAAACATTTCCC	NM_026580.1	13386069	GO:0006512|GO:0006512|GO:0006512|GO:0008233|GO:0016787|GO:0008234|GO:0008233|GO:0016787|GO:0008234|GO:0008233|GO:0016787|GO:0008234	OTUB2	+	ILMN_2740268	2710	S	NP_080856.1	NM_026580.1	ILMN_221782	NM_026580.1	OTB2; AI413508; AW557219; 2010015L18Rik; OTU2; 4930586I02Rik	ILMN_221782
3830678	0.0387353	1.35767	up	Fcgr3									CCACACAGCCTTCCTTTGAAAGCAACTTACAAGCAGGCCGGGATGTTTGG	NM_010188.2	24475601		FCGR3		ILMN_2687403	908	S		NM_010188.2	ILMN_217772	scl014131.3_5		ILMN_217772
5390398	7.55449e-10	50.3871	down	Jarid1d									CCTGTATGCGTTTCCCAAAATTTTACCATCAATATTCCTGGGACTAGCAT	NM_011419.1	33859625		JARID1D		ILMN_1224210	4938	S		NM_011419.1	ILMN_221054	scl0020592.1_22		ILMN_221054
2060577	0.0273388	15.6434	up	Prl	19109	Mus musculus prolactin (Prl), mRNA.	GO:0007595|GO:0007262|GO:0046425	GO:0005576	GO:0005179	chr13	27156855	27156904	CCACAAGGTTGACAATTTTCTCAAGGTCCTGAGGTGCCAAATTGCCCATC	NM_011164.1	6755163	GO:0005576|GO:0007595|GO:0007262|GO:0046425|GO:0005179	PRL	+	ILMN_2685995	671	S	NP_035294.1	NM_011164.1	ILMN_217656	NM_011164.1	AV290867; Prl1a1	ILMN_217656
6380128	0.0198314	1.51642	up	Hist1h2be	319179	Mus musculus histone cluster 1, H2be (Hist1h2be), mRNA.	GO:0007001|GO:0006334	GO:0000786|GO:0005634|GO:0005694	GO:0003677	chr13	23591231	23591280	GACTGTCTGCTGTGCACTGGCATGTGTACCTCCAAGCCTGCTGCTGTACT	NM_178194.2	31542958	GO:0000786|GO:0005634|GO:0005694|GO:0007001|GO:0006334|GO:0003677	HIST1H2BE	-	ILMN_2676243	2360	S	NP_835501.1	NM_178194.2	ILMN_216865	NM_178194.2		ILMN_216865
5130750	0.0130329	1.3359	down	Rap1gap	110351	Mus musculus Rap1 GTPase-activating protein (Rap1gap), mRNA.	GO:0007165		GO:0005096	chr4	137273916	137274795	ACGTGTCCACCAAGCTGCCATACACAGAAGGGGACGCTCAGCAGTTGCAG	NM_001081155.1	124487210	GO:0007165|GO:0005096	RAP1GAP	+	ILMN_2942117	1001	S	NP_001074624.1	NM_001081155.1	ILMN_229631	NM_001081155.1	1300019I11Rik; Rap1ga1; 2310004O14Rik; AI427470	ILMN_229631
6420309	0.00436289	1.36727	up	Utx	22289	Mus musculus ubiquitously transcribed tetratricopeptide repeat gene, X chromosome (Utx), mRNA.	GO:0006605|GO:0006605	GO:0005634|GO:0005742|GO:0005634|GO:0005742	GO:0005488|GO:0005488	chrX	17739798	17739847	CAACCTTCCAAGTGTGGAGTGTCAACCAACTGGACGGGAGAGTACTGCTC	NM_009483.1	33859491	GO:0005634|GO:0005742|GO:0005634|GO:0005742|GO:0006605|GO:0006605|GO:0005488|GO:0005488	UTX	+	ILMN_2506528	6	S	NP_033509.1	NM_009483.1	ILMN_187827	NM_009483.1		ILMN_187827
2510364	0.00304873	1.44158	up	Utx	22289	Mus musculus ubiquitously transcribed tetratricopeptide repeat gene, X chromosome (Utx), mRNA.	GO:0006605|GO:0006605	GO:0005634|GO:0005742|GO:0005634|GO:0005742	GO:0005488|GO:0005488	chrX	17739807	17739856	CCAGTTCTGCACCACTGCTATTTGTAGCTATCTCGTAAGGCTGCTGGCTG	NM_009483.1	33859491	GO:0005634|GO:0005742|GO:0005634|GO:0005742|GO:0006605|GO:0006605|GO:0005488|GO:0005488	UTX	+	ILMN_2447456	15	S	NP_033509.1	NM_009483.1	ILMN_187827	NM_009483.1		ILMN_187827
3190653	0.0450566	1.25157	down	Syt11	229521	Mus musculus synaptotagmin XI (Syt11), mRNA.	GO:0006810|GO:0006810	GO:0045202|GO:0005887|GO:0016020|GO:0008021|GO:0045202|GO:0005887|GO:0016020|GO:0008021	GO:0046872|GO:0005215|GO:0005509|GO:0046872|GO:0005215|GO:0005509	chr3	88576368	88576417	CTAAGAGGAAAGCGCAGCTAGCAACCAGGGATCGTACTGCAGGGGCAATC	NM_018804.3	124378013	GO:0045202|GO:0005887|GO:0016020|GO:0008021|GO:0045202|GO:0005887|GO:0016020|GO:0008021|GO:0006810|GO:0006810|GO:0046872|GO:0005215|GO:0005509|GO:0046872|GO:0005215|GO:0005509	SYT11	-	ILMN_3063644	104	I	NP_061274.2	NM_018804.3	ILMN_249709	NM_018804.3	1500004A13Rik; 3632445O20Rik; 6530420C11Rik; 5430404N14Rik; AI851970	ILMN_249709
3130192	7.43943e-10	55.715	up	Xist	213742	Mus musculus inactive X specific transcripts (Xist) on chromosome X.				chrX	100656218	100656267	GGAACAGAGAAGATGGAGCCAGGTTGAAGAGGTCTGGGAGTTCAAACAAA	NR_001463.2	37704378		XIST	-	ILMN_3022688	17362	I		NR_001463.2	ILMN_187626	NR_001463.2	AI314753; A430022B11	ILMN_187626
2100243	0.0398967	1.43807	up	Kif1b	16561	Mus musculus kinesin family member 1B (Kif1b), transcript variant 1, mRNA.	GO:0007274|GO:0008089|GO:0007017|GO:0007018|GO:0007270|GO:0009790|GO:0007274|GO:0008089|GO:0007017|GO:0007018|GO:0007270|GO:0009790	GO:0005874|GO:0005875|GO:0030659|GO:0005739|GO:0005871|GO:0005874|GO:0005875|GO:0030659|GO:0005739|GO:0005871	GO:0016887|GO:0008017|GO:0005524|GO:0003774|GO:0005515|GO:0003777|GO:0000166|GO:0019894|GO:0016887|GO:0008017|GO:0005524|GO:0003774|GO:0005515|GO:0003777|GO:0000166|GO:0019894	chr4	148608221	148608270	GTGGTCACTGCTGTAGCGGGTGCCTTCCTGGTCCTTTGTTGACTTGCCTT	NM_008441.2	86990457	GO:0005874|GO:0005875|GO:0030659|GO:0005739|GO:0005871|GO:0005874|GO:0005875|GO:0030659|GO:0005739|GO:0005871|GO:0007274|GO:0008089|GO:0007017|GO:0007018|GO:0007270|GO:0009790|GO:0007274|GO:0008089|GO:0007017|GO:0007018|GO:0007270|GO:0009790|GO:0016887|GO:0008017|GO:0005524|GO:0003774|GO:0005515|GO:0003777|GO:0000166|GO:0019894|GO:0016887|GO:0008017|GO:0005524|GO:0003774|GO:0005515|GO:0003777|GO:…	KIF1B	-	ILMN_3034877	6638	I	NP_032467.2	NM_008441.2	ILMN_207470	NM_008441.2	mKIAA0591; AI448212; KIF1Bp204; KIF1Bp130; AI506502; D4Mil1e; A530096N05Rik	ILMN_207470
1090220	0.0349355	1.33743	down	Cadps2			GO:0006810|GO:0015031|GO:0045921|GO:0006887	GO:0045202|GO:0008021|GO:0045211|GO:0016023|GO:0042734|GO:0016020|GO:0031410	GO:0008289|GO:0046872|GO:0005509|GO:0005515	chr6			CCTCTTAATCTTCCACAGATTCCTAGCTTTTCTACTCCTCCGTGGATGGC	NM_153163.2	30520366	GO:0045202|GO:0008021|GO:0045211|GO:0016023|GO:0042734|GO:0016020|GO:0031410|GO:0006810|GO:0015031|GO:0045921|GO:0006887|GO:0008289|GO:0046872|GO:0005509|GO:0005515	CADPS2	-	ILMN_2590164	2877	S		NM_153163.2	ILMN_208854	scl0001035.1_47		ILMN_208854
5870021	0.0365241	3.47733	up	Xlr4a	434794	Mus musculus X-linked lymphocyte-regulated 4A (Xlr4a), mRNA. XM_985903 XM_985942 XM_985977 XM_988796 XM_988827 XM_988867 XM_988909 XM_988942 XM_988983				chrX	70319732	70319781	CGTGTACAGTTAAAGCTCGCGTCCTGTGATTTCCTGTATGGATACCCTGG	NM_001081642.1	126032322		XLR4A	-	ILMN_2965669	1093	S	NP_001075111.1	NM_001081642.1	ILMN_230389	NM_001081642.1	MGC106987	ILMN_230389
3060458	0.0296462	1.59216	up	Inhba	16323	Mus musculus inhibin beta-A (Inhba), mRNA.	GO:0040007	GO:0005576	GO:0005179|GO:0005102|GO:0008083	chr13	16118809	16118858	CCGCATGAGGGGTCACAGCCCCTTTGCCAACCTTAAGTCATGCTGTGTGC	NM_008380.1	6680450	GO:0005576|GO:0040007|GO:0005179|GO:0005102|GO:0008083	INHBA	+	ILMN_2868220	1294	S	NP_032406.1	NM_008380.1	ILMN_209192	NM_008380.1		ILMN_209192
5420368	0.0281764	1.32652	down	Bmi1	12151	Mus musculus Bmi1 polycomb ring finger oncogene (Bmi1), mRNA.	GO:0016573|GO:0000122|GO:0016574|GO:0006350|GO:0006959|GO:0006355|GO:0007420|GO:0001501|GO:0016568|GO:0050875|GO:0048103	GO:0016604|GO:0005634|GO:0000151	GO:0046872|GO:0008270|GO:0004842|GO:0016564|GO:0005515|GO:0003682	chr2	18602143	18602192	GCAACAGCCCCAGTGCTAACCACCAATCTTCCTTTGCCAGTAGACCTCGA	NM_007552.3	46849765	GO:0016604|GO:0005634|GO:0000151|GO:0016573|GO:0000122|GO:0016574|GO:0006350|GO:0006959|GO:0006355|GO:0007420|GO:0001501|GO:0016568|GO:0050875|GO:0048103|GO:0046872|GO:0008270|GO:0004842|GO:0016564|GO:0005515|GO:0003682	BMI1	+	ILMN_2645439	1354	S	NP_031578.2	NM_007552.3	ILMN_214198	NM_007552.3	Pcgf4; AW546694; Bmi-1	ILMN_214198
4480114	0.00904762	1.29061	down	Kif1b									GACATGAATGACTGGTTATATGCCTTTAACCCACTTCTGGCTGGCACAAT	NM_207682.1	46592892		KIF1B		ILMN_2647921	5531	S		NM_207682.1	ILMN_214427	scl0002773.1_49		ILMN_214427
6980576	0.0101098	1.3636	down	Cirbp	12696	Mus musculus cold inducible RNA binding protein (Cirbp), mRNA.		GO:0005634	GO:0000166|GO:0003723	chr10	79574497	79574546	TGGCGCCCCACCCCTCCTGAGATGGAATGGACTCGATTTGAGCAAGCCAT	NM_007705.1	6680945	GO:0005634|GO:0000166|GO:0003723	CIRBP	+	ILMN_2761594	971	S	NP_031731.1	NM_007705.1	ILMN_223263	NM_007705.1	R74941; Cirp	ILMN_223263
630437	0.0125599	1.35146	down	Usp1	230484	Mus musculus ubiquitin specific peptdiase 1 (Usp1), mRNA.	GO:0006511|GO:0006511|GO:0006511|GO:0006511		GO:0004197|GO:0004221|GO:0008233|GO:0004197|GO:0004221|GO:0008233|GO:0004197|GO:0004221|GO:0008233|GO:0004197|GO:0004221|GO:0008233	chr4	98415847	98415896	CCTGGCGTCATACCTAGTGAAAGTAATGGGCTTTCAAGAGGCAGTCCATC	NM_146144.2	31981897	GO:0006511|GO:0006511|GO:0006511|GO:0006511|GO:0004197|GO:0004221|GO:0008233|GO:0004197|GO:0004221|GO:0008233|GO:0004197|GO:0004221|GO:0008233|GO:0004197|GO:0004221|GO:0008233	USP1	+	ILMN_2425351	20	S	NP_666256.2	NM_146144.2	ILMN_185240	NM_146144.2	MGC25559	ILMN_185240
3360100	0.0215596	1.28945	up	Eif2s3x									CTCAGTCTTCCCACACTGGCAAAGAGTATAGCAACTGGTGGTTAGTGATA	NM_012010	40538820		EIF2S3X		ILMN_2649129	3005	S			ILMN_214549	scl54038.12_59		ILMN_214549
3420750	0.0133184	1.35851	down	D930028F11Rik	244853	Mus musculus RIKEN cDNA D930028F11 gene (D930028F11Rik), mRNA.				chr9	48207374	48207423	GCCACATTGCTCTTTGCCGATTGGAAGTTAGGATTCCTGTGCCTAAGACC	NM_172921.2	70778977		D930028F11RIK	+	ILMN_3004949	2638	S	NP_766509.2	NM_172921.2	ILMN_252125	NM_172921.2	C130036J11	ILMN_252125
7330242	0.0380589	1.32681	down	Ppp2r2b	72930	Mus musculus protein phosphatase 2 (formerly 2A), regulatory subunit B (PR 52), beta isoform (Ppp2r2b), transcript variant 1, mRNA.	GO:0007165|GO:0007165	GO:0000159|GO:0000159	GO:0008601|GO:0008601	chr18	43058455	43058504	CCGGCTTCTGGTTCCCACGCAAGTAAGCCTGCTGTCAATGGAGGAGGACA	NM_027531.1	67972401	GO:0000159|GO:0000159|GO:0007165|GO:0007165|GO:0008601|GO:0008601	PPP2R2B	-	ILMN_3028493	139	I	NP_081807.1	NM_027531.1	ILMN_247640	NM_027531.1	MGC113781; 6330404L05Rik; E130009M08Rik; PR55-BETA; PP2A-PR55B; SCA12; 2900026H06Rik	ILMN_247640
3850458	0.0112604	1.32324	down	Taf9	108143	Mus musculus TAF9 RNA polymerase II, TATA box binding protein (TBP)-associated factor (Taf9), transcript variant 1, mRNA.	GO:0006350|GO:0006350|GO:0006350	GO:0005669|GO:0005669|GO:0005669	GO:0000166|GO:0004017|GO:0019201|GO:0016740|GO:0016301|GO:0000166|GO:0004017|GO:0019201|GO:0016740|GO:0016301|GO:0000166|GO:0004017|GO:0019201|GO:0016740|GO:0016301	chr13	101754453	101754502	GGTACACCAGGGGTTGGAAAAACCACACTAGGCAAAGAACTTGCATCAAG	NM_027139.3	31980812	GO:0005669|GO:0005669|GO:0005669|GO:0006350|GO:0006350|GO:0006350|GO:0000166|GO:0004017|GO:0019201|GO:0016740|GO:0016301|GO:0000166|GO:0004017|GO:0019201|GO:0016740|GO:0016301|GO:0000166|GO:0004017|GO:0019201|GO:0016740|GO:0016301	TAF9	+	ILMN_3144963	78	A	NP_081415.1	NM_027139.3	ILMN_215103	NM_027139.3	AA673500; 4921516M08Rik; 2810046E22Rik; 2310012M09Rik; Taf2g; AU045423; MGC117979	ILMN_215103
3610689	0.00375765	1.41282	down	1600025D17Rik	72029	Mus musculus trinucleotide repeat containing 5 (Tnrc5), mRNA.				chr17	46884393	46884442	GGAAACGGGAAAGACCAAGGAAGTGATTGACACCGGCTATGGCATCCTGG	NM_028065.2	31982623		1600025D17RIK	-	ILMN_1244634	279	S	NP_082341.1	NM_028065.2	ILMN_220661	NM_028065.2	2410050O22Rik; CAG4A; 1600025D17Rik; ERDA5; AI413153	ILMN_220661
1980072	0.00249871	1.49702	down	Sec23a									GAGGAAGGGCCAGACGTGCTAAGATGGTTGGACAGACAACTCATTCGACT	NM_009147	6677900		SEC23A		ILMN_1213958	1578	S			ILMN_184862	scl42425.21_390		ILMN_184862
1570398	0.0216758	1.31431	down	Arf5	11844	Mus musculus ADP-ribosylation factor 5 (Arf5), mRNA.	GO:0006810|GO:0015031|GO:0007046|GO:0006364|GO:0007264	GO:0005886|GO:0005737|GO:0005622	GO:0003924|GO:0000166|GO:0005525	chr6	28374301	28374350	CGGCTGGCAAGACTACCATCCTGTACAAACTGAAGTTGGGGGAGATTGTC	NM_007480.1	6680721	GO:0005886|GO:0005737|GO:0005622|GO:0006810|GO:0015031|GO:0007046|GO:0006364|GO:0007264|GO:0003924|GO:0000166|GO:0005525	ARF5	+	ILMN_2677712	128	S	NP_031506.1	NM_007480.1	ILMN_216978	NM_007480.1		ILMN_216978
2060435	0.038368	1.34167	down	Sfrs5									GGGCTCGGTCTCGAGGTGGAAGAGGTAGAGGACGATACTCCGACCGTTTT	NM_009159	6677918		SFRS5		ILMN_2772274	237	S			ILMN_214616	scl0002293.1_7		ILMN_214616
2120168	0.00264576	1.42349	down	Vps41	218035	Mus musculus vacuolar protein sorting 41 (yeast) (Vps41), mRNA.		GO:0005905|GO:0005770|GO:0005874|GO:0005769|GO:0005905|GO:0005770|GO:0005874|GO:0005769	GO:0005515|GO:0008017|GO:0046872|GO:0008270|GO:0005515|GO:0008017|GO:0046872|GO:0008270	chr13	18724783	18730683	TTAGCTTGGATGACAGTGGAGAACACATGGGAGTGTGTTCAGAGGATGGC	NM_172120.2	31559893	GO:0005905|GO:0005770|GO:0005874|GO:0005769|GO:0005905|GO:0005770|GO:0005874|GO:0005769|GO:0005515|GO:0008017|GO:0046872|GO:0008270|GO:0005515|GO:0008017|GO:0046872|GO:0008270	VPS41	+	ILMN_1257279	20	S	NP_742118.2	NM_172120.2	ILMN_184319	NM_172120.2	Vam2; mVam2; AI317346; MGC159002	ILMN_184319
5870040	0.0165176	1.40104	up	P4ha1	18451	Mus musculus procollagen-proline, 2-oxoglutarate 4-dioxygenase (proline 4-hydroxylase), alpha 1 polypeptide (P4ha1), mRNA.	GO:0019538|GO:0018401	GO:0005783	GO:0016491|GO:0016702|GO:0046872|GO:0016706|GO:0005488|GO:0005506|GO:0031418|GO:0004656	chr10	58834964	58835013	CGGCCCTGCACTTGATGAATATGAAGGAATTCTTTACACGGGGCTCCGGC	NM_011030.1	33859595	GO:0005783|GO:0019538|GO:0018401|GO:0016491|GO:0016702|GO:0046872|GO:0016706|GO:0005488|GO:0005506|GO:0031418|GO:0004656	P4HA1	+	ILMN_1234565	2878	S	NP_035160.1	NM_011030.1	ILMN_215337	NM_011030.1	AL022634; P4ha	ILMN_215337
1780367	0.041153	1.28392	up	Traf6	22034	Mus musculus Tnf receptor-associated factor 6 (Traf6), mRNA.	GO:0045410|GO:0006512|GO:0006955|GO:0051023|GO:0042475|GO:0001503|GO:0042981|GO:0007165|GO:0042088|GO:0048468|GO:0045084|GO:0045410|GO:0006512|GO:0006955|GO:0051023|GO:0042475|GO:0001503|GO:0042981|GO:0007165|GO:0042088|GO:0048468|GO:0045084|GO:0045410|GO:0006512|GO:0006955|GO:0051023|GO:0042475|GO:0001503|GO:0042981|GO:0007165|GO:0042088|GO:0048468|GO:0045084		GO:0004871|GO:0005515|GO:0008270|GO:0046872|GO:0004872|GO:0004871|GO:0005515|GO:0008270|GO:0046872|GO:0004872|GO:0004871|GO:0005515|GO:0008270|GO:0046872|GO:0004872	chr2	101541049	101541098	TTTCTCTGTGGGTCCTCTGTGTCTTTGATGTTTTAAATTGCTCAGCCCCG	NM_009424.2	38348245	GO:0045410|GO:0006512|GO:0006955|GO:0051023|GO:0042475|GO:0001503|GO:0042981|GO:0007165|GO:0042088|GO:0048468|GO:0045084|GO:0045410|GO:0006512|GO:0006955|GO:0051023|GO:0042475|GO:0001503|GO:0042981|GO:0007165|GO:0042088|GO:0048468|GO:0045084|GO:0045410|GO:0006512|GO:0006955|GO:0051023|GO:0042475|GO:0001503|GO:0042981|GO:0007165|GO:0042088|GO:0048468|GO:0045084|GO:0004871|GO:0005515|GO:0008270|GO:…	TRAF6	+	ILMN_2960750	5392	S	NP_033450.2	NM_009424.2	ILMN_185502	NM_009424.2	2310003F17Rik; AI851288; C630032O20Rik	ILMN_185502
5820561	0.00931827	1.29705	down	Fvt1	70750	Mus musculus follicular lymphoma variant translocation 1 (Fvt1), mRNA. XM_921793 XM_985103	GO:0008152	GO:0016020|GO:0016021|GO:0005783	GO:0016491|GO:0047560	chr1	108621561	108624217	AGGACTCCAGCAGGTGGTCACCATGGGCCTTTTCCGAACAATTGCCTTGT	NM_027534.1	110625779	GO:0016020|GO:0016021|GO:0005783|GO:0008152|GO:0016491|GO:0047560	FVT1	-	ILMN_2832608	867	S	NP_081810.1	NM_027534.1	ILMN_247777	NM_027534.1	6330410P18Rik	ILMN_247777
5290519	0.0222584	1.26515	up	Rin2	74030	Mus musculus Ras and Rab interactor 2 (Rin2), mRNA.	GO:0007242|GO:0007165|GO:0006897|GO:0007242|GO:0007165|GO:0006897|GO:0007242|GO:0007165|GO:0006897		GO:0005096|GO:0005096|GO:0005096	chr2	145578929	145578978	CCTGTACAAGGCTTTTGTTGTCCCAGAACCCTCCCTTGGCACATGCTGGG	NM_028724.2	34996498	GO:0007242|GO:0007165|GO:0006897|GO:0007242|GO:0007165|GO:0006897|GO:0007242|GO:0007165|GO:0006897|GO:0005096|GO:0005096|GO:0005096	RIN2	+	ILMN_3159720	4502	A	NP_083000.4	NM_028724.2	ILMN_215751	NM_028724.2	AW821980; RASSF4; 2010003K16Rik; 4632403N06Rik	ILMN_215751
610202	0.0420688	1.25946	down	Ppp1cb									CTAAACGACAGTTGGTAACCTTATTTTCTGCCCCAAATTACTGTGGCGAG	NM_172707	28173567		PPP1CB		ILMN_2647628	869	S			ILMN_187582	scl27940.8_13		ILMN_187582
6580685	0.0240041	1.31688	down	Ppp1cb									GCTAAACGACAGTTGGTAACCTTATTTTCTGCCCCAAATTACTGTGGCGA	NM_172707	28173567		PPP1CB		ILMN_2647627	868	S			ILMN_187582	scl27940.8_13		ILMN_187582
6520110	0.0184996	1.33377	up	Trip6	22051	Mus musculus thyroid hormone receptor interactor 6 (Trip6), mRNA.	GO:0008588|GO:0030335|GO:0048041|GO:0008588|GO:0030335|GO:0048041	GO:0005925|GO:0045323|GO:0005925|GO:0045323	GO:0005515|GO:0004872|GO:0005149|GO:0019900|GO:0046872|GO:0008270|GO:0046966|GO:0005515|GO:0004872|GO:0005149|GO:0019900|GO:0046872|GO:0008270|GO:0046966	chr5	137540099	137540148	CCGGAACCAGGTCAGGAGGAGACGGTGAGAATTGTTGCTCTGGATCGAAG	NM_011639.2	31981454	GO:0005925|GO:0045323|GO:0005925|GO:0045323|GO:0008588|GO:0030335|GO:0048041|GO:0008588|GO:0030335|GO:0048041|GO:0005515|GO:0004872|GO:0005149|GO:0019900|GO:0046872|GO:0008270|GO:0046966|GO:0005515|GO:0004872|GO:0005149|GO:0019900|GO:0046872|GO:0008270|GO:0046966	TRIP6	-	ILMN_3009463	1408	S	NP_035769.1	NM_011639.2	ILMN_186044	NM_011639.2		ILMN_186044
5910563	0.0352655	1.32517	down	Atp6v1g2									CGCCTTCGGAACAGCATCCTCTCTAGTGATAAAAATGGCCAGTCAGACCC	NM_023179.2	31542162		ATP6V1G2		ILMN_2640082	189	S		NM_023179.2	ILMN_213720	scl0001655.1_23		ILMN_213720
460100	0.0387947	1.52814	down	Rbm3	19652	Mus musculus RNA binding motif protein 3 (Rbm3), mRNA.	GO:0009409|GO:0043037|GO:0009409|GO:0043037|GO:0009409|GO:0043037		GO:0000166|GO:0003676|GO:0003723|GO:0000166|GO:0003676|GO:0003723|GO:0000166|GO:0003676|GO:0003723	chrX	7301552	7301601	GGGGTTTTGGCTTCATCACCTTCACAAACCCAGAGCATGCCTCAGATGCG	NM_016809.2	37497111	GO:0009409|GO:0043037|GO:0009409|GO:0043037|GO:0009409|GO:0043037|GO:0000166|GO:0003676|GO:0003723|GO:0000166|GO:0003676|GO:0003723|GO:0000166|GO:0003676|GO:0003723	RBM3	-	ILMN_1234453	215	S	NP_058089.2	NM_016809.2	ILMN_215552	NM_016809.2	2600016C11Rik; MGC118410	ILMN_215552
1770593	0.0273216	1.34998	down	Epb4.1l2									TCGGTCACAAGGGTGGTAGTGCACAAAGAAACAGAGTTGGCGGAGGAAGG	NM_013511	29789051		EPB4.1L2		ILMN_2589219	2907	S			ILMN_192520	scl39074.27_306		ILMN_192520
770575	0.0441942	1.25365	down	Myo5a									GCAGACGCTGGGGAAGTAGAGTTAGACAGAGTGGCTGTTGATGTCATTGC	NM_010864.1	6754783		MYO5A		ILMN_1254736	6354	S		NM_010864.1	ILMN_210170	scl0003397.1_5		ILMN_210170
6510477	4.51482e-06	2.35015	down	Ddx3y	26900	Mus musculus DEAD (Asp-Glu-Ala-Asp) box polypeptide 3, Y-linked (Ddx3y), mRNA.		GO:0005634|GO:0005634|GO:0005634	GO:0016787|GO:0000166|GO:0016787|GO:0000166|GO:0016787|GO:0000166	chrY	598030	598079	TGTGGCCAGCCTGTTCTGCATAGTGAGTTCCAGGACAGCTAGGGCTCTAC	NM_012008.1	25141234	GO:0005634|GO:0005634|GO:0005634|GO:0016787|GO:0000166|GO:0016787|GO:0000166|GO:0016787|GO:0000166	DDX3Y	-	ILMN_2899599	3662	S	NP_036138.1	NM_012008.1	ILMN_214603	NM_012008.1	D1Pas1-rs1; 8030469F12Rik; Dby	ILMN_214603
5560692	0.0103715	1.3001	down	Paip1			GO:0006445|GO:0006417		GO:0003674|GO:0003723	chr13	120236525	120236574	CAGGTTGGTCTTCGGGAACTGCTGAATGCTCTGTTTTCTAATCCTATGGA	NM_145457.2	31981785	GO:0006445|GO:0006417|GO:0003674|GO:0003723	PAIP1	+	ILMN_2752569	839	S		NM_145457.2	ILMN_222633	scl44323.5.1_4		ILMN_222633
3420475	0.0157397	1.26963	down	2900001O04Rik									AAGCGTAACCCACACTCGTGGGAGGCGTGGCAAACTTTAGGTCGAGCTCA	NM_026213.2	42475980		2900001O04RIK		ILMN_2713039	570	S		NM_026213.2	ILMN_211412	scl48128.6_4		ILMN_211412
870131	0.0244647	1.34433	down	Axot									CCAAGCATTTTTCCTTTTGGTGAGTGGGAAAGCATTACCCTTGTTTGAAA	NM_020575	10181209		AXOT		ILMN_2711892	2524	S			ILMN_189005	scl20882.10_140		ILMN_189005
6980762	0.0410355	1.40793	down	Prpf8									TGCGTGTGGATGATGAGTCAATGCAACGCTTCCATAACCGTGTGCGGCAG	NM_138659.1	20149741		PRPF8		ILMN_2637661	3729	S		NM_138659.1	ILMN_211086	scl41264.42.1_0		ILMN_211086
1030270	0.03655	1.32324	up	Pld1									GCTCCCTCTCAGCTGGTATTATGCCCTTTGTAGACCAAATTTCAGAGCTC	XM_130807.1	20864822		PLD1		ILMN_2595408	4459	S		XM_130807.1	ILMN_209394	scl23337.33_353		ILMN_209394
2900154	0.0281668	1.30248	down	Dctn1									GCAGATACTACTTCCCCAGAGACTCCTGATTCTTCTGCTTCAAAGGTCCT	NM_007835.1	6681146		DCTN1		ILMN_2691157	319	S		NM_007835.1	ILMN_218068	scl0001146.1_6		ILMN_218068
2060564	0.00862765	1.25931	up	Aven	74268	Mus musculus apoptosis, caspase activation inhibitor (Aven), mRNA.	GO:0006915|GO:0006916|GO:0006915|GO:0006916	GO:0005622|GO:0005624|GO:0005622|GO:0005624	GO:0005515|GO:0005515	chr2	112431665	112431714	GCAGCCAAGCACATCGAAGAATGTCACCGAGGAAGAGCTGGAGGACTGGC	NM_028844.1	21312683	GO:0005622|GO:0005624|GO:0005622|GO:0005624|GO:0006915|GO:0006916|GO:0006915|GO:0006916|GO:0005515|GO:0005515	AVEN	+	ILMN_2919343	988	S	NP_083120.1	NM_028844.1	ILMN_223358	NM_028844.1	MGC124011; mAven-L; 1700056A21Rik; 1700013A01Rik; mAven-S	ILMN_223358
4920328	0.0103283	1.29513	down	Vstm2	211739	Mus musculus V-set and transmembrane domain containing 2 (Vstm2), mRNA.				chr11	16162997	16163046	TGCAGGGTGACTGACGCTAACTACGGGGAGCTTCAGGAACACAAGGCCCA	NM_145967.1	22122404		VSTM2	+	ILMN_2725902	614	S	NP_666079.1	NM_145967.1	ILMN_212394	NM_145967.1	BC027127; MGC38877; 9330184N17Rik; RP23-188C13.2	ILMN_212394
2970332	0.00825035	1.59143	up	Klf2	16598	Mus musculus Kruppel-like factor 2 (lung) (Klf2), mRNA.	GO:0006350|GO:0045941|GO:0006355	GO:0005634|GO:0005622	GO:0003700|GO:0003677|GO:0008270|GO:0046872|GO:0003676|GO:0030528|GO:0005515	chr8	74844875	74844924	GGTCCCCTTGCAAACAGACTGCTATTTATTGGACCTTAGGACAGAGCCGG	NM_008452.1	6680579	GO:0005634|GO:0005622|GO:0006350|GO:0045941|GO:0006355|GO:0003700|GO:0003677|GO:0008270|GO:0046872|GO:0003676|GO:0030528|GO:0005515	KLF2	+	ILMN_2604029	1167	S	NP_032478.1	NM_008452.1	ILMN_210280	NM_008452.1	Lklf	ILMN_210280
1570687	0.0211654	1.59963	down	Gpm6a	234267	Mus musculus glycoprotein m6a (Gpm6a), mRNA.		GO:0016020|GO:0016020|GO:0016020		chr8	56040455	56040504	CTTGACAGCCAGTCTCTAAGCAAACAAGAGGCGCGAGGGAGCCTCAGCTA	NM_153581.2	31981997	GO:0016020|GO:0016020|GO:0016020	GPM6A	+	ILMN_2684528	260	S	NP_705809.1	NM_153581.2	ILMN_217544	NM_153581.2	M6A; Gpm6; MGC38999	ILMN_217544
6940324	0.0495966	1.31028	up	Rassf4	213391	Mus musculus Ras association (RalGDS/AF-6) domain family 4 (Rassf4), mRNA.	GO:0007049|GO:0007165|GO:0007049|GO:0007165|GO:0007049|GO:0007165|GO:0007049|GO:0007165		GO:0005515|GO:0005515|GO:0005515|GO:0005515	chr6	116583075	116583124	TGCATTTTTTCCTAGTCCACCAGTGCCCACCACCATTGCTCACCGCTGGC	NM_178045.3	40254291	GO:0007049|GO:0007165|GO:0007049|GO:0007165|GO:0007049|GO:0007165|GO:0007049|GO:0007165|GO:0005515|GO:0005515|GO:0005515|GO:0005515	RASSF4	-	ILMN_2956092	6200	S	NP_835146.2	NM_178045.3	ILMN_213302	NM_178045.3	AI586137; AD037; 3830411C14Rik	ILMN_213302
730138	0.0126662	1.33156	up	Rassf4	213391	Mus musculus Ras association (RalGDS/AF-6) domain family 4 (Rassf4), mRNA.	GO:0007049|GO:0007165|GO:0007049|GO:0007165|GO:0007049|GO:0007165|GO:0007049|GO:0007165		GO:0005515|GO:0005515|GO:0005515|GO:0005515	chr6	116583092	116583141	AGTGCATTTTGGCTCTTGCATTTTTTCCTAGTCCACCAGTGCCCACCACC	NM_178045.3	40254291	GO:0007049|GO:0007165|GO:0007049|GO:0007165|GO:0007049|GO:0007165|GO:0007049|GO:0007165|GO:0005515|GO:0005515|GO:0005515|GO:0005515	RASSF4	-	ILMN_2686244	6183	S	NP_835146.2	NM_178045.3	ILMN_213302	NM_178045.3	AI586137; AD037; 3830411C14Rik	ILMN_213302
1190470	0.0174083	1.51339	up	E130307J07Rik									CTATGTTTACATCCTCCAGGCATTGCTGCCCTGTAACCCTCAGGCCTGTG	NM_175483.2	31342004		E130307J07RIK		ILMN_1212693	2927	S		NM_175483.2	ILMN_215243	scl35802.2_57		ILMN_215243
3060482	0.0136244	1.45009	up	Isgf3g	16391	Mus musculus interferon dependent positive acting transcription factor 3 gamma (Isgf3g), mRNA.	GO:0006955|GO:0006350|GO:0006355|GO:0006955|GO:0006350|GO:0006355	GO:0005667|GO:0005634|GO:0005667|GO:0005634	GO:0003700|GO:0003677|GO:0005515|GO:0003700|GO:0003677|GO:0005515	chr14	56228157	56228206	GGAAAGTTCCAAAGGGTGTGATCTCAGAGGGAATTGTATGCTCCTCCCAG	NM_008394.2	31982244	GO:0005667|GO:0005634|GO:0005667|GO:0005634|GO:0006955|GO:0006350|GO:0006355|GO:0006955|GO:0006350|GO:0006355|GO:0003700|GO:0003677|GO:0005515|GO:0003700|GO:0003677|GO:0005515	ISGF3G	+	ILMN_1233461	1633	S	NP_032420.1	NM_008394.2	ILMN_213365	NM_008394.2	Irf-9; p48	ILMN_213365
6960730	5.34213e-11	292.532	down	Eif2s3y	26908	Mus musculus eukaryotic translation initiation factor 2, subunit 3, structural gene Y-linked (Eif2s3y), mRNA.	GO:0006412		GO:0005525|GO:0003743|GO:0000166	chrY	364922	364971	GTTGTAGCTTGATAGTTAACAACTGTTGCTGTGCACCACTGAACTTACAG	NM_012011.1	7242147	GO:0006412|GO:0005525|GO:0003743|GO:0000166	EIF2S3Y	+	ILMN_1241001	1652	S	NP_036141.1	NM_012011.1	ILMN_221008	NM_012011.1	Tfy; Spy; Eif-2gy	ILMN_221008

## Sheet: FA v MA
ProbeID	p ( FAvMA P <= 0.05 FC >=1.25 )	FC (abs) ( FAvMA P <= 0.05 FC >=1.25 )	Symbol	Entrez_Gene_ID	Definition	Ontology_Process	Ontology_Component	Ontology_Function	Chromosome	Chromosome Start Index(Avadis)	Chromosome End Index(Avadis)	Probe_Sequence	Accession	GI	GO(Avadis)	ILMN_Gene	Probe_Chr_Orientation	Probe_Id	Probe_Start	Probe_Type	Protein_Product	RefSeq_ID	Search_Key	Source_Reference_ID	Synonyms	Transcript	Unigene_ID
1570162	0.0355108	-1.66261	Gpd2	14571	Mus musculus glycerol phosphate dehydrogenase 2, mitochondrial (Gpd2), mRNA.	GO:0006094|GO:0006072|GO:0006118|GO:0006094|GO:0006072|GO:0006118	GO:0009331|GO:0005739|GO:0005743|GO:0009331|GO:0005739|GO:0005743	GO:0016491|GO:0004368|GO:0005509|GO:0016491|GO:0004368|GO:0005509	chr2	57219946	57219995	GTACAACCAGAGATGACTTAAACTCTAAAATAGTGGATCTCGTAGCTGCC	NM_010274.2	31981768	GO:0009331|GO:0005739|GO:0005743|GO:0009331|GO:0005739|GO:0005743|GO:0006094|GO:0006072|GO:0006118|GO:0006094|GO:0006072|GO:0006118|GO:0016491|GO:0004368|GO:0005509|GO:0016491|GO:0004368|GO:0005509	GPD2	+	ILMN_1215797	2521	S	NP_034404.2	NM_010274.2	ILMN_214592	NM_010274.2	AW494132; AA408484; TISP38; GPDH; Gpd-m; Gdm1; Gpdh-m; AI448216; AU021455	ILMN_214592
7550059	0.0169827	-1.44388	Cyfip2									GGGGTACCTGTGTTGAGTCGATAAAACATTTTCATCTCCATTAAAACTGC	NM_133769.3	20880081		CYFIP2		ILMN_2670713	1671	S		XM_147526.1	ILMN_216399	scl40305.32_46		ILMN_216399
6860139	0.0351306	-1.28939	Minpp1	17330	Mus musculus multiple inositol polyphosphate histidine phosphatase 1 (Minpp1), mRNA.		GO:0005783|GO:0005783|GO:0005783|GO:0005783|GO:0005783|GO:0005783	GO:0016787|GO:0004446|GO:0016787|GO:0004446|GO:0016787|GO:0004446|GO:0016787|GO:0004446|GO:0016787|GO:0004446|GO:0016787|GO:0004446	chr19	32589492	32589541	ACGCTGTCAATAATTGTCTTTAACCTCCAAGTAGGTCTTGCAGAATCGTC	NM_010799.1	6754697	GO:0005783|GO:0005783|GO:0005783|GO:0005783|GO:0005783|GO:0005783|GO:0016787|GO:0004446|GO:0016787|GO:0004446|GO:0016787|GO:0004446|GO:0016787|GO:0004446|GO:0016787|GO:0004446|GO:0016787|GO:0004446	MINPP1	+	ILMN_1253545	2251	S	NP_034929.1	NM_010799.1	ILMN_210498	NM_010799.1	AA408516	ILMN_210498
7400017	0.0128125	-1.51706	6330577E15Rik									GCAGGTTGAAGAGAAGGAAGACCTTCTTCGGAGGTTAAAGTTAGTCAAGA	NM_026377.1	33468988		6330577E15RIK		ILMN_2671366	751	S		NM_026377.1	ILMN_216464	scl067788.3_30		ILMN_216464
5260523	0.00367284	-1.28836	1810030N24Rik									CCATTTGCATGGAGTTTCTAACGTTTTAGAGTGGATTGTGCCTTTGCAGC	NM_025471	13384889		1810030N24RIK		ILMN_1221983	813	S			ILMN_187855	scl24463.1_27		ILMN_187855
2810202	0.0102252	-1.40316	Chmp2a	68953	Mus musculus chromatin modifying protein 2A (Chmp2a), mRNA.	GO:0015031|GO:0006810|GO:0015031|GO:0006810|GO:0015031|GO:0006810			chr7	11934056	11934105	CGAGCCATGAGAGAACTGGACAGGGAACGACAGAAACTAGAAACCCAGGA	NM_026885.1	21312150	GO:0015031|GO:0006810|GO:0015031|GO:0006810|GO:0015031|GO:0006810	CHMP2A	-	ILMN_1240683	226	S	NP_081161.1	NM_026885.1	ILMN_218381	NM_026885.1	1500016L11Rik	ILMN_218381
2760364	0.0491197	-1.45627	Cox11									GATCCTGAATTTGCAGAAGATCCAAGAATGGTGAATGTCGACCTCATCAC	NM_199008.1	39841020		COX11		ILMN_1247397	731	S		NM_199008.1	ILMN_222359	scl41046.4.1_69		ILMN_222359
4670670	0.031545	-1.28599	Pdcd5									CCTGAAAAAACTAAAGCAGTGGAGAACTACCTTATACAGATGGCGCGGTA	NM_019746.2	31340576		PDCD5		ILMN_2756658	314	S		NM_019746.2	ILMN_213339	scl0056330.1_0		ILMN_213339
4540424	0.00401706	-1.40547	D11Ertd603e	52653	Mus musculus NudC domain containing 2 (Nudcd2), mRNA.				chr11	40583043	40583092	AGAGTTGTATACCCTTTGTCTAAATATGCTTGTCTGTTCACGGAAAGGAC	NM_026023.3	31981955		D11ERTD603E	+	ILMN_2751228	1150	S	NP_080299.3	NM_026023.3	ILMN_222546	NM_026023.3	D11Ertd603e; RP23-382C18.4; 2700047N05Rik	ILMN_222546
6380082	0.0414792	-1.2792	Zcchc3	67917	Mus musculus zinc finger, CCHC domain containing 3 (Zcchc3), mRNA.			GO:0008270|GO:0003674|GO:0003676|GO:0008270|GO:0003674|GO:0003676|GO:0008270|GO:0003674|GO:0003676	chr2	152240702	152240751	GCTGCTTCTCTGTGGTATCAGACTTTGTGAAAACAGTGTTGCTAGAAGTG	NM_175126.3	34328413	GO:0008270|GO:0003674|GO:0003676|GO:0008270|GO:0003674|GO:0003676|GO:0008270|GO:0003674|GO:0003676	ZCCHC3	-	ILMN_1248465	12	S	NP_780335.1	NM_175126.3	ILMN_186630	NM_175126.3	2810406K24Rik	ILMN_186630
1010730	0.0028686	-1.42182	Pde6d	18582	Mus musculus phosphodiesterase 6D, cGMP-specific, rod, delta (Pde6d), mRNA.	GO:0007602|GO:0007601|GO:0007602|GO:0007601|GO:0007602|GO:0007601|GO:0007602|GO:0007601		GO:0016787|GO:0004114|GO:0047555|GO:0016787|GO:0004114|GO:0047555|GO:0016787|GO:0004114|GO:0047555|GO:0016787|GO:0004114|GO:0047555	chr1	88440063	88440112	GTCAGCACATCCAAAGTGAGGCTTTTCTATGTTTGAGAGAATTTGTGTGC	NM_008801.2	31982129	GO:0007602|GO:0007601|GO:0007602|GO:0007601|GO:0007602|GO:0007601|GO:0007602|GO:0007601|GO:0016787|GO:0004114|GO:0047555|GO:0016787|GO:0004114|GO:0047555|GO:0016787|GO:0004114|GO:0047555|GO:0016787|GO:0004114|GO:0047555	PDE6D	-	ILMN_1260174	569	S	NP_032827.1	NM_008801.2	ILMN_213122	NM_008801.2	AI841218	ILMN_213122
4180017	0.0300222	-1.28092	Vps29	56433	Mus musculus vacuolar protein sorting 29 (S. pombe) (Vps29), mRNA.	GO:0006810|GO:0015031|GO:0006810|GO:0015031|GO:0006810|GO:0015031	GO:0016020|GO:0016020|GO:0016020	GO:0003674|GO:0003674|GO:0003674	chr5	122804435	122804484	GCCTCCTAGTTGGTATTTGGACTTCATTACAAAACTAGCGCATGAAGAGA	NM_019780.1	9790284	GO:0016020|GO:0016020|GO:0016020|GO:0006810|GO:0015031|GO:0006810|GO:0015031|GO:0006810|GO:0015031|GO:0003674|GO:0003674|GO:0003674	VPS29	+	ILMN_2495644	14	S	NP_062754.1	NM_019780.1	ILMN_187678	NM_019780.1	PEP11; AW049835; 2010015D08Rik	ILMN_187678
6400634	0.0375922	-1.3818	Tm4sf10	192216	Mus musculus transmembrane protein 47 (Tmem47), mRNA.		GO:0016021|GO:0016020		chrX	77323437	77323486	CTCCCAGAGCAGATTTCTGCTTTCAGCTTATCTTAAGAATGGTTGCCAAG	NM_175771.2	31341806	GO:0016021|GO:0016020	TM4SF10	+	ILMN_2470672	3	S	NP_786965.1	NM_175771.2	ILMN_190497	NM_175771.2	AI115536; 3010015F07Rik; Tm4sf10; BCMP1	ILMN_190497
460500	0.0149162	-1.48047	C87860									CCTGTGGAAAGTGACACAGATGATGAAGGAGCACCTCGAATTAGTCTGGC	NM_133787	19526939		C87860		ILMN_1254684	1474	S			ILMN_185152	scl23088.16_137		ILMN_185152
2600343	0.0131813	-1.35657	Anp32a	11737	Mus musculus acidic (leucine-rich) nuclear phosphoprotein 32 family, member A (Anp32a), mRNA.		GO:0005634|GO:0016363|GO:0005634|GO:0016363|GO:0005634|GO:0016363	GO:0016740|GO:0005515|GO:0016740|GO:0005515|GO:0016740|GO:0005515	chr9	62225430	62225479	CCTGTTTGGGGAAATTCCTATTGTGATTTGACTGTTTTTACCCATATCCC	NM_009672.2	40254599	GO:0005634|GO:0016363|GO:0005634|GO:0016363|GO:0005634|GO:0016363|GO:0016740|GO:0005515|GO:0016740|GO:0005515|GO:0016740|GO:0005515	ANP32A	+	ILMN_1230271	825	S	NP_033802.2	NM_009672.2	ILMN_212502	NM_009672.2	pp32; W91701; PHAP1; I1PP2A; LANP; Anp32	ILMN_212502
6060050	0.0136518	-1.46292	C1qr1									CCTTTTGTCAGGGGTTATTGTAAATGTTAGTAATTTCGCCTCAAGCCCTC	NM_010740.1	6754577		C1QR1		ILMN_1226829	2754	S		NM_010740.1	ILMN_219342	scl18542.4.1_65		ILMN_219342
4120220	0.00411583	-1.39215	Tmem66	67887	Mus musculus transmembrane protein 66 (Tmem66), mRNA.		GO:0016020|GO:0016020|GO:0016020		chr8			TTTCAGGCGGTAGCATTCAGACGCAAAAGCATGGAGTTCTCTGTGGAGTC	NM_026432.2	31982646	GO:0016020|GO:0016020|GO:0016020	TMEM66	+	ILMN_2881296	1855	S	NP_080708.2	NM_026432.2	ILMN_222214	NM_026432.2	1810045K07Rik	ILMN_222214
5860491	0.0483358	-1.25978	Esd	13885	Mus musculus esterase D/formylglutathione hydrolase (Esd), mRNA.			GO:0016788|GO:0016788|GO:0016788|GO:0016788	chr14	73478838	73478887	GCTGTGTTCTTGGGGCAAAAAAGCTTTTAGTGGATATTTGGGACCAGATG	NM_016903.2	31560469	GO:0016788|GO:0016788|GO:0016788|GO:0016788	ESD	+	ILMN_1219686	588	S	NP_058599.1	NM_016903.2	ILMN_213300	NM_016903.2	Es10; Es-10; sid478	ILMN_213300
6480243	0.0381448	-1.33267	Asb1	65247	Mus musculus ankyrin repeat and SOCS box-containing protein 1 (Asb1), transcript variant 2, mRNA.	GO:0007275|GO:0007242|GO:0007275|GO:0007242			chr1	93455715	93455764	GATGTGGAGATCAAAGGACAGTGTTTGGGAGTTGGTTCTCCCAAGAGCCG	NM_023046.4	103472020	GO:0007275|GO:0007242|GO:0007275|GO:0007242	ASB1	+	ILMN_3097950	5320	A	NP_075533.3	NM_023046.4	ILMN_255124	NM_023046.4	AI426616; mKIAA1146; AI851378; 1700054C17Rik; 1700029O08Rik	ILMN_255124
3460612	0.0108554	-1.30851	Trappc2									CGGTGGACAAATTTAATGAGTGGTTTGTATCAGCCTTTGTCACTGCAGGG	NM_025432	13384831		TRAPPC2		ILMN_1235440	1	S			ILMN_186732	scl066226.5_53		ILMN_186732
3440114	0.00569153	-1.43285	C6.1A	210766	Mus musculus BRCA1/BRCA2-containing complex, subunit 3 (Brcc3), mRNA.	GO:0006974|GO:0010165|GO:0006512|GO:0006974|GO:0010165|GO:0006512|GO:0006974|GO:0010165|GO:0006512	GO:0000151|GO:0000151|GO:0000151	GO:0030234|GO:0030234|GO:0030234	chrX	72699039	72699088	CACTAGCTAATGAGCCACACCTGGCACCAAGGTACTGGACTTCAAATAGT	NM_145956.2	31542276	GO:0000151|GO:0000151|GO:0000151|GO:0006974|GO:0010165|GO:0006512|GO:0006974|GO:0010165|GO:0006512|GO:0006974|GO:0010165|GO:0006512|GO:0030234|GO:0030234|GO:0030234	C6.1A	+	ILMN_1246488	3934	S	NP_666068.1	NM_145956.2	ILMN_211926	NM_145956.2	C6.1A; MGC29148	ILMN_211926
4920138	0.0316185	-1.5925	Slc20a1	20515	Mus musculus solute carrier family 20, member 1 (Slc20a1), mRNA.	GO:0006810	GO:0005887	GO:0015293|GO:0004872|GO:0005386	chr2	129036849	129036898	GCCTCAATTCCAGTATGTTTTAATGTTGTCTGTGAGATAACTTAGGTGGG	NM_015747.1	7657578	GO:0005887|GO:0006810|GO:0015293|GO:0004872|GO:0005386	SLC20A1	+	ILMN_2589412	2777	S	NP_056562.1	NM_015747.1	ILMN_208778	NM_015747.1	Glvr-1; AI607883; Glvr1	ILMN_208778
1710632	0.0357297	-1.31924	2700094F01Rik	72649	Mus musculus RIKEN cDNA 2700094F01 gene (2700094F01Rik), mRNA.				chr6	30431405	30431454	GGTTGCTGTAGAGTTCCTATAACAATGTCTACAAGTGTTTGAGCTAGCTG	NM_178625.3	40254355		2700094F01RIK	-	ILMN_2830837	3181	S	NP_848740.3	NM_178625.3	ILMN_220491	NM_178625.3	AI428435	ILMN_220491
3130050	0.00304464	-1.29885	Smyd4	319822	Mus musculus SET and MYND domain containing 4 (Smyd4), mRNA.		GO:0005634	GO:0005488|GO:0046872|GO:0008270	chr11	75221607	75221656	GGCTCGATTTCATCTCACTAAACGATGAATCTGTTTCCCTGGAACATTCC	NM_177009.1	28892870	GO:0005634|GO:0005488|GO:0046872|GO:0008270	SMYD4	+	ILMN_2620603	3061	S	NP_795983.1	NM_177009.1	ILMN_211905	NM_177009.1	RP23-384C18.3; G430029E23Rik	ILMN_211905
1990731	0.0449046	-1.34524	Ddt	13202	Mus musculus D-dopachrome tautomerase (Ddt), mRNA.	GO:0006583		GO:0016829	chr10	75234157	75234206	GAAAGGAACTGTCATGACATTTCTGTGACGGAAACAAAGAACCCAGGGTG	NM_010027.1	6753617	GO:0006583|GO:0016829	DDT	-	ILMN_2596297	380	S	NP_034157.1	NM_010027.1	ILMN_209491	NM_010027.1	C78655	ILMN_209491
2320600	0.0286111	-1.30779	Wbp4									CCAAGCTCCTGTGCTTTGAATACTGTAGTGCTGCATTTTACATTTATGCT	NM_018765.1	9055379		WBP4		ILMN_2462762	8	S		NM_018765.1	ILMN_189609	scl45265.10.1_1		ILMN_189609
4830139	0.00260863	-1.39951	Mageh1	75625	Mus musculus melanoma antigen, family H, 1 (Mageh1), mRNA.			GO:0003674	chrX	149471086	149471135	GGTTGTGGAGGGTGGGGAGGGCACTGTATTTGGTATTTGTGACCAGTGCT	NM_023788.3	124244089	GO:0003674	MAGEH1	-	ILMN_2996941	971	S	NP_076277.1	NM_023788.3	ILMN_223668	NM_023788.3	APR-1; 2010107K23Rik; APR1	ILMN_223668
2190326	0.0369274	-1.50395	Hig1	56295	Mus musculus HIG1 domain family, member 1A (Higd1a), mRNA.		GO:0016021|GO:0016020	GO:0003674	chr9	121697288	121697337	TGAAATCCATGTCCAACCCAAACTAATATTCCATAGAGACAAGGTGTCAT	NM_019814.2	31542954	GO:0016021|GO:0016020|GO:0003674	HIG1	-	ILMN_2644630	1419	S	NP_062788.1	NM_019814.2	ILMN_214134	NM_019814.2	2210020B17Rik; AW049839; AI303276; HIMP1; 7420700H20Rik; Hig1	ILMN_214134
3190092	0.0456777	-1.33973	Hnrpdl	50926	Mus musculus heterogeneous nuclear ribonucleoprotein D-like (Hnrpdl), mRNA.	GO:0016071|GO:0016071	GO:0005634|GO:0030529|GO:0005634|GO:0030529	GO:0003677|GO:0000166|GO:0003723|GO:0003677|GO:0000166|GO:0003723	chr5	100275084	100275133	CTTTGTCCTTTGCTACCTGTGTTATGATGACTCAATGTGGCTTTGTGTTC	NM_016690.2	31542959	GO:0005634|GO:0030529|GO:0005634|GO:0030529|GO:0016071|GO:0016071|GO:0003677|GO:0000166|GO:0003723|GO:0003677|GO:0000166|GO:0003723	HNRPDL	-	ILMN_2903440	2271	S	NP_057899.1	NM_016690.2	ILMN_217979	NM_016690.2	hnRNP-DL; AA407431; JKTBP; D5Ertd650e; D5Wsu145e; AA959857	ILMN_217979
5890458	0.0031504	-1.61991	Pik3r4									GCTCAGGACACGAAGGACTTCTAGAGAACAAACGTGGGTTTTGAAGTGAC	NM_001081309.1	38090068		PIK3R4		ILMN_1231805	572	S		XM_356182.1	ILMN_212173	scl36521.18.1_56		ILMN_212173
1030630	0.00962285	-1.37871	Rccd1	269955	Mus musculus RCC1 domain containing 1 (Rccd1), mRNA.				chr7	80190432	80190481	CTTGAAGTAAGGGCTGTGACATGTGGACCCTGGAATACCTATGTCTATGC	NM_173445.1	27734101		RCCD1	-	ILMN_2838629	1957	S	NP_775621.1	NM_173445.1	ILMN_215379	NM_173445.1	E430018M08Rik; 5830436H09	ILMN_215379
6480259	0.0226749	-1.52829	Fancl	67030	Mus musculus Fanconi anemia, complementation group L (Fancl), mRNA.	GO:0006512|GO:0042127|GO:0006281|GO:0006974|GO:0007276|GO:0006512|GO:0042127|GO:0006281|GO:0006974|GO:0007276	GO:0005634|GO:0005634	GO:0016874|GO:0008270|GO:0046872|GO:0005515|GO:0016874|GO:0008270|GO:0046872|GO:0005515	chr11	26371341	26371390	GTCTGGGAGAAAACCTTGAATGGAACCTACCTGTGAAGAGATGGAATGCT	NM_025923.2	31981126	GO:0005634|GO:0005634|GO:0006512|GO:0042127|GO:0006281|GO:0006974|GO:0007276|GO:0006512|GO:0042127|GO:0006281|GO:0006974|GO:0007276|GO:0016874|GO:0008270|GO:0046872|GO:0005515|GO:0016874|GO:0008270|GO:0046872|GO:0005515	FANCL	+	ILMN_2740285	1240	S	NP_080199.1	NM_025923.2	ILMN_208809	NM_025923.2	gcd; AW554273; Pog; Phf9; 2010322C19Rik; B230118H11Rik	ILMN_208809
1780204	0.00927749	-1.51756	Nap1l3	54561	Mus musculus nucleosome assembly protein 1-like 3 (Nap1l3), mRNA.				chrX	119508531	119508580	GCCCAGAAGACTAAAGACTTAAATCTGCTTGCACTAGATGTGCCTTCATT	NM_138742.1	20270268		NAP1L3	-	ILMN_1217839	2414	S	NP_620081.1	NM_138742.1	ILMN_215630	NM_138742.1	MB20	ILMN_215630
6940114	0.0325655	-1.37425	2810453I06Rik									CTGAAGCTTTCCTGCCGACAGAACACAGACAGCAAACGAAGCAATGAAGC	NM_026050	21313057		2810453I06RIK		ILMN_1224076	1918	S			ILMN_194910	scl27011.2_30		ILMN_194910
6380280	0.0365259	-1.41499	Pdhb	68263	Mus musculus pyruvate dehydrogenase (lipoamide) beta (Pdhb), mRNA.		GO:0005739|GO:0005739		chr14	8999289	8999338	GGACATCGAAGCCATAGAAGCCAGTGTGATGAAGACAAATCATCTCGTGA	NM_024221.3	110227587	GO:0005739|GO:0005739	PDHB	-	ILMN_3116570	882	A	NP_077183.1	NM_024221.3	ILMN_213240	NM_024221.3	2610103L06Rik; AL024199; C81408	ILMN_213240
6560152	0.0383152	-1.4154	Ndufa5	68202	Mus musculus NADH dehydrogenase (ubiquinone) 1 alpha subcomplex, 5 (Ndufa5), mRNA.	GO:0006118|GO:0006118	GO:0005743|GO:0005739|GO:0005743|GO:0005739	GO:0016651|GO:0016651	chr6	24472716	24472765	CAAAGACTCTTGATATTCTGAAGCACTTTCCTAAACATGCAGCCTATAGA	NM_026614.1	13386099	GO:0005743|GO:0005739|GO:0005743|GO:0005739|GO:0006118|GO:0006118|GO:0016651|GO:0016651	NDUFA5	-	ILMN_2691460	227	S	NP_080890.1	NM_026614.1	ILMN_218088	NM_026614.1	2900002J19Rik	ILMN_218088
6130575	0.0312766	-1.27396	1110054N06Rik	68839	Mus musculus ankyrin repeat domain 46 (Ankrd46), mRNA.		GO:0016021|GO:0016020		chr15	36422470	36422519	ATCAGCTTGCAGTGTCTTGCTTTTAACTAATCATGTTTGGTAGACGCAGG	NM_175134.2	31341053	GO:0016021|GO:0016020	1110054N06RIK	-	ILMN_1222794	2177	S	NP_780343.1	NM_175134.2	ILMN_211567	NM_175134.2	AI987733; 1110054N06Rik; AI314978	ILMN_211567
6650564	0.0153671	-1.46078	Ankrd17	81702	Mus musculus ankyrin repeat domain 17 (Ankrd17), transcript variant 2, mRNA.	GO:0006298|GO:0007492|GO:0006298|GO:0007492|GO:0006298|GO:0007492		GO:0005524|GO:0003674|GO:0003684|GO:0003676|GO:0005524|GO:0003674|GO:0003684|GO:0003676|GO:0005524|GO:0003674|GO:0003684|GO:0003676	chr5	90657783	90657832	GTGAGATATGTACCTTCATATTCAGAAATCTGGATGTCTCCTTCATACAT	NM_198010.2	40549394	GO:0006298|GO:0007492|GO:0006298|GO:0007492|GO:0006298|GO:0007492|GO:0005524|GO:0003674|GO:0003684|GO:0003676|GO:0005524|GO:0003674|GO:0003684|GO:0003676|GO:0005524|GO:0003674|GO:0003684|GO:0003676	ANKRD17	-	ILMN_2675464	7672	S	NP_932127.2	NM_198010.2	ILMN_212681	NM_198010.2	AU040470; Foe; Gtar; 4933425K22Rik; Mask; AA516750; mKIAA0697; A130069E23Rik; AA407558; A930008M01	ILMN_212681
5420452	0.0391418	-1.50693	Ndufb4	68194	Mus musculus NADH dehydrogenase (ubiquinone) 1 beta subcomplex 4 (Ndufb4), mRNA.	GO:0006118	GO:0005739|GO:0005743	GO:0016491|GO:0008137|GO:0003954	chr16	37647704	37647753	TCTCCTACTAAGTTCGGCAAGGATGACTATTCTTGCATAAATAAATCTCC	NM_026610.1	21314825	GO:0005739|GO:0005743|GO:0006118|GO:0016491|GO:0008137|GO:0003954	NDUFB4	-	ILMN_1227012	388	S	NP_080886.1	NM_026610.1	ILMN_223783	NM_026610.1	0610006N12Rik; 1300010H20Rik	ILMN_223783
6200484	0.046026	-1.27181	1200009B18Rik									CGGGACAGCTCTCCAGAATTTTGTTAGCAAGAACTGGTCACTTGAGACTG	NM_026168	21312961		1200009B18RIK		ILMN_1256488	2629	S			ILMN_193740	scl28184.17_425		ILMN_193740
4290719	0.0167057	-1.253	Cul2	71745	Mus musculus cullin 2 (Cul2), mRNA.	GO:0030163|GO:0007049|GO:0006512|GO:0030163|GO:0007049|GO:0006512		GO:0005515|GO:0005515	chr18	3435920	3435969	GGAGTTCCACCAGGCATCTTGTATAGGGACATGAGATTTCATGAGTTTGT	NM_029402.1	19482161	GO:0030163|GO:0007049|GO:0006512|GO:0030163|GO:0007049|GO:0006512|GO:0005515|GO:0005515	CUL2	+	ILMN_2987369	3232	S	NP_083678.1	NM_029402.1	ILMN_213077	NM_029402.1	mKIAA4106; AI327301; 4932411N15Rik; KIAA4106; 1300003D18Rik	ILMN_213077
2070403	0.00864111	-1.34229	Mtmr2	77116	Mus musculus myotubularin related protein 2 (Mtmr2), mRNA.	GO:0046839|GO:0006470|GO:0046839|GO:0006470|GO:0046839|GO:0006470	GO:0005737|GO:0005737|GO:0005737	GO:0004721|GO:0016787|GO:0004437|GO:0004721|GO:0016787|GO:0004437|GO:0004721|GO:0016787|GO:0004437	chr9	13556143	13556192	GTCACCCAAAGAATACTAAAGTACTGCAGTCCTGTATTCACACTGGGAGC	NM_023858.1	23956229	GO:0005737|GO:0005737|GO:0005737|GO:0046839|GO:0006470|GO:0046839|GO:0006470|GO:0046839|GO:0006470|GO:0004721|GO:0016787|GO:0004437|GO:0004721|GO:0016787|GO:0004437|GO:0004721|GO:0016787|GO:0004437	MTMR2	+	ILMN_2856144	3053	S	NP_076347.1	NM_023858.1	ILMN_214939	NM_023858.1	6030445P13Rik	ILMN_214939
4560136	0.0460901	-1.37147	Slc39a10	227059	Mus musculus solute carrier family 39 (zinc transporter), member 10 (Slc39a10), mRNA.				chr1	46864680	46864729	GTATGATGCTGTCACCATGTGACATCCATAAAGATTTTGGTGTATACCAC	NM_172653.2	40254227		SLC39A10	-	ILMN_2708841	4620	S	NP_766241.2	NM_172653.2	ILMN_219433	NM_172653.2	mKIAA1265; 2900042E17Rik; 5430433I10	ILMN_219433
3400605	0.00627413	-1.31887	Hace1	209462	Mus musculus HECT domain and ankyrin repeat containing, E3 ubiquitin protein ligase 1 (Hace1), mRNA.	GO:0006512	GO:0005622	GO:0004842|GO:0016874	chr10	45400293	45400342	GGGCATTTGCTGTAAATTATATGAGGACATCCAGCTGGTGTGTTCTATCG	NM_172473.1	27369637	GO:0005622|GO:0006512|GO:0004842|GO:0016874	HACE1	+	ILMN_1214487	3258	S	NP_766061.1	NM_172473.1	ILMN_220203	NM_172473.1	A730034A22Rik; mKIAA1320; KIAA1320; BC025474; 1700042J16Rik	ILMN_220203
1500553	0.0339882	-1.2559	Stag1									CCTGGAATAAGCACAGATAATTCTTTGCCTGACGATCTCCTGTGAACACC	NM_009282.2	40254609		STAG1		ILMN_2714579	5724	S		NM_009282.2	ILMN_216336	scl020842.12_17		ILMN_216336
830056	0.0167257	-1.50139	Cycs	13063	Mus musculus cytochrome c, somatic (Cycs), mRNA.	GO:0008635|GO:0006810|GO:0043065|GO:0008635|GO:0006810|GO:0043065	GO:0005625|GO:0005829|GO:0005739|GO:0005625|GO:0005829|GO:0005739	GO:0005506|GO:0046872|GO:0020037|GO:0005506|GO:0046872|GO:0020037	chr6	50494105	50494154	ATACCCACTCAGAAACACACATAACTGGAATTCGATTAGGAATGGCACTC	NM_007808.3	84794559	GO:0005625|GO:0005829|GO:0005739|GO:0005625|GO:0005829|GO:0005739|GO:0008635|GO:0006810|GO:0043065|GO:0008635|GO:0006810|GO:0043065|GO:0005506|GO:0046872|GO:0020037|GO:0005506|GO:0046872|GO:0020037	CYCS	-	ILMN_3155380	1053	A	NP_031834.1	NM_007808.3	ILMN_223048	NM_007808.3		ILMN_223048
60647	0.00987216	-1.5432	Vbp1									CTCTGGAAAGCCATTGGTACTGACTGTGGTAAAAGTACTTGGTGATACAG	NM_011692.1	6755958		VBP1		ILMN_1243095	1	S		NM_011692.1	ILMN_185209	scl022327.6_246		ILMN_185209
3800091	0.0288646	-1.47099	2510003E04Rik									CAGTACTTGTTAGATTTCATACTAGGAACAACACTGGGTAGTGTACCTGG	NM_028197.1	38016122		2510003E04RIK		ILMN_1255236	2183	S		NM_028197.1	ILMN_211350	scl37896.8_186		ILMN_211350
1340408	0.0243526	-1.288	Twistnb									GTTACAGAGGTTGCAGATGTTACAGATGTCACGCCACAGGAAGAAACAGA	NM_172253.1	27545206		TWISTNB		ILMN_2466121	18	S		NM_172253.1	ILMN_189979	scl028071.4_2		ILMN_189979
3170221	0.0357138	-1.26555	3830406C13Rik						chr14	13135330	13135379	GTAGACAGGAACACGAGGAAGGGCTCTTTTTAAACATCCAGTCTCCCAGC	NM_178141.1	30025021		3830406C13RIK	+	ILMN_2683277	2001	S		NM_178141.1	ILMN_217442	scl000372.1_1017		ILMN_217442
2140594	0.0162415	-1.37118	Slc23a2	54338	Mus musculus solute carrier family 23 (nucleobase transporters), member 2 (Slc23a2), mRNA.	GO:0006811|GO:0019852|GO:0006810|GO:0006814|GO:0015993	GO:0016021|GO:0016020	GO:0015293|GO:0031402|GO:0008520|GO:0005215|GO:0008523	chr2	131878502	131878551	GACAGTAGAGATGTCTCTCTTTTATTTGAGTTTGTGACTGACTTTGCCTA	NM_018824.2	42741687	GO:0016021|GO:0016020|GO:0006811|GO:0019852|GO:0006810|GO:0006814|GO:0015993|GO:0015293|GO:0031402|GO:0008520|GO:0005215|GO:0008523	SLC23A2	-	ILMN_2640927	6044	S	NP_061294.2	NM_018824.2	ILMN_213800	NM_018824.2	AI844736; NBTL1; mKIAA0238; SVCT2; YSPL2; Slc23a1	ILMN_213800
4060703	0.0201967	-1.32808	Hprt									GACAAGTTTGTTGTTGGATATGCCCTTGACTATAATGAGTACTTCAGGGA	NM_013556.1	7305154		HPRT		ILMN_2776552	640	S		NM_013556.1	ILMN_210441	gi_7305154_ref_NM_013556.1__205_a_7_0		ILMN_210441
4060576	0.0254928	-1.46313	6330409N04Rik	66674	Mus musculus RIKEN cDNA 6330409N04 gene (6330409N04Rik), mRNA.				chr14	60488875	60488924	CTGAACTTGAGTCACCATAGTCTGTAATCCAATAATTTTGTGTCTCCCTG	NM_025697.1	27228992		6330409N04RIK	-	ILMN_2704715	1180	S	NP_079973.1	NM_025697.1	ILMN_219136	NM_025697.1		ILMN_219136
1500274	0.039429	-1.2983	Bcap31	27061	Mus musculus B-cell receptor-associated protein 31 (Bcap31), mRNA.	GO:0015031|GO:0006915|GO:0006810|GO:0006955|GO:0006886|GO:0015031|GO:0006915|GO:0006810|GO:0006955|GO:0006886	GO:0000139|GO:0005783|GO:0016020|GO:0005886|GO:0000139|GO:0005783|GO:0016020|GO:0005886	GO:0004872|GO:0004872	chrX	69941392	69941441	AGAACAAGAGCCTGAAGAATGACCTGAGGAAGCTAAAAGATGAGCTGGCC	NM_012060.2	31981309	GO:0000139|GO:0005783|GO:0016020|GO:0005886|GO:0000139|GO:0005783|GO:0016020|GO:0005886|GO:0015031|GO:0006915|GO:0006810|GO:0006955|GO:0006886|GO:0015031|GO:0006915|GO:0006810|GO:0006955|GO:0006886|GO:0004872|GO:0004872	BCAP31	-	ILMN_2611501	638	S	NP_036190.2	NM_012060.2	ILMN_211005	NM_012060.2	Bap31	ILMN_211005
6960563	0.0133525	-1.27641	BC085271	434632	Mus musculus cDNA sequence BC085271 (BC085271), mRNA.				chr1|NT_165754.2	168706	168755	GCCAGAGAGCTTCTTTTCCTGGTTTACAGACCATTCTGACGCAGGTGCTA	NM_001008551.1	56606036		BC085271	-	ILMN_2960822	732	S	NP_001008551.1	NM_001008551.1	ILMN_226460	NM_001008551.1	MGC103372	ILMN_226460
6590669	0.00659615	-1.4874	Gabarapl2	93739	Mus musculus gamma-aminobutyric acid (GABA-A) receptor-associated protein-like 2 (Gabarapl2), mRNA.		GO:0000139|GO:0005794|GO:0000139|GO:0005794	GO:0005515|GO:0005515	chr8	114841943	114841992	GAGACTGGCCTAGGCTGTAAAAAGGCACTTTATTGTTTGAGTAGCATAGG	NM_026693.2	31542872	GO:0000139|GO:0005794|GO:0000139|GO:0005794|GO:0005515|GO:0005515	GABARAPL2	+	ILMN_1219431	2385	S	NP_080969.2	NM_026693.2	ILMN_213917	NM_026693.2	MGC102013; AI173605; GATE-16; 0610012F20Rik; 2900019O08Rik; Gef2	ILMN_213917
1440639	0.0147515	-1.40579	Tmem77	67171	Mus musculus transmembrane protein 77 (Tmem77), transcript variant 2, mRNA.		GO:0016021|GO:0016021		chr3	106377371	106377420	CAGCTGATGACATTGTTCAGTAGTGTAAATTACTTGCTGCTAACCCTGAC	NM_026013.2	70980524	GO:0016021|GO:0016021	TMEM77	+	ILMN_3127932	1805	A	NP_080289.1	NM_026013.2	ILMN_257311	NM_026013.2	2610318G18Rik; AI647667; 2010305N14Rik	ILMN_257311
6020746	0.00796066	-1.50208	Atp5a1									GCACCATTTGTAAAGGGTTACTCTTGTATTCCTGATGTACAGAAATCACA	NM_007505.1	6680747		ATP5A1		ILMN_2633229	1758	S		NM_007505.1	ILMN_213071	scl51737.13.1_28		ILMN_213071
2230408	0.0489348	-1.57631	Dld	13382	Mus musculus dihydrolipoamide dehydrogenase (Dld), mRNA.	GO:0006118	GO:0005737|GO:0005739	GO:0004148|GO:0050660|GO:0015036|GO:0016491	chr12	31917970	31918019	TCCTGGAAAGTTTTGACCTGTTTTCATACTGTCTACGAGATTCAACTTCA	NM_007861.2	31982855	GO:0005737|GO:0005739|GO:0006118|GO:0004148|GO:0050660|GO:0015036|GO:0016491	DLD	-	ILMN_2703657	1802	S	NP_031887.2	NM_007861.2	ILMN_219055	NM_007861.2	AI746344; AI315664	ILMN_219055
7050746	0.0020797	-1.88316	1110032D12Rik									CCGGGAGAGAATACACAGAGCCATCAATGACAACACAAACAGCAGAGTGG	NM_019770.1	9790014		1110032D12RIK		ILMN_1231873	491	S		NM_019770.1	ILMN_213666	scl0056334.1_201		ILMN_213666
4290241	0.0407837	-1.28722	2610033H07Rik									GTAAAACAGCTTTTTAATAGCCTGGCCACGCAAGAAGGTGAATGGAAGGC	NM_029278.1	33859729		2610033H07RIK		ILMN_1257117	2529	S		NM_029278.1	ILMN_211062	scl26699.18.1_4		ILMN_211062
1440050	0.0136376	-1.42989	P2ry12	70839	Mus musculus purinergic receptor P2Y, G-protein coupled 12 (P2ry12), mRNA.	GO:0007188|GO:0007186|GO:0007165|GO:0030168	GO:0005887|GO:0016020	GO:0001609|GO:0004872|GO:0004871|GO:0001584|GO:0004930|GO:0001621	chr3	59020419	59020468	GTGCCATTATCGGTACTTATCTGCTAACTAGCTTTGAAAATGCCTGCTGC	NM_027571.2	31980658	GO:0005887|GO:0016020|GO:0007188|GO:0007186|GO:0007165|GO:0030168|GO:0001609|GO:0004872|GO:0004871|GO:0001584|GO:0004930|GO:0001621	P2RY12	-	ILMN_2840082	2118	S	NP_081847.2	NM_027571.2	ILMN_234920	NM_027571.2	4921504D23Rik; P2Y12; 2900079B22Rik	ILMN_234920
2370279	0.0288854	-1.27664	Phca									GGTGGAGAATTTGGGCTTTTCTTAACAGGTTAACAGTTTGTGCTGGTCAT	NM_025408.1	21313583		PHCA		ILMN_2669782	1135	S		NM_025408.1	ILMN_216325	scl066190.1_22		ILMN_216325
1030519	0.00983678	-1.50631	Id2	15902	Mus musculus inhibitor of DNA binding 2 (Id2), mRNA.	GO:0045449|GO:0007507|GO:0007275|GO:0048535|GO:0045449|GO:0007507|GO:0007275|GO:0048535	GO:0005634|GO:0005737|GO:0005634|GO:0005737	GO:0030528|GO:0005515|GO:0030528|GO:0005515	chr12	25779264	25779313	TAAAAAGAAAGCGGAAGGAAAACTAAGGATGATCGTCTTGCCCAGGTGTC	NM_010496.2	31560579	GO:0005634|GO:0005737|GO:0005634|GO:0005737|GO:0045449|GO:0007507|GO:0007275|GO:0048535|GO:0045449|GO:0007507|GO:0007275|GO:0048535|GO:0030528|GO:0005515|GO:0030528|GO:0005515	ID2	-	ILMN_1228557	598	S	NP_034626.1	NM_010496.2	ILMN_217537	NM_010496.2	C78922; Idb2; AI255428	ILMN_217537
150113	0.037613	-1.52355	Catnd2			GO:0006350|GO:0007155|GO:0007612|GO:0006355|GO:0007275|GO:0048167|GO:0006350|GO:0007155|GO:0007612|GO:0006355|GO:0007275|GO:0048167	GO:0005856|GO:0005634|GO:0005856|GO:0005634	GO:0005488|GO:0005198|GO:0005515|GO:0005488|GO:0005198|GO:0005515	chr15	30957910	30957959	GCAAGACGTCTCTTGCCTTTTGTTAATGCATTGTTGTAAAGTATTCGATG	NM_008729.1	6679117	GO:0005856|GO:0005634|GO:0005856|GO:0005634|GO:0006350|GO:0007155|GO:0007612|GO:0006355|GO:0007275|GO:0048167|GO:0006350|GO:0007155|GO:0007612|GO:0006355|GO:0007275|GO:0048167|GO:0005488|GO:0005198|GO:0005515|GO:0005488|GO:0005198|GO:0005515	CATND2	+	ILMN_2634520	4758	S		NM_008729.1	ILMN_213184	scl018163.25_164		ILMN_213184
7330452	0.00817861	-1.29059	Hist2h3b	319154	Mus musculus histone cluster 2, H3b (Hist2h3b), mRNA.				chr3	96072947	96072996	TGCGCCATCCACGCCAAACGCGTCACCATCATGCCCAAGGACATCCAGTT	NM_178215.1	30061346		HIST2H3B	+	ILMN_2934120	331	S	NP_835587.1	NM_178215.1	ILMN_253111	NM_178215.1	H3-615; H3-616	ILMN_253111
3940026	0.00118855	-1.53186	Clcn4-2									CAAAGGGGTATTCGCATGCTACTGTTAGATATTGGTTCCTAAAATTTTGC	NM_011334.2	31981501		CLCN4-2		ILMN_1255684	2760	S		NM_011334.2	ILMN_213241	scl012727.1_314		ILMN_213241
4900538	0.0336167	-1.36859	Ndufb5	66046	Mus musculus NADH dehydrogenase (ubiquinone) 1 beta subcomplex, 5 (Ndufb5), mRNA.		GO:0005739|GO:0005743	GO:0016491|GO:0008137|GO:0003954	chr3	32650085	32650134	GTCCAAGAACAGTGTGTCCCTCTAGTGGGAAGAAATGAATAAATACTCTG	NM_025316.2	27754143	GO:0005739|GO:0005743|GO:0016491|GO:0008137|GO:0003954	NDUFB5	+	ILMN_2617335	603	S	NP_079592.2	NM_025316.2	ILMN_211581	NM_025316.2	SGDH; 0610007D05Rik; AU015782	ILMN_211581
1450601	0.0274187	-1.26158	Ndrg2	29811	Mus musculus N-myc downstream regulated gene 2 (Ndrg2), mRNA.	GO:0030154|GO:0007275			chr14	52525686	52525735	GGCCAGAGTAAGCAAGGAAAATGGGCAGATTGTGCAGGGAGATGACCTTG	NM_013864.1	7305304	GO:0030154|GO:0007275	NDRG2	-	ILMN_3001650	1230	S	NP_038892.1	NM_013864.1	ILMN_244033	NM_013864.1	AU040374; AI182517; Ndr2; SYLD	ILMN_244033
7610482	0.0202042	-1.27164	Kcnip1	70357	Mus musculus Kv channel-interacting protein 1 (Kcnip1), mRNA.	GO:0006811|GO:0006810|GO:0006813|GO:0006811|GO:0006810|GO:0006813		GO:0030955|GO:0005267|GO:0005216|GO:0005244|GO:0030955|GO:0005267|GO:0005216|GO:0005244	chr11	33530536	33530585	TGAGATCTCTACAGCTGTTCCAAAATGTCATGTAACTGAGGACACTGGCC	NM_027398.2	27754024	GO:0006811|GO:0006810|GO:0006813|GO:0006811|GO:0006810|GO:0006813|GO:0030955|GO:0005267|GO:0005216|GO:0005244|GO:0030955|GO:0005267|GO:0005216|GO:0005244	KCNIP1	-	ILMN_1219628	953	S	NP_081674.2	NM_027398.2	ILMN_214486	NM_027398.2	Kchip1.2; AI842357; 2900046L02Rik; KCHIP1; AW494471; 3202002F18Rik	ILMN_214486
620041	0.0458471	-1.30746	Hps3	12807	Mus musculus Hermansky-Pudlak syndrome 3 homolog (human) (Hps3), mRNA.	GO:0006996|GO:0006996	GO:0005737|GO:0005737		chr3	20188394	20188443	CGGACTCTTGTCTGGCTGTTAACATGACTTGTTTACACATATTTTCAGCC	NM_080634.2	31560000	GO:0005737|GO:0005737|GO:0006996|GO:0006996	HPS3	-	ILMN_2994287	3633	S	NP_542365.2	NM_080634.2	ILMN_221941	NM_080634.2	coa	ILMN_221941
6560066	0.0214518	-1.31426	Armcx5	494468	Mus musculus armadillo repeat containing, X-linked 5 (Armcx5), mRNA.			GO:0005488	chrX	131093282	131093331	TGACCAGAAACTCCAAGACTTAACAGACCACAGTGACCCTGATGTGAGAG	NM_001009575.2	85662390	GO:0005488	ARMCX5	+	ILMN_3001013	2416	S	NP_001009575.2	NM_001009575.2	ILMN_230946	NM_001009575.2	AW556585; MGC38735	ILMN_230946
4610167	0.00651675	-1.38287	Ift20	55978	Mus musculus intraflagellar transport 20 homolog (Chlamydomonas) (Ift20), mRNA.		GO:0005814|GO:0005814|GO:0005814		chr11	78356182	78356231	GTGGTCTAATTGAGCTTGTTGATCAGCTTGCCAAAGAAGCAGAGAACGAG	NM_018854.3	32129288	GO:0005814|GO:0005814|GO:0005814	IFT20	+	ILMN_2671767	527	S	NP_061342.1	NM_018854.3	ILMN_209051	NM_018854.3	0610009H04Rik; RP23-399H5.8; AU015496	ILMN_209051
5080301	0.0101453	-1.34997	Rev3l	19714	Mus musculus REV3-like, catalytic subunit of DNA polymerase zeta RAD54 like (S. cerevisiae) (Rev3l), mRNA.	GO:0006974|GO:0006281|GO:0006260	GO:0005634	GO:0016779|GO:0046872|GO:0008270|GO:0003677|GO:0000166|GO:0008408|GO:0003887|GO:0016740	chr10	39563799	39563848	CATGCTGCTCTCTGGATAGCTTACTTCTTACAATGTACAAATTCCGCATC	NM_011264.1	33859615	GO:0005634|GO:0006974|GO:0006281|GO:0006260|GO:0016779|GO:0046872|GO:0008270|GO:0003677|GO:0000166|GO:0008408|GO:0003887|GO:0016740	REV3L	+	ILMN_1236221	9843	S	NP_035394.1	NM_011264.1	ILMN_219245	NM_011264.1	Rev3; Rev; Sez4	ILMN_219245
4570181	0.00313733	-1.49628	5330414D10Rik	245867	Mus musculus protein-L-isoaspartate (D-aspartate) O-methyltransferase domain containing 2 (Pcmtd2), mRNA.				chr2	181591461	181591510	GGTTGTTCTTGATGTTAACTCTGATTGTTAGCTAGACTTTTGTTACCTGG	NM_153594.2	31559900		5330414D10RIK	+	ILMN_2647084	2815	S	NP_705822.1	NM_153594.2	ILMN_214351	NM_153594.2	AI314201; 5330414D10Rik; MGC36470	ILMN_214351
3130102	0.0291434	-1.49202	Usp14									CAGAACCAAGCCACTTGTGCATCTTCAATCTTAAGACTACGGGAAATTAC	NM_021522.2	31560312		USP14		ILMN_2465770	13	S		NM_021522.2	ILMN_188200	scl0002220.1_34		ILMN_188200
270605	0.0126044	-1.33028	Prkcm	18760	Mus musculus protein kinase C, mu (Prkcm), mRNA.	GO:0007242|GO:0006468|GO:0007242|GO:0006468|GO:0007242|GO:0006468		GO:0004674|GO:0005524|GO:0046872|GO:0008270|GO:0000166|GO:0016740|GO:0016301|GO:0004672|GO:0019992|GO:0004674|GO:0005524|GO:0046872|GO:0008270|GO:0000166|GO:0016740|GO:0016301|GO:0004672|GO:0019992|GO:0004674|GO:0005524|GO:0046872|GO:0008270|GO:0000166|GO:0016740|GO:0016301|GO:0004672|GO:0019992	chr12	51218036	51218085	CGGTCAGGTTTAACATTTGCCTTGCAGAACTGCCATTATTTTCTGTCAGA	NM_008858.1	6679350	GO:0007242|GO:0006468|GO:0007242|GO:0006468|GO:0007242|GO:0006468|GO:0004674|GO:0005524|GO:0046872|GO:0008270|GO:0000166|GO:0016740|GO:0016301|GO:0004672|GO:0019992|GO:0004674|GO:0005524|GO:0046872|GO:0008270|GO:0000166|GO:0016740|GO:0016301|GO:0004672|GO:0019992|GO:0004674|GO:0005524|GO:0046872|GO:0008270|GO:0000166|GO:0016740|GO:0016301|GO:0004672|GO:0019992	PRKCM	-	ILMN_2647484	2931	S	NP_032884.1	NM_008858.1	ILMN_214388	NM_008858.1	PKD; PKD1; Pkcm	ILMN_214388
3060497	0.0438644	-1.29801	Ctnnb1	12387	Mus musculus catenin (cadherin associated protein), beta 1 (Ctnnb1), mRNA.	GO:0001708|GO:0016337|GO:0045595|GO:0010003|GO:0045667|GO:0045669|GO:0045449|GO:0030900|GO:0000122|GO:0016331|GO:0050875|GO:0050808|GO:0045671|GO:0007398|GO:0042475|GO:0007507|GO:0048469|GO:0006355|GO:0001709|GO:0045453|GO:0006350|GO:0007155|GO:0001501|GO:0042733|GO:0009953|GO:0045892|GO:0035116|GO:0000904|GO:0035117|GO:0030324|GO:0016055|GO:0001569|GO:0009954|GO:0030154|GO:0007268|GO:0042127|GO:…	GO:0005634|GO:0016020|GO:0005856|GO:0016328|GO:0045177|GO:0016323|GO:0005913|GO:0030027|GO:0005912|GO:0005667|GO:0005624|GO:0005737|GO:0005911|GO:0005886|GO:0005634|GO:0016020|GO:0005856|GO:0016328|GO:0045177|GO:0016323|GO:0005913|GO:0030027|GO:0005912|GO:0005667|GO:0005624|GO:0005737|GO:0005911|GO:0005886	GO:0003700|GO:0003677|GO:0003713|GO:0005488|GO:0045294|GO:0005198|GO:0003682|GO:0005515|GO:0045296|GO:0003700|GO:0003677|GO:0003713|GO:0005488|GO:0045294|GO:0005198|GO:0003682|GO:0005515|GO:0045296	chr9	120869085	120869134	GGAGTGACTCACGCAGTGAAGAATGCACACGAATGGATCACAAGATGGCG	NM_007614.2	31560726	GO:0005634|GO:0016020|GO:0005856|GO:0016328|GO:0045177|GO:0016323|GO:0005913|GO:0030027|GO:0005912|GO:0005667|GO:0005624|GO:0005737|GO:0005911|GO:0005886|GO:0005634|GO:0016020|GO:0005856|GO:0016328|GO:0045177|GO:0016323|GO:0005913|GO:0030027|GO:0005912|GO:0005667|GO:0005624|GO:0005737|GO:0005911|GO:0005886|GO:0001708|GO:0016337|GO:0045595|GO:0010003|GO:0045667|GO:0045669|GO:0045449|GO:0030900|GO:…	CTNNB1	+	ILMN_2696575	3008	S	NP_031640.1	NM_007614.2	ILMN_218498	NM_007614.2	Catnb; Mesc	ILMN_218498
160386	0.0225396	-1.39855	Tsn									CCAGATCGGGAAAAAGGGTTTCATCTGGATGTGGAAGATTATCTCTCAGG	NM_011650.2	24528551		TSN		ILMN_1240067	1	S		NM_011650.2	ILMN_187695	scl16396.6_171		ILMN_187695
1510523	0.0121482	-1.45099	Pcf11	74737	Mus musculus cleavage and polyadenylation factor subunit homolog (S. cerevisiae) (Pcf11), mRNA.				chr7	99793141	99793190	CCCTGTGAAAGTCCCAAAGTTAAGGAAGAACAAATTGATGCCCCACCAGC	NM_029078.2	50897275		PCF11	-	ILMN_3160194	4807	S	NP_083354.2	NM_029078.2	ILMN_232464	NM_029078.2	KIAA0824; C77803; 5730417B17Rik; 2500001H09Rik	ILMN_232464
4610767	0.00871195	-1.42407	2900064A13Rik									GAAAAACCCAGCTTTCATCCTTTGTATGAGGTCAATATTAATGTCACTGA	NM_133749	19526955		2900064A13RIK		ILMN_2755059	931	S			ILMN_192902	scl098979.1_88		ILMN_192902
2340192	0.0342454	-1.3683	Fstl5									GTCCCGTCCACTGTTTAAAATCTTTTGTGCCTTGAAGGAAATGTCATGGA	NM_178673.2	31341014		FSTL5		ILMN_2690540	3373	S		NM_178673.2	ILMN_218020	scl0213262.16_329		ILMN_218020
4830240	0.0360619	-1.35243	Klhl2									GTTGAGGGGTGAAACTGCTGGCTTTTATAAGTATCTTTGATTACATGACT	NM_178633.1	30519986		KLHL2		ILMN_2686047	2042	S		NM_178633.1	ILMN_217658	scl077113.1_28		ILMN_217658
1300025	0.0196008	-1.36916	Tada2l	217031	Mus musculus transcriptional adaptor 2 (ADA2 homolog, yeast)-like (Tada2l), mRNA.	GO:0006350|GO:0006355|GO:0045449|GO:0006350|GO:0006355|GO:0045449	GO:0005634|GO:0005694|GO:0005634|GO:0005694	GO:0003677|GO:0003677	chr11	83895668	83895717	CCGGAGACTTGTGTTGGATTCTTGCTGTGAGAAGAAGGAGAGACACTGGG	NM_172562.1	27369795	GO:0005634|GO:0005694|GO:0005634|GO:0005694|GO:0006350|GO:0006355|GO:0045449|GO:0006350|GO:0006355|GO:0045449|GO:0003677|GO:0003677	TADA2L	-	ILMN_2774803	1516	S	NP_766150.1	NM_172562.1	ILMN_218899	NM_172562.1	D030022J10Rik; AV319371	ILMN_218899
160253	0.0115516	-1.43706	Snx7									GGCTGTGCCCTTTACAAAGAGGATGACAAATGATTTTTGCACTGTCTGGA	XM_131162.3	28544843		SNX7		ILMN_2760244	1442	S		XM_131162.3	ILMN_218435	scl0001945.1_52		ILMN_218435
4490154	0.0105706	-1.33616	Ndufs4	17993	Mus musculus NADH dehydrogenase (ubiquinone) Fe-S protein 4 (Ndufs4), mRNA.	GO:0006118|GO:0006118|GO:0006118|GO:0006118	GO:0005739|GO:0005747|GO:0005739|GO:0005747|GO:0005739|GO:0005747|GO:0005739|GO:0005747	GO:0016491|GO:0016651|GO:0008137|GO:0003954|GO:0016491|GO:0016651|GO:0008137|GO:0003954|GO:0016491|GO:0016651|GO:0008137|GO:0003954|GO:0016491|GO:0016651|GO:0008137|GO:0003954	chr13	115078880	115078929	GTCAGCTGTGCACTATTTATAGTCCATGGATAATGCACCTCTTAATCTCC	NM_010887.1	6754813	GO:0005739|GO:0005747|GO:0005739|GO:0005747|GO:0005739|GO:0005747|GO:0005739|GO:0005747|GO:0006118|GO:0006118|GO:0006118|GO:0006118|GO:0016491|GO:0016651|GO:0008137|GO:0003954|GO:0016491|GO:0016651|GO:0008137|GO:0003954|GO:0016491|GO:0016651|GO:0008137|GO:0003954|GO:0016491|GO:0016651|GO:0008137|GO:0003954	NDUFS4	-	ILMN_2663694	556	S	NP_035017.1	NM_010887.1	ILMN_212301	NM_010887.1	6720411N02Rik; C1-18k	ILMN_212301
2190193	0.0360824	-1.48945	Gnl2									CACGGCAGCAACAATCCAAAAAAGTTGGTGTGCGTTACTACGAGACACAC	NM_145552	21704087		GNL2		ILMN_2770686	2141	S			ILMN_223864	scl24979.20.1_9		ILMN_223864
4810458	0.0303414	-1.42195	2310075A12Rik	69091	Mus musculus vacuolar protein sorting 26 homolog B (yeast) (Vps26b), mRNA.	GO:0006886|GO:0006810|GO:0015031	GO:0016020		chr9	26815436	26815485	GCTGCAGTGTTTACATGTTTCTTAATGTGTTGTCTTTTCAATGGCTGTAT	NM_178027.3	32129295	GO:0016020|GO:0006886|GO:0006810|GO:0015031	2310075A12RIK	-	ILMN_2631192	3437	S	NP_821170.1	NM_178027.3	ILMN_212871	NM_178027.3	2310075A12Rik; 1810012I05Rik	ILMN_212871
2140711	0.0157838	-1.49695	Arnt2	11864	Mus musculus aryl hydrocarbon receptor nuclear translocator 2 (Arnt2), mRNA.	GO:0006355|GO:0000160|GO:0007165|GO:0001666|GO:0009636|GO:0045944|GO:0006350|GO:0045449|GO:0007417|GO:0045941|GO:0001701|GO:0009410	GO:0005667|GO:0005634	GO:0005061|GO:0003700|GO:0003677|GO:0046982|GO:0004871|GO:0030528|GO:0017162|GO:0004872	chr7	91395321	91395370	GCTAATCCCTAATAGCAAGGCAAAATTAAAGCCCTCTTTGTATGTGGCCA	NM_007488.2	34328094	GO:0005667|GO:0005634|GO:0006355|GO:0000160|GO:0007165|GO:0001666|GO:0009636|GO:0045944|GO:0006350|GO:0045449|GO:0007417|GO:0045941|GO:0001701|GO:0009410|GO:0005061|GO:0003700|GO:0003677|GO:0046982|GO:0004871|GO:0030528|GO:0017162|GO:0004872	ARNT2	-	ILMN_2616509	5303	S	NP_031514.2	NM_007488.2	ILMN_211506	NM_007488.2	Hif-2b; mKIAA0307	ILMN_211506
1850468	0.0128638	-1.47765	Ptpra	19262	Mus musculus protein tyrosine phosphatase, receptor type, A (Ptpra), mRNA.	GO:0007185|GO:0008286|GO:0006468|GO:0006470	GO:0005886|GO:0016021|GO:0016020	GO:0016787|GO:0004725|GO:0004872|GO:0004721	chr2	130379348	130379397	CCTGTTAGGTGGAGATTTTGTATGTAAATGTGTTAGCACTGATAGTCCTT	NM_008980.1	6679556	GO:0005886|GO:0016021|GO:0016020|GO:0007185|GO:0008286|GO:0006468|GO:0006470|GO:0016787|GO:0004725|GO:0004872|GO:0004721	PTPRA	+	ILMN_2607022	2640	S	NP_033006.1	NM_008980.1	ILMN_210576	NM_008980.1	PTPalpha; MGC118095; RPTRalpha; PTP[a]; Ptpa; RPTR[a]	ILMN_210576
4830121	0.0460527	-1.50149	2010012C16Rik	66441	Mus musculus RIKEN cDNA 2010012C16 gene (2010012C16Rik), mRNA.				chr6	131250315	131250364	GTGTTCAGCCTCATTGGTCTACACTTCAAGATTAAGCCAATTTGAATGGG	NM_025564.1	13385001		2010012C16RIK	-	ILMN_1223176	483	S	NP_079840.1	NM_025564.1	ILMN_216019	NM_025564.1	magoh; mago	ILMN_216019
6110132	0.0179241	-1.27986	Srp9	27058	Mus musculus signal recognition particle 9 (Srp9), mRNA.	GO:0006605|GO:0045900|GO:0006605|GO:0045900	GO:0030529|GO:0005786|GO:0030529|GO:0005786	GO:0003723|GO:0003723	chr1	184061930	184061979	GCTGCAGTGGTATGTTTCTTTTGGAGTACAACATGTATGCCGTTTACAAC	NM_012058.2	31560508	GO:0030529|GO:0005786|GO:0030529|GO:0005786|GO:0006605|GO:0045900|GO:0006605|GO:0045900|GO:0003723|GO:0003723	SRP9	+	ILMN_1260348	759	S	NP_036188.1	NM_012058.2	ILMN_213903	NM_012058.2	9kDa	ILMN_213903
610095	0.0239883	-1.81936	Trim2	80890	Mus musculus tripartite motif protein 2 (Trim2), mRNA. XM_984114 XM_984144 XM_984172 XM_984200 XM_984238 XM_984275 XM_984313		GO:0005737|GO:0005622|GO:0005737|GO:0005622	GO:0008270|GO:0046872|GO:0017022|GO:0005515|GO:0008270|GO:0046872|GO:0017022|GO:0005515	chr3	84024732	84024781	GGGAGAAACAAGACTCGAGTGTATATCGTTACCATGCACAAAAGTCTCAG	NM_030706.1	14010848	GO:0005737|GO:0005622|GO:0005737|GO:0005622|GO:0008270|GO:0046872|GO:0017022|GO:0005515|GO:0008270|GO:0046872|GO:0017022|GO:0005515	TRIM2	-	ILMN_2445505	2	S	NP_109631.1	NM_030706.1	ILMN_187599	NM_030706.1	narf; KIAA0517; mKIAA0517	ILMN_187599
3520463	0.01037	-1.33824	Ccdc59	52713	Mus musculus coiled-coil domain containing 59 (Ccdc59), mRNA.				chr10	105251217	105251266	GACTAAAAAGGGCCAGCCTAACCTGAATTTACAGATGGAGTATCTTCTGC	NM_025602.1	13385057		CCDC59	+	ILMN_2877436	675	S	NP_079878.1	NM_025602.1	ILMN_212729	NM_025602.1	D10Ertd718e; 2300004H16Rik	ILMN_212729
4860711	0.00551337	-1.53734	Foxg1	15228	Mus musculus forkhead box G1 (Foxg1), mRNA.	GO:0042472|GO:0006350|GO:0009953|GO:0016199|GO:0045665|GO:0030900|GO:0006355|GO:0007275|GO:0045787	GO:0005667|GO:0005634	GO:0043565|GO:0003700|GO:0003677	chr12	50487673	50487722	ACCTTGCAAATATGTAACCTGTGTTGCGCAAATGCCGCATCAATTTGAGT	NM_008241.1	6679842	GO:0005667|GO:0005634|GO:0042472|GO:0006350|GO:0009953|GO:0016199|GO:0045665|GO:0030900|GO:0006355|GO:0007275|GO:0045787|GO:0043565|GO:0003700|GO:0003677	FOXG1	+	ILMN_2599125	2766	S	NP_032267.1	NM_008241.1	ILMN_209777	NM_008241.1	Hfh9; Hfhbf1; BF-1; Bf1; 2900064B05Rik	ILMN_209777
7560424	0.0399712	-1.28729	2810036L13Rik									GACACGAACACACTTGTATGGTATGCACTCAAACTCAGATTGCTGTTTCT	NM_144802.2	33667081		2810036L13RIK		ILMN_2768850	2518	S		NM_144802.2	ILMN_214157	scl0072692.1_148		ILMN_214157
1190059	0.0197404	-1.46211	2310047O13Rik									ATTAGATCCAGAAGGACTAGGAATCATATTGTTGGGTCCATTTCTTCAAG	NM_024185.3	31981446		2310047O13RIK		ILMN_1259621	1233	S		NM_024185.3	ILMN_212442	scl0003179.1_0		ILMN_212442
2320086	0.0472752	-1.44548	2900001O04Rik									CTGGATACTGGTGTGTCAGAGATGGATTCATTTTACTGTCAAGATTGAGT	NM_026213.2	42475980		2900001O04RIK		ILMN_2615628	1691	S		NM_026213.2	ILMN_211412	scl48128.6_4		ILMN_211412
3420736	0.038052	-1.30601	5230400G24Rik	75734	Mus musculus RIKEN cDNA 5230400G24 gene (5230400G24Rik), mRNA.				chr1	82748708	82748757	ACATCTCAACTGTAATGCTTTCTAAGTCACAGTGCTGTGCAGGACTGAAG	NM_029409.2	40254162		5230400G24RIK	+	ILMN_2998593	1609	S	NP_083685.2	NM_029409.2	ILMN_209733	NM_029409.2	AI314724	ILMN_209733
6270564	0.0337023	-1.31306	AW060766									GGGAATCTTTCTGTAGCTTTGTGTTTTGTATGCTCTGGATTCATAACTGG	NM_198033.1	37574139		AW060766		ILMN_2706827	4688	S		NM_198033.1	ILMN_219288	scl21117.18_194		ILMN_219288
5870241	0.0217164	-1.64151	Txn1	22166	Mus musculus thioredoxin 1 (Txn1), mRNA.	GO:0006810|GO:0006118|GO:0006810|GO:0006118	GO:0005739|GO:0005739	GO:0009055|GO:0015035|GO:0009055|GO:0015035	chr4	57956727	57956776	ATCATGCTCTGAAAAGTGTAACCAGCTACCAGCTGTTTAAAACCTGTACC	NM_011660.3	123701799	GO:0005739|GO:0005739|GO:0006810|GO:0006118|GO:0006810|GO:0006118|GO:0009055|GO:0015035|GO:0009055|GO:0015035	TXN1	-	ILMN_3009572	519	S	NP_035790.1	NM_011660.3	ILMN_192535	NM_011660.3	Txn; AW550880; ADF	ILMN_192535
150367	0.00907044	-1.46906	Cacybp									GCTGGGAGATAGAATACAGAAGTGTTTGTCTGTAGTTGACATTAGATCCC	NM_009786	33468884		CACYBP		ILMN_2638958	1117	S			ILMN_194476	scl16071.6_96		ILMN_194476
780243	0.00581241	-1.5169	Cryzl1	66609	Mus musculus crystallin, zeta (quinone reductase)-like 1 (Cryzl1), mRNA.			GO:0008270|GO:0016491|GO:0008270|GO:0016491	chr16	91689795	91689844	GGGACATTCCAAAAGCTTCTTTTAGTTATTGTATCTGTACACTTTGCCTC	NM_133679.1	21617846	GO:0008270|GO:0016491|GO:0008270|GO:0016491	CRYZL1	-	ILMN_1246295	1311	S	NP_598440.1	NM_133679.1	ILMN_214507	NM_133679.1	2410006O11Rik; 2210407J23Rik	ILMN_214507
3140681	0.0432265	-1.46813	Ndrg4									GAGCCTAATTTTGTGTATTCTGTTTGGTGGCTGATAAAGAGACTTTGAGA	NM_145602.1	21704211		NDRG4		ILMN_2751854	2613	S		NM_145602.1	ILMN_222585	scl0234593.14_96		ILMN_222585
5820672	0.0142544	-1.51631	Tcp1									GTTAAAAGTTCTTTTGGGCCAGTTGGCTTGGATAAAATGTTGGTGGATGA	NM_013686.1	7305564		TCP1		ILMN_2774140	146	S		NM_013686.1	ILMN_216953	scl51111.10.24_9		ILMN_216953
1710307	0.00940231	-1.41994	Paip2	67869	Mus musculus polyadenylate-binding protein-interacting protein 2 (Paip2), mRNA.	GO:0006417|GO:0006445		GO:0003674	chr18	35743035	35743084	CTTCATATTTGAGTAGGTTAAGCTGCCATACGTGTTCAGTGTGAATAGTG	NM_026420.1	13385917	GO:0006417|GO:0006445|GO:0003674	PAIP2	+	ILMN_1258515	1300	S	NP_080696.1	NM_026420.1	ILMN_212185	NM_026420.1	AU045972; 2310050K10Rik	ILMN_212185
1690528	0.0135766	-1.47227	Snx3	54198	Mus musculus sorting nexin 3 (Snx3), mRNA.	GO:0007242|GO:0015031|GO:0006810|GO:0007242|GO:0015031|GO:0006810		GO:0005515|GO:0035091|GO:0003674|GO:0005515|GO:0035091|GO:0003674	chr10	42223189	42223238	CAAAACCCGAGACCATTAATGATTCATCCGCACCAATGAAGAAGTTGTAA	NM_017472.2	31560432	GO:0007242|GO:0015031|GO:0006810|GO:0007242|GO:0015031|GO:0006810|GO:0005515|GO:0035091|GO:0003674|GO:0005515|GO:0035091|GO:0003674	SNX3	+	ILMN_1241268	807	S	NP_059500.2	NM_017472.2	ILMN_210090	NM_017472.2	SDP3; MGC151262; MGC151266	ILMN_210090
4050167	0.0040021	-1.51752	D130060C09Rik	319996	Mus musculus cancer susceptibility candidate 4 (Casc4), transcript variant 1, mRNA.				chr2	121627012	121627061	GTTGGTTCCTCTGTTATAAAAGCAGTCACTTGATTTTATGGTACCTATCT	NM_177054.3	39930596		D130060C09RIK	+	ILMN_1246107	3307	S	NP_796028.2	NM_177054.3	ILMN_211277	NM_177054.3	VGFG2573; D130060C09Rik	ILMN_211277
1780600	0.0462791	-1.43311	Pbef1	59027	Mus musculus pre-B-cell colony-enhancing factor 1 (Pbef1), mRNA.	GO:0019363|GO:0009435|GO:0019363|GO:0009435	GO:0005737|GO:0005737	GO:0016757|GO:0016740|GO:0047280|GO:0004516|GO:0016757|GO:0016740|GO:0047280|GO:0004516	chr12	33536352	33536401	CTATAGTTGGTATGTCTTAAATGAATTGCTGGAGTGGGTAGTGAGTGTAC	NM_021524.1	10946947	GO:0005737|GO:0005737|GO:0019363|GO:0009435|GO:0019363|GO:0009435|GO:0016757|GO:0016740|GO:0047280|GO:0004516|GO:0016757|GO:0016740|GO:0047280|GO:0004516	PBEF1	+	ILMN_2821850	2525	S	NP_067499.1	NM_021524.1	ILMN_212748	NM_021524.1	Visfatin; Pbef; AI314458; 1110035O14Rik; Nampt	ILMN_212748
1780402	0.0332513	-1.34968	5730555F13Rik									GTTCCCTGCATTTCGGAGTATTATGTAACCTATTTTTGCAGAAGGTACTG	NM_025690	23956133		5730555F13RIK		ILMN_1252121	1935	S			ILMN_189502	scl066660.3_29		ILMN_189502
3990372	0.0173108	-1.65043	4930485D02Rik	75812	Mus musculus taspase, threonine aspartase 1 (Tasp1), mRNA.			GO:0008233|GO:0016787|GO:0004298	chr2	139525285	139525334	TATGGTGTCAGTTTAAGTGGATGGTGTGGTAACTTAAACTCTTGTTCTCA	NM_175225.2	31340653	GO:0008233|GO:0016787|GO:0004298	4930485D02RIK	-	ILMN_2714138	2066	S	NP_780434.1	NM_175225.2	ILMN_219832	NM_175225.2	AW986064; 4930485D02Rik	ILMN_219832
3140110	0.0144239	-1.37475	Ptma									GTGTATGTACCTAGCTGTACTATAAGTAGTTGGTTTGTATGAGATGGTTA	NM_008972.1	7110704		PTMA		ILMN_2755660	997	S		NM_008972.1	ILMN_222844	scl019231.6_192		ILMN_222844
2690017	0.0137088	-1.33967	2010204I15Rik	229593	Mus musculus golgi phosphoprotein 3-like (Golph3l), mRNA.		GO:0005794	GO:0003674	chr3	95422894	95422943	GGGCAAAAGCCAGGCCATGTATAATCTAGCAGCTCATATTATCTTCCCCT	NM_146133.2	31543170	GO:0005794|GO:0003674	2010204I15RIK	+	ILMN_1235179	2541	S	NP_666245.1	NM_146133.2	ILMN_216384	NM_146133.2	AW549227; C77637; AU015439; MGC28597; GPP34R; 2010204I15Rik	ILMN_216384
4640242	0.0218601	-1.26929	D10627	234358	Mus musculus cDNA sequence D10627 (D10627), mRNA.		GO:0005634|GO:0005622	GO:0008270|GO:0046872|GO:0003676	chr8	71752786	71752835	ATGTAATCAGTGTGGTAAAGCCTTTTCGGAACCCAGCAGTCTCCAAATGC	NM_001013379.2	110681697	GO:0005634|GO:0005622|GO:0008270|GO:0046872|GO:0003676	D10627	+	ILMN_2912111	1344	S	NP_001013397.2	NM_001013379.2	ILMN_230802	NM_001013379.2		ILMN_230802
5050326	0.00544248	-1.33185	D0HXS9928E	108160	Mus musculus DNA segment, human DXS9928E (D0HXS9928E), mRNA.				chrX	70571097	70571146	GGCAACACGATGCAGCAGTTCCTACAGAAAGCACTAGAGATCTTGCGGAA	NM_138607.1	20070431		D0HXS9928E	+	ILMN_2687799	840	S	NP_613073.1	NM_138607.1	ILMN_217806	NM_138607.1	XAP-5	ILMN_217806
5900368	0.0427652	-1.3013	Gpm6a	234267	Mus musculus glycoprotein m6a (Gpm6a), mRNA.		GO:0016020|GO:0016020|GO:0016020		chr8	56146138	56146187	GTGCCAACAGCTTGATGGTGGCGTTTTTGAAATGTAGAACAAAGTGCTTG	NM_153581.2	31981997	GO:0016020|GO:0016020|GO:0016020	GPM6A	+	ILMN_2909336	3129	S	NP_705809.1	NM_153581.2	ILMN_217544	NM_153581.2	M6A; Gpm6; MGC38999	ILMN_217544
5560674	0.0256915	-1.45444	Bhlhb5	59058	Mus musculus basic helix-loop-helix domain containing, class B5 (Bhlhb5), mRNA.			GO:0016564	chr3	18249358	18249407	GGAAGAAGCTATTTACCCAAAGCGAGCTTTCAGTTTTAGTTTGCATGGCG	NM_021560.2	31981199	GO:0016564	BHLHB5	+	ILMN_2743082	2806	S	NP_067535.2	NM_021560.2	ILMN_221986	NM_021560.2	Beta3	ILMN_221986
2810072	0.02205	-1.27016	Cyb5	109672	Mus musculus cytochrome b-5 (Cyb5), mRNA.	GO:0006631|GO:0006810	GO:0005792|GO:0005783|GO:0005739|GO:0016020	GO:0005506|GO:0046872|GO:0004768	chr18	85013788	85013837	CCGAAGCCGAAGAACTAAAAGACTGCCCCAGAGCGGGGAGAAAAGAAGCC	NM_025797.1	13385267	GO:0005792|GO:0005783|GO:0005739|GO:0016020|GO:0006631|GO:0006810|GO:0005506|GO:0046872|GO:0004768	CYB5	+	ILMN_2966632	481	S	NP_080073.1	NM_025797.1	ILMN_244031	NM_025797.1	0610009N12Rik	ILMN_244031
1090053	0.0103449	-1.69055	A030009H04Rik	80515	Mus musculus RIKEN cDNA A030009H04 gene (A030009H04Rik), mRNA.				chr11	69156012	69156061	GAGTATAAATTTCAAGTGACTATCTCCAGAGCCGATAGCAGTGTTAATGT	NM_020591.1	10181135		A030009H04RIK	+	ILMN_2627765	1594	S	NP_065616.1	NM_020591.1	ILMN_212556	NM_020591.1	MNCb-2875; AA589459; 2310043C11Rik; AB041807	ILMN_212556
2340376	0.0225768	-1.33902	C030034J04Rik	19647	Mus musculus retinoblastoma binding protein 6 (Rbbp6), transcript variant 2, mRNA.	GO:0016567|GO:0016567	GO:0005634|GO:0000151|GO:0005634|GO:0000151	GO:0005515|GO:0003676|GO:0046872|GO:0008270|GO:0004842|GO:0003674|GO:0005515|GO:0003676|GO:0046872|GO:0008270|GO:0004842|GO:0003674	chr7	122770658	122770707	GCAGAACACAGGGCTGTCCTAACGGGTCTGTAAATTTAATGGTTCTCTAT	NM_175023.1	27923918	GO:0005634|GO:0000151|GO:0005634|GO:0000151|GO:0016567|GO:0016567|GO:0005515|GO:0003676|GO:0046872|GO:0008270|GO:0004842|GO:0003674|GO:0005515|GO:0003676|GO:0046872|GO:0008270|GO:0004842|GO:0003674	C030034J04RIK	+	ILMN_1244956	1344	S	NP_778188.1	NM_175023.1	ILMN_209748	NM_175023.1	AI316869; MGC32263; C77662; C030034J04Rik; P2P-R; PACT; 4933422O15Rik	ILMN_209748
3940148	0.0188222	-1.67916	2400006A19Rik	66413	Mus musculus proteasome (prosome, macropain) 26S subunit, non-ATPase, 6 (Psmd6), mRNA.	GO:0006510|GO:0006510	GO:0000502|GO:0043234|GO:0005829|GO:0000502|GO:0043234|GO:0005829	GO:0005488|GO:0016887|GO:0005488|GO:0016887	chr14	14946718	14946767	GCGCCTCATTACCGATACTATGTAAGAGAAATGAGAATCCATGCGTACAG	NM_025550.2	46049021	GO:0000502|GO:0043234|GO:0005829|GO:0000502|GO:0043234|GO:0005829|GO:0006510|GO:0006510|GO:0005488|GO:0016887|GO:0005488|GO:0016887	2400006A19RIK	-	ILMN_1241910	885	S	NP_079826.2	NM_025550.2	ILMN_208995	NM_025550.2	2400006A19Rik	ILMN_208995
1450112	0.0258264	-1.34735	Tomm70a	28185	Mus musculus translocase of outer mitochondrial membrane 70 homolog A (yeast) (Tomm70a), mRNA.		GO:0019867|GO:0016021|GO:0005739|GO:0016020	GO:0005515|GO:0004872|GO:0005488	chr16	57043092	57043141	TATTTGCATGGCTGTATTTACATTAATAGGGACATCTTCTACTCTTCTCC	NM_138599.2	27552759	GO:0019867|GO:0016021|GO:0005739|GO:0016020|GO:0005515|GO:0004872|GO:0005488	TOMM70A	+	ILMN_1234112	20	S	NP_613065.2	NM_138599.2	ILMN_186247	NM_138599.2	D16Ium22; Tom70; D16Wsu109e; D16Ium22e; mKIAA0719; 2610044B22Rik	ILMN_186247
990500	0.0441696	-1.33738	Dicer1									GGCAGCATTCTCCAGGGGTCTTGACTGACTTGCGCTCTGCCCTTGTCAAT	NM_148948.1	22507358		DICER1		ILMN_1215331	5412	S		NM_148948.1	ILMN_221038	scl42096.25.1_25		ILMN_221038
3190524	0.00791077	-1.37035	Nanos2	378430	Mus musculus nanos homolog 2 (Drosophila) (Nanos2), mRNA.	GO:0007275|GO:0030154|GO:0007283|GO:0006417|GO:0006445		GO:0046872|GO:0008270|GO:0003723|GO:0003674	chr7	19574201	19574250	GGGGCAGAGAAGAATGCCAGTTGGGTTTTATGCTATCTAGGAGGTTGGCT	NM_194064.1	34610230	GO:0007275|GO:0030154|GO:0007283|GO:0006417|GO:0006445|GO:0046872|GO:0008270|GO:0003723|GO:0003674	NANOS2	+	ILMN_2637484	1329	S	NP_918953.1	NM_194064.1	ILMN_213483	NM_194064.1	nos2	ILMN_213483
2900224	0.0270007	-1.3178	Ddx5									GTCGCCGAGGCCTTCTCTCCGCGACTCGTCGCCGCAGGATTCTACTTTCA	NM_007840.1	6681156		DDX5		ILMN_1215167	75	S		NM_007840.1	ILMN_213843	scl0013207.1_56		ILMN_213843
6900671	0.0221456	-1.29126	Prosc	114863	Mus musculus proline synthetase co-transcribed (Prosc), transcript variant 3, mRNA.				chr8	28159730	28159779	CTACAGAACCACTGAAGGTGATGGTCCAGATTAACACCAGCGGAGAGGAC	NM_001039078.2	119829189		PROSC	+	ILMN_3129825	428	A	NP_001034167.1	NM_001039078.2	ILMN_238181	NM_001039078.2	2200002F22Rik; 1700024N20Rik	ILMN_238181
2490370	0.0430872	-1.25344	Asb3									TTTTACAGAGGCTTACTCAGACACGTGTTCTACGGTTGGACTTGCTGCCA	NM_023906	31340580		ASB3		ILMN_2663555	126	S			ILMN_192974	scl41736.11_427		ILMN_192974
3180132	0.0324645	-1.34928	Kif2a	16563	Mus musculus kinesin family member 2A (Kif2a), mRNA.	GO:0007017|GO:0007018|GO:0007017|GO:0007018|GO:0007017|GO:0007018	GO:0005875|GO:0005874|GO:0005871|GO:0005875|GO:0005874|GO:0005871|GO:0005875|GO:0005874|GO:0005871	GO:0003777|GO:0000166|GO:0005524|GO:0003774|GO:0003777|GO:0000166|GO:0005524|GO:0003774|GO:0003777|GO:0000166|GO:0005524|GO:0003774	chr13	107751785	107751834	GCAAGACTGAGCAATTTTGAACCCTTTGCGTGCATGCATACCTCATGAGT	NM_008442.1	6680559	GO:0005875|GO:0005874|GO:0005871|GO:0005875|GO:0005874|GO:0005871|GO:0005875|GO:0005874|GO:0005871|GO:0007017|GO:0007018|GO:0007017|GO:0007018|GO:0007017|GO:0007018|GO:0003777|GO:0000166|GO:0005524|GO:0003774|GO:0003777|GO:0000166|GO:0005524|GO:0003774|GO:0003777|GO:0000166|GO:0005524|GO:0003774	KIF2A	-	ILMN_2781689	3038	S	NP_032468.1	NM_008442.1	ILMN_223264	NM_008442.1	M-kinesin; Kns2; Kif2	ILMN_223264
5810156	0.0365455	-1.26734	Gpc5	103978	Mus musculus glypican 5 (Gpc5), mRNA.		GO:0005578|GO:0016020|GO:0005887|GO:0005578|GO:0016020|GO:0005887|GO:0005578|GO:0016020|GO:0005887	GO:0048503|GO:0048503|GO:0048503	chr14	114309616	114309665	CTTAGGCTGCATGGGTCCTTCTATGGTGGCCTGGCTGACCAGCTTTGTGT	NM_175500.2	31342031	GO:0005578|GO:0016020|GO:0005887|GO:0005578|GO:0016020|GO:0005887|GO:0005578|GO:0016020|GO:0005887|GO:0048503|GO:0048503|GO:0048503	GPC5	+	ILMN_2688985	1546	S	NP_780709.1	NM_175500.2	ILMN_217893	NM_175500.2	A230034F01Rik	ILMN_217893
3990326	0.0421148	-1.25249	Tipin	66131	Mus musculus timeless interacting protein (Tipin), mRNA.		GO:0005737|GO:0005634	GO:0005515	chr9	64102378	64102427	CACTGCTGATGGTCCACATGATGTTCCTTTCGCCAGTACACATGAAGAGG	NM_025372.1	21313607	GO:0005737|GO:0005634|GO:0005515	TIPIN	+	ILMN_2968907	791	S	NP_079648.1	NM_025372.1	ILMN_236940	NM_025372.1	1110018P21Rik; 1110005A05Rik	ILMN_236940
4070296	0.00135485	-1.37012	Mat2a									CTTCTTGCTGGGGAAATTACATCCAGAGCTGCCATTGATTACCAGAAAGT	NM_145569	31559936		MAT2A		ILMN_2593368	318	S			ILMN_209187	scl00232087.1_95		ILMN_209187
2070050	0.0151789	-1.29619	2810470D21Rik									CACGTGCTCATCCACACGCAAGAACGCCAGATCAAGTGTCCGAAGTGTGA	XM_125812.4	38090640		2810470D21RIK		ILMN_2524723	82	S		XM_125812.4	ILMN_196537	XM_125812.4		ILMN_196537
5390398	7.55449e-10	-50.3871	Jarid1d									CCTGTATGCGTTTCCCAAAATTTTACCATCAATATTCCTGGGACTAGCAT	NM_011419.1	33859625		JARID1D		ILMN_1224210	4938	S		NM_011419.1	ILMN_221054	scl0020592.1_22		ILMN_221054
5130750	0.0130329	-1.3359	Rap1gap	110351	Mus musculus Rap1 GTPase-activating protein (Rap1gap), mRNA.	GO:0007165		GO:0005096	chr4	137273916	137274795	ACGTGTCCACCAAGCTGCCATACACAGAAGGGGACGCTCAGCAGTTGCAG	NM_001081155.1	124487210	GO:0007165|GO:0005096	RAP1GAP	+	ILMN_2942117	1001	S	NP_001074624.1	NM_001081155.1	ILMN_229631	NM_001081155.1	1300019I11Rik; Rap1ga1; 2310004O14Rik; AI427470	ILMN_229631
3190653	0.0450566	-1.25157	Syt11	229521	Mus musculus synaptotagmin XI (Syt11), mRNA.	GO:0006810|GO:0006810	GO:0045202|GO:0005887|GO:0016020|GO:0008021|GO:0045202|GO:0005887|GO:0016020|GO:0008021	GO:0046872|GO:0005215|GO:0005509|GO:0046872|GO:0005215|GO:0005509	chr3	88576368	88576417	CTAAGAGGAAAGCGCAGCTAGCAACCAGGGATCGTACTGCAGGGGCAATC	NM_018804.3	124378013	GO:0045202|GO:0005887|GO:0016020|GO:0008021|GO:0045202|GO:0005887|GO:0016020|GO:0008021|GO:0006810|GO:0006810|GO:0046872|GO:0005215|GO:0005509|GO:0046872|GO:0005215|GO:0005509	SYT11	-	ILMN_3063644	104	I	NP_061274.2	NM_018804.3	ILMN_249709	NM_018804.3	1500004A13Rik; 3632445O20Rik; 6530420C11Rik; 5430404N14Rik; AI851970	ILMN_249709
1090220	0.0349355	-1.33743	Cadps2			GO:0006810|GO:0015031|GO:0045921|GO:0006887	GO:0045202|GO:0008021|GO:0045211|GO:0016023|GO:0042734|GO:0016020|GO:0031410	GO:0008289|GO:0046872|GO:0005509|GO:0005515	chr6			CCTCTTAATCTTCCACAGATTCCTAGCTTTTCTACTCCTCCGTGGATGGC	NM_153163.2	30520366	GO:0045202|GO:0008021|GO:0045211|GO:0016023|GO:0042734|GO:0016020|GO:0031410|GO:0006810|GO:0015031|GO:0045921|GO:0006887|GO:0008289|GO:0046872|GO:0005509|GO:0005515	CADPS2	-	ILMN_2590164	2877	S		NM_153163.2	ILMN_208854	scl0001035.1_47		ILMN_208854
5420368	0.0281764	-1.32652	Bmi1	12151	Mus musculus Bmi1 polycomb ring finger oncogene (Bmi1), mRNA.	GO:0016573|GO:0000122|GO:0016574|GO:0006350|GO:0006959|GO:0006355|GO:0007420|GO:0001501|GO:0016568|GO:0050875|GO:0048103	GO:0016604|GO:0005634|GO:0000151	GO:0046872|GO:0008270|GO:0004842|GO:0016564|GO:0005515|GO:0003682	chr2	18602143	18602192	GCAACAGCCCCAGTGCTAACCACCAATCTTCCTTTGCCAGTAGACCTCGA	NM_007552.3	46849765	GO:0016604|GO:0005634|GO:0000151|GO:0016573|GO:0000122|GO:0016574|GO:0006350|GO:0006959|GO:0006355|GO:0007420|GO:0001501|GO:0016568|GO:0050875|GO:0048103|GO:0046872|GO:0008270|GO:0004842|GO:0016564|GO:0005515|GO:0003682	BMI1	+	ILMN_2645439	1354	S	NP_031578.2	NM_007552.3	ILMN_214198	NM_007552.3	Pcgf4; AW546694; Bmi-1	ILMN_214198
4480114	0.00904762	-1.29061	Kif1b									GACATGAATGACTGGTTATATGCCTTTAACCCACTTCTGGCTGGCACAAT	NM_207682.1	46592892		KIF1B		ILMN_2647921	5531	S		NM_207682.1	ILMN_214427	scl0002773.1_49		ILMN_214427
6980576	0.0101098	-1.3636	Cirbp	12696	Mus musculus cold inducible RNA binding protein (Cirbp), mRNA.		GO:0005634	GO:0000166|GO:0003723	chr10	79574497	79574546	TGGCGCCCCACCCCTCCTGAGATGGAATGGACTCGATTTGAGCAAGCCAT	NM_007705.1	6680945	GO:0005634|GO:0000166|GO:0003723	CIRBP	+	ILMN_2761594	971	S	NP_031731.1	NM_007705.1	ILMN_223263	NM_007705.1	R74941; Cirp	ILMN_223263
630437	0.0125599	-1.35146	Usp1	230484	Mus musculus ubiquitin specific peptdiase 1 (Usp1), mRNA.	GO:0006511|GO:0006511|GO:0006511|GO:0006511		GO:0004197|GO:0004221|GO:0008233|GO:0004197|GO:0004221|GO:0008233|GO:0004197|GO:0004221|GO:0008233|GO:0004197|GO:0004221|GO:0008233	chr4	98415847	98415896	CCTGGCGTCATACCTAGTGAAAGTAATGGGCTTTCAAGAGGCAGTCCATC	NM_146144.2	31981897	GO:0006511|GO:0006511|GO:0006511|GO:0006511|GO:0004197|GO:0004221|GO:0008233|GO:0004197|GO:0004221|GO:0008233|GO:0004197|GO:0004221|GO:0008233|GO:0004197|GO:0004221|GO:0008233	USP1	+	ILMN_2425351	20	S	NP_666256.2	NM_146144.2	ILMN_185240	NM_146144.2	MGC25559	ILMN_185240
3420750	0.0133184	-1.35851	D930028F11Rik	244853	Mus musculus RIKEN cDNA D930028F11 gene (D930028F11Rik), mRNA.				chr9	48207374	48207423	GCCACATTGCTCTTTGCCGATTGGAAGTTAGGATTCCTGTGCCTAAGACC	NM_172921.2	70778977		D930028F11RIK	+	ILMN_3004949	2638	S	NP_766509.2	NM_172921.2	ILMN_252125	NM_172921.2	C130036J11	ILMN_252125
7330242	0.0380589	-1.32681	Ppp2r2b	72930	Mus musculus protein phosphatase 2 (formerly 2A), regulatory subunit B (PR 52), beta isoform (Ppp2r2b), transcript variant 1, mRNA.	GO:0007165|GO:0007165	GO:0000159|GO:0000159	GO:0008601|GO:0008601	chr18	43058455	43058504	CCGGCTTCTGGTTCCCACGCAAGTAAGCCTGCTGTCAATGGAGGAGGACA	NM_027531.1	67972401	GO:0000159|GO:0000159|GO:0007165|GO:0007165|GO:0008601|GO:0008601	PPP2R2B	-	ILMN_3028493	139	I	NP_081807.1	NM_027531.1	ILMN_247640	NM_027531.1	MGC113781; 6330404L05Rik; E130009M08Rik; PR55-BETA; PP2A-PR55B; SCA12; 2900026H06Rik	ILMN_247640
3850458	0.0112604	-1.32324	Taf9	108143	Mus musculus TAF9 RNA polymerase II, TATA box binding protein (TBP)-associated factor (Taf9), transcript variant 1, mRNA.	GO:0006350|GO:0006350|GO:0006350	GO:0005669|GO:0005669|GO:0005669	GO:0000166|GO:0004017|GO:0019201|GO:0016740|GO:0016301|GO:0000166|GO:0004017|GO:0019201|GO:0016740|GO:0016301|GO:0000166|GO:0004017|GO:0019201|GO:0016740|GO:0016301	chr13	101754453	101754502	GGTACACCAGGGGTTGGAAAAACCACACTAGGCAAAGAACTTGCATCAAG	NM_027139.3	31980812	GO:0005669|GO:0005669|GO:0005669|GO:0006350|GO:0006350|GO:0006350|GO:0000166|GO:0004017|GO:0019201|GO:0016740|GO:0016301|GO:0000166|GO:0004017|GO:0019201|GO:0016740|GO:0016301|GO:0000166|GO:0004017|GO:0019201|GO:0016740|GO:0016301	TAF9	+	ILMN_3144963	78	A	NP_081415.1	NM_027139.3	ILMN_215103	NM_027139.3	AA673500; 4921516M08Rik; 2810046E22Rik; 2310012M09Rik; Taf2g; AU045423; MGC117979	ILMN_215103
3610689	0.00375765	-1.41282	1600025D17Rik	72029	Mus musculus trinucleotide repeat containing 5 (Tnrc5), mRNA.				chr17	46884393	46884442	GGAAACGGGAAAGACCAAGGAAGTGATTGACACCGGCTATGGCATCCTGG	NM_028065.2	31982623		1600025D17RIK	-	ILMN_1244634	279	S	NP_082341.1	NM_028065.2	ILMN_220661	NM_028065.2	2410050O22Rik; CAG4A; 1600025D17Rik; ERDA5; AI413153	ILMN_220661
1980072	0.00249871	-1.49702	Sec23a									GAGGAAGGGCCAGACGTGCTAAGATGGTTGGACAGACAACTCATTCGACT	NM_009147	6677900		SEC23A		ILMN_1213958	1578	S			ILMN_184862	scl42425.21_390		ILMN_184862
1570398	0.0216758	-1.31431	Arf5	11844	Mus musculus ADP-ribosylation factor 5 (Arf5), mRNA.	GO:0006810|GO:0015031|GO:0007046|GO:0006364|GO:0007264	GO:0005886|GO:0005737|GO:0005622	GO:0003924|GO:0000166|GO:0005525	chr6	28374301	28374350	CGGCTGGCAAGACTACCATCCTGTACAAACTGAAGTTGGGGGAGATTGTC	NM_007480.1	6680721	GO:0005886|GO:0005737|GO:0005622|GO:0006810|GO:0015031|GO:0007046|GO:0006364|GO:0007264|GO:0003924|GO:0000166|GO:0005525	ARF5	+	ILMN_2677712	128	S	NP_031506.1	NM_007480.1	ILMN_216978	NM_007480.1		ILMN_216978
2060435	0.038368	-1.34167	Sfrs5									GGGCTCGGTCTCGAGGTGGAAGAGGTAGAGGACGATACTCCGACCGTTTT	NM_009159	6677918		SFRS5		ILMN_2772274	237	S			ILMN_214616	scl0002293.1_7		ILMN_214616
2120168	0.00264576	-1.42349	Vps41	218035	Mus musculus vacuolar protein sorting 41 (yeast) (Vps41), mRNA.		GO:0005905|GO:0005770|GO:0005874|GO:0005769|GO:0005905|GO:0005770|GO:0005874|GO:0005769	GO:0005515|GO:0008017|GO:0046872|GO:0008270|GO:0005515|GO:0008017|GO:0046872|GO:0008270	chr13	18724783	18730683	TTAGCTTGGATGACAGTGGAGAACACATGGGAGTGTGTTCAGAGGATGGC	NM_172120.2	31559893	GO:0005905|GO:0005770|GO:0005874|GO:0005769|GO:0005905|GO:0005770|GO:0005874|GO:0005769|GO:0005515|GO:0008017|GO:0046872|GO:0008270|GO:0005515|GO:0008017|GO:0046872|GO:0008270	VPS41	+	ILMN_1257279	20	S	NP_742118.2	NM_172120.2	ILMN_184319	NM_172120.2	Vam2; mVam2; AI317346; MGC159002	ILMN_184319
5820561	0.00931827	-1.29705	Fvt1	70750	Mus musculus follicular lymphoma variant translocation 1 (Fvt1), mRNA. XM_921793 XM_985103	GO:0008152	GO:0016020|GO:0016021|GO:0005783	GO:0016491|GO:0047560	chr1	108621561	108624217	AGGACTCCAGCAGGTGGTCACCATGGGCCTTTTCCGAACAATTGCCTTGT	NM_027534.1	110625779	GO:0016020|GO:0016021|GO:0005783|GO:0008152|GO:0016491|GO:0047560	FVT1	-	ILMN_2832608	867	S	NP_081810.1	NM_027534.1	ILMN_247777	NM_027534.1	6330410P18Rik	ILMN_247777
610202	0.0420688	-1.25946	Ppp1cb									CTAAACGACAGTTGGTAACCTTATTTTCTGCCCCAAATTACTGTGGCGAG	NM_172707	28173567		PPP1CB		ILMN_2647628	869	S			ILMN_187582	scl27940.8_13		ILMN_187582
6580685	0.0240041	-1.31688	Ppp1cb									GCTAAACGACAGTTGGTAACCTTATTTTCTGCCCCAAATTACTGTGGCGA	NM_172707	28173567		PPP1CB		ILMN_2647627	868	S			ILMN_187582	scl27940.8_13		ILMN_187582
5910563	0.0352655	-1.32517	Atp6v1g2									CGCCTTCGGAACAGCATCCTCTCTAGTGATAAAAATGGCCAGTCAGACCC	NM_023179.2	31542162		ATP6V1G2		ILMN_2640082	189	S		NM_023179.2	ILMN_213720	scl0001655.1_23		ILMN_213720
460100	0.0387947	-1.52814	Rbm3	19652	Mus musculus RNA binding motif protein 3 (Rbm3), mRNA.	GO:0009409|GO:0043037|GO:0009409|GO:0043037|GO:0009409|GO:0043037		GO:0000166|GO:0003676|GO:0003723|GO:0000166|GO:0003676|GO:0003723|GO:0000166|GO:0003676|GO:0003723	chrX	7301552	7301601	GGGGTTTTGGCTTCATCACCTTCACAAACCCAGAGCATGCCTCAGATGCG	NM_016809.2	37497111	GO:0009409|GO:0043037|GO:0009409|GO:0043037|GO:0009409|GO:0043037|GO:0000166|GO:0003676|GO:0003723|GO:0000166|GO:0003676|GO:0003723|GO:0000166|GO:0003676|GO:0003723	RBM3	-	ILMN_1234453	215	S	NP_058089.2	NM_016809.2	ILMN_215552	NM_016809.2	2600016C11Rik; MGC118410	ILMN_215552
1770593	0.0273216	-1.34998	Epb4.1l2									TCGGTCACAAGGGTGGTAGTGCACAAAGAAACAGAGTTGGCGGAGGAAGG	NM_013511	29789051		EPB4.1L2		ILMN_2589219	2907	S			ILMN_192520	scl39074.27_306		ILMN_192520
770575	0.0441942	-1.25365	Myo5a									GCAGACGCTGGGGAAGTAGAGTTAGACAGAGTGGCTGTTGATGTCATTGC	NM_010864.1	6754783		MYO5A		ILMN_1254736	6354	S		NM_010864.1	ILMN_210170	scl0003397.1_5		ILMN_210170
6510477	4.51482e-06	-2.35015	Ddx3y	26900	Mus musculus DEAD (Asp-Glu-Ala-Asp) box polypeptide 3, Y-linked (Ddx3y), mRNA.		GO:0005634|GO:0005634|GO:0005634	GO:0016787|GO:0000166|GO:0016787|GO:0000166|GO:0016787|GO:0000166	chrY	598030	598079	TGTGGCCAGCCTGTTCTGCATAGTGAGTTCCAGGACAGCTAGGGCTCTAC	NM_012008.1	25141234	GO:0005634|GO:0005634|GO:0005634|GO:0016787|GO:0000166|GO:0016787|GO:0000166|GO:0016787|GO:0000166	DDX3Y	-	ILMN_2899599	3662	S	NP_036138.1	NM_012008.1	ILMN_214603	NM_012008.1	D1Pas1-rs1; 8030469F12Rik; Dby	ILMN_214603
5560692	0.0103715	-1.3001	Paip1			GO:0006445|GO:0006417		GO:0003674|GO:0003723	chr13	120236525	120236574	CAGGTTGGTCTTCGGGAACTGCTGAATGCTCTGTTTTCTAATCCTATGGA	NM_145457.2	31981785	GO:0006445|GO:0006417|GO:0003674|GO:0003723	PAIP1	+	ILMN_2752569	839	S		NM_145457.2	ILMN_222633	scl44323.5.1_4		ILMN_222633
3420475	0.0157397	-1.26963	2900001O04Rik									AAGCGTAACCCACACTCGTGGGAGGCGTGGCAAACTTTAGGTCGAGCTCA	NM_026213.2	42475980		2900001O04RIK		ILMN_2713039	570	S		NM_026213.2	ILMN_211412	scl48128.6_4		ILMN_211412
870131	0.0244647	-1.34433	Axot									CCAAGCATTTTTCCTTTTGGTGAGTGGGAAAGCATTACCCTTGTTTGAAA	NM_020575	10181209		AXOT		ILMN_2711892	2524	S			ILMN_189005	scl20882.10_140		ILMN_189005
6980762	0.0410355	-1.40793	Prpf8									TGCGTGTGGATGATGAGTCAATGCAACGCTTCCATAACCGTGTGCGGCAG	NM_138659.1	20149741		PRPF8		ILMN_2637661	3729	S		NM_138659.1	ILMN_211086	scl41264.42.1_0		ILMN_211086
2900154	0.0281668	-1.30248	Dctn1									GCAGATACTACTTCCCCAGAGACTCCTGATTCTTCTGCTTCAAAGGTCCT	NM_007835.1	6681146		DCTN1		ILMN_2691157	319	S		NM_007835.1	ILMN_218068	scl0001146.1_6		ILMN_218068
4920328	0.0103283	-1.29513	Vstm2	211739	Mus musculus V-set and transmembrane domain containing 2 (Vstm2), mRNA.				chr11	16162997	16163046	TGCAGGGTGACTGACGCTAACTACGGGGAGCTTCAGGAACACAAGGCCCA	NM_145967.1	22122404		VSTM2	+	ILMN_2725902	614	S	NP_666079.1	NM_145967.1	ILMN_212394	NM_145967.1	BC027127; MGC38877; 9330184N17Rik; RP23-188C13.2	ILMN_212394
1570687	0.0211654	-1.59963	Gpm6a	234267	Mus musculus glycoprotein m6a (Gpm6a), mRNA.		GO:0016020|GO:0016020|GO:0016020		chr8	56040455	56040504	CTTGACAGCCAGTCTCTAAGCAAACAAGAGGCGCGAGGGAGCCTCAGCTA	NM_153581.2	31981997	GO:0016020|GO:0016020|GO:0016020	GPM6A	+	ILMN_2684528	260	S	NP_705809.1	NM_153581.2	ILMN_217544	NM_153581.2	M6A; Gpm6; MGC38999	ILMN_217544
6960730	5.34213e-11	-292.532	Eif2s3y	26908	Mus musculus eukaryotic translation initiation factor 2, subunit 3, structural gene Y-linked (Eif2s3y), mRNA.	GO:0006412		GO:0005525|GO:0003743|GO:0000166	chrY	364922	364971	GTTGTAGCTTGATAGTTAACAACTGTTGCTGTGCACCACTGAACTTACAG	NM_012011.1	7242147	GO:0006412|GO:0005525|GO:0003743|GO:0000166	EIF2S3Y	+	ILMN_1241001	1652	S	NP_036141.1	NM_012011.1	ILMN_221008	NM_012011.1	Tfy; Spy; Eif-2gy	ILMN_221008
5860139	0.00543468	1.28977	Chchd8	68185	Mus musculus coiled-coil-helix-coiled-coil-helix domain containing 8 (Chchd8), mRNA.			GO:0003674	chr7	107688242	107688291	ACGTGACCTTCCCGTTGCTGAGAGACTCAGGGGACAGGCAGAAATAAAGC	NM_183270.2	109948296	GO:0003674	CHCHD8	+	ILMN_2817151	750	S	NP_899093.1	NM_183270.2	ILMN_223599	NM_183270.2	E2ig2; AW047259; AI115477; 5330414O08Rik; MGC106079	ILMN_223599
940646	0.0243531	1.28426	9130210N20Rik	223646	Mus musculus nicotinate phosphoribosyltransferase domain containing 1 (Naprt1), mRNA.	GO:0019363|GO:0019363|GO:0019363		GO:0004516|GO:0016740|GO:0016757|GO:0004516|GO:0016740|GO:0016757|GO:0004516|GO:0016740|GO:0016757	chr15	75718608	75718657	TGCACTGTGAAGCCAGCCCAAGTGGAGCCATTGCTGCGACTCTACCTGCA	NM_172607.2	31982088	GO:0019363|GO:0019363|GO:0019363|GO:0004516|GO:0016740|GO:0016757|GO:0004516|GO:0016740|GO:0016757|GO:0004516|GO:0016740|GO:0016757	9130210N20RIK	-	ILMN_2799590	1629	S	NP_766195.2	NM_172607.2	ILMN_217024	NM_172607.2	9130210N20Rik	ILMN_217024
3520717	0.00722365	1.38361	Hist1h2ad	319165	Mus musculus histone cluster 1, H2ad (Hist1h2ad), mRNA.	GO:0007001|GO:0006334	GO:0005694|GO:0005634|GO:0000786	GO:0003674|GO:0003677	chr13	23666342	23666391	GTCTGGACGCGGCAAACAGGGTGGCAAGGCTCGCGCCAAGGCCAAGACCC	NM_178188.3	67972409	GO:0005694|GO:0005634|GO:0000786|GO:0007001|GO:0006334|GO:0003674|GO:0003677	HIST1H2AD	+	ILMN_2795040	3	S	NP_835495.1	NM_178188.3	ILMN_196727	NM_178188.3		ILMN_196727
5910750	0.00917767	1.36591	Clmn									CCCGCCCAACGACTCTCTGACGCAGTTTGTACAGCAGCCCGACGTGATAT	NM_053155.1	16716442		CLMN		ILMN_1241142	3289	S		NM_053155.1	ILMN_208976	scl0002361.1_25		ILMN_208976
2260110	0.0122964	1.33678	Pomt2									TCTGCCCAGTCCCTTTGGAGTGTGTAGACCATGTAACTGTGGCAGCCAAG	NM_153415	23510300		POMT2		ILMN_2755973	2625	S			ILMN_184665	scl42209.20_180		ILMN_184665
1740711	0.0167737	1.26085	Rnpep	215615	Mus musculus arginyl aminopeptidase (aminopeptidase B) (Rnpep), mRNA.	GO:0016485	GO:0005794|GO:0005576|GO:0005886	GO:0008233|GO:0030601|GO:0046872|GO:0008270	chr1	137079323	137079372	CAAGGACAGTTAGAGGCTTCGCCTGGGTGGTCCCTGCCTCAGAAAGGCTT	NM_145417.1	21703831	GO:0005794|GO:0005576|GO:0005886|GO:0016485|GO:0008233|GO:0030601|GO:0046872|GO:0008270	RNPEP	-	ILMN_2780316	1988	S	NP_663392.1	NM_145417.1	ILMN_247269	NM_145417.1	MGC29229	ILMN_247269
630343	0.00705397	1.42704	Dusp11	72102	Mus musculus dual specificity phosphatase 11 (RNA/RNP complex 1-interacting) (Dusp11), mRNA.		GO:0005634|GO:0005634	GO:0003723|GO:0016787|GO:0004725|GO:0003723|GO:0016787|GO:0004725	chr6	85897528	85897577	CGTCAGGGCCACCTGAGACCAGAGCTGGACAGAAGACAGCTGAATGAATT	NM_028099.2	46519172	GO:0005634|GO:0005634|GO:0003723|GO:0016787|GO:0004725|GO:0003723|GO:0016787|GO:0004725	DUSP11	-	ILMN_2711705	1119	S	NP_082375.2	NM_028099.2	ILMN_214107	NM_028099.2	AI481497; 2010300F21Rik	ILMN_214107
6480458	0.00680281	1.38813	Tmem49	75909	Mus musculus transmembrane protein 49 (Tmem49), mRNA.		GO:0016021|GO:0016021|GO:0016021|GO:0016021|GO:0016021		chr11	86400330	86400379	CCTGTCGTGGTCGTGACATCGCATGGCTGTACCACCTTGTCGGATAGCTT	NM_029478.2	27753990	GO:0016021|GO:0016021|GO:0016021|GO:0016021|GO:0016021	TMEM49	-	ILMN_2591777	2453	S	NP_083754.2	NM_029478.2	ILMN_209017	NM_029478.2	ni-2; 4930579A11Rik; 3110098I04Rik; AI787464	ILMN_209017
6840209	0.0465557	1.3002	Lamb2	16779	Mus musculus laminin, beta 2 (Lamb2), mRNA.	GO:0007155	GO:0005604|GO:0005605|GO:0005578	GO:0005201|GO:0005515	chr9	108392467	108392516	ACAAGCCAGGGCAGAACAACTGCGGGATGAGGCTCGGGACCTGTTGCAGG	NM_008483.2	31982222	GO:0005604|GO:0005605|GO:0005578|GO:0007155|GO:0005201|GO:0005515	LAMB2	+	ILMN_2699488	5224	S	NP_032509.2	NM_008483.2	ILMN_218729	NM_008483.2	Lams; AW211941; Lamb-2	ILMN_218729
3130609	0.016631	1.37575	Hist1h2ak	319169	Mus musculus histone cluster 1, H2ak (Hist1h2ak), mRNA.	GO:0006334|GO:0007001	GO:0005694|GO:0005634|GO:0000786	GO:0003677	chr13	21845646	21845695	ATGTCAGGAAGAGGCAAGCAGGGTGGCAAGGCTCGCGCCAAGGCCAAGAC	NM_178183.1	30061370	GO:0005694|GO:0005634|GO:0000786|GO:0006334|GO:0007001|GO:0003677	HIST1H2AK	-	ILMN_2847144	1	S	NP_835490.1	NM_178183.1	ILMN_196730	NM_178183.1		ILMN_196730
70669	0.0189294	1.37147	Pcnx									GCGAAGGCCAGCACCAGCTGCCCTGTCACGGCTCCCGTGTGCCACGCTTC	NM_018814.1	9055259		PCNX		ILMN_2750767	5941	S		NM_018814.1	ILMN_222517	scl0054604.2_164		ILMN_222517
1740139	0.029413	1.40127	2310042L06Rik									CCAAAATGTATCGCTTATAGGAGTGGAGACACCCCAGCCCGACCTCTACC	NM_172428.1	27369566		2310042L06RIK		ILMN_1226712	4734	S		NM_172428.1	ILMN_217516	scl47694.7_354		ILMN_217516
580196	0.0104604	1.26212	Ecd	70601	Mus musculus ecdysoneless homolog (Drosophila) (Ecd), mRNA.				chr14	19109240	19109289	CAAGTCAGCCAGTGAAGGACTAGCCTGCACATCAGCCACCCTTCTCAGGA	NM_027475.1	28076956		ECD	-	ILMN_2611244	2209	S	NP_081751.1	NM_027475.1	ILMN_210979	NM_027475.1	5730461K03Rik; Hsgt1	ILMN_210979
3450373	1.39189e-05	26.9299	Xist	213742	Mus musculus inactive X specific transcripts (Xist) on chromosome X.				chrX	100656033	100661750	CAGGACACCTGTGACTTCCAAGAGCGGGGAACTACTTACTGCCATCAATA	NR_001570.1	37704376		XIST	-	ILMN_3123341	11879	A		NR_001570.1	ILMN_257090	NR_001570.1	AI314753; A430022B11	ILMN_257090
6580537	0.0176729	1.3081	Otub2	68149	Mus musculus OTU domain, ubiquitin aldehyde binding 2 (Otub2), mRNA.	GO:0006512|GO:0006512|GO:0006512		GO:0008233|GO:0016787|GO:0008234|GO:0008233|GO:0016787|GO:0008234|GO:0008233|GO:0016787|GO:0008234	chr12	103807157	103807206	CTGAGAACAGATGCAAGTGCTGGGGCCAGCTGCCCAAGTTCAACTGTGTG	NM_026580.1	13386069	GO:0006512|GO:0006512|GO:0006512|GO:0008233|GO:0016787|GO:0008234|GO:0008233|GO:0016787|GO:0008234|GO:0008233|GO:0016787|GO:0008234	OTUB2	+	ILMN_2898917	2546	S	NP_080856.1	NM_026580.1	ILMN_221782	NM_026580.1	OTB2; AI413508; AW557219; 2010015L18Rik; OTU2; 4930586I02Rik	ILMN_221782
4880673	0.042412	1.32124	Otub2	68149	Mus musculus OTU domain, ubiquitin aldehyde binding 2 (Otub2), mRNA.	GO:0006512|GO:0006512|GO:0006512		GO:0008233|GO:0016787|GO:0008234|GO:0008233|GO:0016787|GO:0008234|GO:0008233|GO:0016787|GO:0008234	chr12	103807321	103807370	GAGTACCCAAGGCCAAGCCCTACAGCTTCCCTCAAGTGAAAACATTTCCC	NM_026580.1	13386069	GO:0006512|GO:0006512|GO:0006512|GO:0008233|GO:0016787|GO:0008234|GO:0008233|GO:0016787|GO:0008234|GO:0008233|GO:0016787|GO:0008234	OTUB2	+	ILMN_2740268	2710	S	NP_080856.1	NM_026580.1	ILMN_221782	NM_026580.1	OTB2; AI413508; AW557219; 2010015L18Rik; OTU2; 4930586I02Rik	ILMN_221782
3830678	0.0387353	1.35767	Fcgr3									CCACACAGCCTTCCTTTGAAAGCAACTTACAAGCAGGCCGGGATGTTTGG	NM_010188.2	24475601		FCGR3		ILMN_2687403	908	S		NM_010188.2	ILMN_217772	scl014131.3_5		ILMN_217772
2060577	0.0273388	15.6434	Prl	19109	Mus musculus prolactin (Prl), mRNA.	GO:0007595|GO:0007262|GO:0046425	GO:0005576	GO:0005179	chr13	27156855	27156904	CCACAAGGTTGACAATTTTCTCAAGGTCCTGAGGTGCCAAATTGCCCATC	NM_011164.1	6755163	GO:0005576|GO:0007595|GO:0007262|GO:0046425|GO:0005179	PRL	+	ILMN_2685995	671	S	NP_035294.1	NM_011164.1	ILMN_217656	NM_011164.1	AV290867; Prl1a1	ILMN_217656
6380128	0.0198314	1.51642	Hist1h2be	319179	Mus musculus histone cluster 1, H2be (Hist1h2be), mRNA.	GO:0007001|GO:0006334	GO:0000786|GO:0005634|GO:0005694	GO:0003677	chr13	23591231	23591280	GACTGTCTGCTGTGCACTGGCATGTGTACCTCCAAGCCTGCTGCTGTACT	NM_178194.2	31542958	GO:0000786|GO:0005634|GO:0005694|GO:0007001|GO:0006334|GO:0003677	HIST1H2BE	-	ILMN_2676243	2360	S	NP_835501.1	NM_178194.2	ILMN_216865	NM_178194.2		ILMN_216865
6420309	0.00436289	1.36727	Utx	22289	Mus musculus ubiquitously transcribed tetratricopeptide repeat gene, X chromosome (Utx), mRNA.	GO:0006605|GO:0006605	GO:0005634|GO:0005742|GO:0005634|GO:0005742	GO:0005488|GO:0005488	chrX	17739798	17739847	CAACCTTCCAAGTGTGGAGTGTCAACCAACTGGACGGGAGAGTACTGCTC	NM_009483.1	33859491	GO:0005634|GO:0005742|GO:0005634|GO:0005742|GO:0006605|GO:0006605|GO:0005488|GO:0005488	UTX	+	ILMN_2506528	6	S	NP_033509.1	NM_009483.1	ILMN_187827	NM_009483.1		ILMN_187827
2510364	0.00304873	1.44158	Utx	22289	Mus musculus ubiquitously transcribed tetratricopeptide repeat gene, X chromosome (Utx), mRNA.	GO:0006605|GO:0006605	GO:0005634|GO:0005742|GO:0005634|GO:0005742	GO:0005488|GO:0005488	chrX	17739807	17739856	CCAGTTCTGCACCACTGCTATTTGTAGCTATCTCGTAAGGCTGCTGGCTG	NM_009483.1	33859491	GO:0005634|GO:0005742|GO:0005634|GO:0005742|GO:0006605|GO:0006605|GO:0005488|GO:0005488	UTX	+	ILMN_2447456	15	S	NP_033509.1	NM_009483.1	ILMN_187827	NM_009483.1		ILMN_187827
3130192	7.43943e-10	55.715	Xist	213742	Mus musculus inactive X specific transcripts (Xist) on chromosome X.				chrX	100656218	100656267	GGAACAGAGAAGATGGAGCCAGGTTGAAGAGGTCTGGGAGTTCAAACAAA	NR_001463.2	37704378		XIST	-	ILMN_3022688	17362	I		NR_001463.2	ILMN_187626	NR_001463.2	AI314753; A430022B11	ILMN_187626
2100243	0.0398967	1.43807	Kif1b	16561	Mus musculus kinesin family member 1B (Kif1b), transcript variant 1, mRNA.	GO:0007274|GO:0008089|GO:0007017|GO:0007018|GO:0007270|GO:0009790|GO:0007274|GO:0008089|GO:0007017|GO:0007018|GO:0007270|GO:0009790	GO:0005874|GO:0005875|GO:0030659|GO:0005739|GO:0005871|GO:0005874|GO:0005875|GO:0030659|GO:0005739|GO:0005871	GO:0016887|GO:0008017|GO:0005524|GO:0003774|GO:0005515|GO:0003777|GO:0000166|GO:0019894|GO:0016887|GO:0008017|GO:0005524|GO:0003774|GO:0005515|GO:0003777|GO:0000166|GO:0019894	chr4	148608221	148608270	GTGGTCACTGCTGTAGCGGGTGCCTTCCTGGTCCTTTGTTGACTTGCCTT	NM_008441.2	86990457	GO:0005874|GO:0005875|GO:0030659|GO:0005739|GO:0005871|GO:0005874|GO:0005875|GO:0030659|GO:0005739|GO:0005871|GO:0007274|GO:0008089|GO:0007017|GO:0007018|GO:0007270|GO:0009790|GO:0007274|GO:0008089|GO:0007017|GO:0007018|GO:0007270|GO:0009790|GO:0016887|GO:0008017|GO:0005524|GO:0003774|GO:0005515|GO:0003777|GO:0000166|GO:0019894|GO:0016887|GO:0008017|GO:0005524|GO:0003774|GO:0005515|GO:0003777|GO:…	KIF1B	-	ILMN_3034877	6638	I	NP_032467.2	NM_008441.2	ILMN_207470	NM_008441.2	mKIAA0591; AI448212; KIF1Bp204; KIF1Bp130; AI506502; D4Mil1e; A530096N05Rik	ILMN_207470
5870021	0.0365241	3.47733	Xlr4a	434794	Mus musculus X-linked lymphocyte-regulated 4A (Xlr4a), mRNA. XM_985903 XM_985942 XM_985977 XM_988796 XM_988827 XM_988867 XM_988909 XM_988942 XM_988983				chrX	70319732	70319781	CGTGTACAGTTAAAGCTCGCGTCCTGTGATTTCCTGTATGGATACCCTGG	NM_001081642.1	126032322		XLR4A	-	ILMN_2965669	1093	S	NP_001075111.1	NM_001081642.1	ILMN_230389	NM_001081642.1	MGC106987	ILMN_230389
3060458	0.0296462	1.59216	Inhba	16323	Mus musculus inhibin beta-A (Inhba), mRNA.	GO:0040007	GO:0005576	GO:0005179|GO:0005102|GO:0008083	chr13	16118809	16118858	CCGCATGAGGGGTCACAGCCCCTTTGCCAACCTTAAGTCATGCTGTGTGC	NM_008380.1	6680450	GO:0005576|GO:0040007|GO:0005179|GO:0005102|GO:0008083	INHBA	+	ILMN_2868220	1294	S	NP_032406.1	NM_008380.1	ILMN_209192	NM_008380.1		ILMN_209192
3360100	0.0215596	1.28945	Eif2s3x									CTCAGTCTTCCCACACTGGCAAAGAGTATAGCAACTGGTGGTTAGTGATA	NM_012010	40538820		EIF2S3X		ILMN_2649129	3005	S			ILMN_214549	scl54038.12_59		ILMN_214549
5870040	0.0165176	1.40104	P4ha1	18451	Mus musculus procollagen-proline, 2-oxoglutarate 4-dioxygenase (proline 4-hydroxylase), alpha 1 polypeptide (P4ha1), mRNA.	GO:0019538|GO:0018401	GO:0005783	GO:0016491|GO:0016702|GO:0046872|GO:0016706|GO:0005488|GO:0005506|GO:0031418|GO:0004656	chr10	58834964	58835013	CGGCCCTGCACTTGATGAATATGAAGGAATTCTTTACACGGGGCTCCGGC	NM_011030.1	33859595	GO:0005783|GO:0019538|GO:0018401|GO:0016491|GO:0016702|GO:0046872|GO:0016706|GO:0005488|GO:0005506|GO:0031418|GO:0004656	P4HA1	+	ILMN_1234565	2878	S	NP_035160.1	NM_011030.1	ILMN_215337	NM_011030.1	AL022634; P4ha	ILMN_215337
1780367	0.041153	1.28392	Traf6	22034	Mus musculus Tnf receptor-associated factor 6 (Traf6), mRNA.	GO:0045410|GO:0006512|GO:0006955|GO:0051023|GO:0042475|GO:0001503|GO:0042981|GO:0007165|GO:0042088|GO:0048468|GO:0045084|GO:0045410|GO:0006512|GO:0006955|GO:0051023|GO:0042475|GO:0001503|GO:0042981|GO:0007165|GO:0042088|GO:0048468|GO:0045084|GO:0045410|GO:0006512|GO:0006955|GO:0051023|GO:0042475|GO:0001503|GO:0042981|GO:0007165|GO:0042088|GO:0048468|GO:0045084		GO:0004871|GO:0005515|GO:0008270|GO:0046872|GO:0004872|GO:0004871|GO:0005515|GO:0008270|GO:0046872|GO:0004872|GO:0004871|GO:0005515|GO:0008270|GO:0046872|GO:0004872	chr2	101541049	101541098	TTTCTCTGTGGGTCCTCTGTGTCTTTGATGTTTTAAATTGCTCAGCCCCG	NM_009424.2	38348245	GO:0045410|GO:0006512|GO:0006955|GO:0051023|GO:0042475|GO:0001503|GO:0042981|GO:0007165|GO:0042088|GO:0048468|GO:0045084|GO:0045410|GO:0006512|GO:0006955|GO:0051023|GO:0042475|GO:0001503|GO:0042981|GO:0007165|GO:0042088|GO:0048468|GO:0045084|GO:0045410|GO:0006512|GO:0006955|GO:0051023|GO:0042475|GO:0001503|GO:0042981|GO:0007165|GO:0042088|GO:0048468|GO:0045084|GO:0004871|GO:0005515|GO:0008270|GO:…	TRAF6	+	ILMN_2960750	5392	S	NP_033450.2	NM_009424.2	ILMN_185502	NM_009424.2	2310003F17Rik; AI851288; C630032O20Rik	ILMN_185502
5290519	0.0222584	1.26515	Rin2	74030	Mus musculus Ras and Rab interactor 2 (Rin2), mRNA.	GO:0007242|GO:0007165|GO:0006897|GO:0007242|GO:0007165|GO:0006897|GO:0007242|GO:0007165|GO:0006897		GO:0005096|GO:0005096|GO:0005096	chr2	145578929	145578978	CCTGTACAAGGCTTTTGTTGTCCCAGAACCCTCCCTTGGCACATGCTGGG	NM_028724.2	34996498	GO:0007242|GO:0007165|GO:0006897|GO:0007242|GO:0007165|GO:0006897|GO:0007242|GO:0007165|GO:0006897|GO:0005096|GO:0005096|GO:0005096	RIN2	+	ILMN_3159720	4502	A	NP_083000.4	NM_028724.2	ILMN_215751	NM_028724.2	AW821980; RASSF4; 2010003K16Rik; 4632403N06Rik	ILMN_215751
6520110	0.0184996	1.33377	Trip6	22051	Mus musculus thyroid hormone receptor interactor 6 (Trip6), mRNA.	GO:0008588|GO:0030335|GO:0048041|GO:0008588|GO:0030335|GO:0048041	GO:0005925|GO:0045323|GO:0005925|GO:0045323	GO:0005515|GO:0004872|GO:0005149|GO:0019900|GO:0046872|GO:0008270|GO:0046966|GO:0005515|GO:0004872|GO:0005149|GO:0019900|GO:0046872|GO:0008270|GO:0046966	chr5	137540099	137540148	CCGGAACCAGGTCAGGAGGAGACGGTGAGAATTGTTGCTCTGGATCGAAG	NM_011639.2	31981454	GO:0005925|GO:0045323|GO:0005925|GO:0045323|GO:0008588|GO:0030335|GO:0048041|GO:0008588|GO:0030335|GO:0048041|GO:0005515|GO:0004872|GO:0005149|GO:0019900|GO:0046872|GO:0008270|GO:0046966|GO:0005515|GO:0004872|GO:0005149|GO:0019900|GO:0046872|GO:0008270|GO:0046966	TRIP6	-	ILMN_3009463	1408	S	NP_035769.1	NM_011639.2	ILMN_186044	NM_011639.2		ILMN_186044
1030270	0.03655	1.32324	Pld1									GCTCCCTCTCAGCTGGTATTATGCCCTTTGTAGACCAAATTTCAGAGCTC	XM_130807.1	20864822		PLD1		ILMN_2595408	4459	S		XM_130807.1	ILMN_209394	scl23337.33_353		ILMN_209394
2060564	0.00862765	1.25931	Aven	74268	Mus musculus apoptosis, caspase activation inhibitor (Aven), mRNA.	GO:0006915|GO:0006916|GO:0006915|GO:0006916	GO:0005622|GO:0005624|GO:0005622|GO:0005624	GO:0005515|GO:0005515	chr2	112431665	112431714	GCAGCCAAGCACATCGAAGAATGTCACCGAGGAAGAGCTGGAGGACTGGC	NM_028844.1	21312683	GO:0005622|GO:0005624|GO:0005622|GO:0005624|GO:0006915|GO:0006916|GO:0006915|GO:0006916|GO:0005515|GO:0005515	AVEN	+	ILMN_2919343	988	S	NP_083120.1	NM_028844.1	ILMN_223358	NM_028844.1	MGC124011; mAven-L; 1700056A21Rik; 1700013A01Rik; mAven-S	ILMN_223358
2970332	0.00825035	1.59143	Klf2	16598	Mus musculus Kruppel-like factor 2 (lung) (Klf2), mRNA.	GO:0006350|GO:0045941|GO:0006355	GO:0005634|GO:0005622	GO:0003700|GO:0003677|GO:0008270|GO:0046872|GO:0003676|GO:0030528|GO:0005515	chr8	74844875	74844924	GGTCCCCTTGCAAACAGACTGCTATTTATTGGACCTTAGGACAGAGCCGG	NM_008452.1	6680579	GO:0005634|GO:0005622|GO:0006350|GO:0045941|GO:0006355|GO:0003700|GO:0003677|GO:0008270|GO:0046872|GO:0003676|GO:0030528|GO:0005515	KLF2	+	ILMN_2604029	1167	S	NP_032478.1	NM_008452.1	ILMN_210280	NM_008452.1	Lklf	ILMN_210280
6940324	0.0495966	1.31028	Rassf4	213391	Mus musculus Ras association (RalGDS/AF-6) domain family 4 (Rassf4), mRNA.	GO:0007049|GO:0007165|GO:0007049|GO:0007165|GO:0007049|GO:0007165|GO:0007049|GO:0007165		GO:0005515|GO:0005515|GO:0005515|GO:0005515	chr6	116583075	116583124	TGCATTTTTTCCTAGTCCACCAGTGCCCACCACCATTGCTCACCGCTGGC	NM_178045.3	40254291	GO:0007049|GO:0007165|GO:0007049|GO:0007165|GO:0007049|GO:0007165|GO:0007049|GO:0007165|GO:0005515|GO:0005515|GO:0005515|GO:0005515	RASSF4	-	ILMN_2956092	6200	S	NP_835146.2	NM_178045.3	ILMN_213302	NM_178045.3	AI586137; AD037; 3830411C14Rik	ILMN_213302
730138	0.0126662	1.33156	Rassf4	213391	Mus musculus Ras association (RalGDS/AF-6) domain family 4 (Rassf4), mRNA.	GO:0007049|GO:0007165|GO:0007049|GO:0007165|GO:0007049|GO:0007165|GO:0007049|GO:0007165		GO:0005515|GO:0005515|GO:0005515|GO:0005515	chr6	116583092	116583141	AGTGCATTTTGGCTCTTGCATTTTTTCCTAGTCCACCAGTGCCCACCACC	NM_178045.3	40254291	GO:0007049|GO:0007165|GO:0007049|GO:0007165|GO:0007049|GO:0007165|GO:0007049|GO:0007165|GO:0005515|GO:0005515|GO:0005515|GO:0005515	RASSF4	-	ILMN_2686244	6183	S	NP_835146.2	NM_178045.3	ILMN_213302	NM_178045.3	AI586137; AD037; 3830411C14Rik	ILMN_213302
1190470	0.0174083	1.51339	E130307J07Rik									CTATGTTTACATCCTCCAGGCATTGCTGCCCTGTAACCCTCAGGCCTGTG	NM_175483.2	31342004		E130307J07RIK		ILMN_1212693	2927	S		NM_175483.2	ILMN_215243	scl35802.2_57		ILMN_215243
3060482	0.0136244	1.45009	Isgf3g	16391	Mus musculus interferon dependent positive acting transcription factor 3 gamma (Isgf3g), mRNA.	GO:0006955|GO:0006350|GO:0006355|GO:0006955|GO:0006350|GO:0006355	GO:0005667|GO:0005634|GO:0005667|GO:0005634	GO:0003700|GO:0003677|GO:0005515|GO:0003700|GO:0003677|GO:0005515	chr14	56228157	56228206	GGAAAGTTCCAAAGGGTGTGATCTCAGAGGGAATTGTATGCTCCTCCCAG	NM_008394.2	31982244	GO:0005667|GO:0005634|GO:0005667|GO:0005634|GO:0006955|GO:0006350|GO:0006355|GO:0006955|GO:0006350|GO:0006355|GO:0003700|GO:0003677|GO:0005515|GO:0003700|GO:0003677|GO:0005515	ISGF3G	+	ILMN_1233461	1633	S	NP_032420.1	NM_008394.2	ILMN_213365	NM_008394.2	Irf-9; p48	ILMN_213365

## Sheet: FO v MO
ProbeID	p ( FOvMO P <= 0.05 FC >=1.25 )	FC (abs) ( FOvMO P <= 0.05 FC >=1.25 )	Symbol	Entrez_Gene_ID	Definition	Ontology_Process	Ontology_Component	Ontology_Function	Chromosome	Chromosome Start Index(Avadis)	Chromosome End Index(Avadis)	Probe_Sequence	Accession	GI	GO(Avadis)	ILMN_Gene	Probe_Chr_Orientation	Probe_Id	Probe_Start	Probe_Type	Protein_Product	RefSeq_ID	Search_Key	Source_Reference_ID	Synonyms	Transcript	Unigene_ID
2630626	0.0380552	-1.26508	Flot1									CCCTCAATGTCAAGAGTGAAAAGGTTTATACCCGCCACGGGGTCCCCATC	NM_008027.1	6679808		FLOT1		ILMN_2702464	298	S		NM_008027.1	ILMN_218722	scl50763.13.1_199		ILMN_218722
4280661	0.0292838	-1.28963	Abhd7	384214	Mus musculus abhydrolase domain containing 7 (Abhd7), mRNA.	GO:0006725		GO:0004177|GO:0016787	chr5	107660086	107660135	CTGCGGCATCCTGCCCAGCTGTTCAGATCCAGCTTTTATTACTTCTTCCA	NM_001001804.1	49227068	GO:0006725|GO:0004177|GO:0016787	ABHD7	+	ILMN_2833415	607	S	NP_001001804.1	NM_001001804.1	ILMN_234608	NM_001001804.1	Gm1382; Ephxrp	ILMN_234608
70091	0.0463689	-1.2912	Ryk									GGTGGCCAAAGCCTACAGACACACCGAGAAGGTGCTGCTAGACAACCTGG	NM_013649.2	46048240		RYK		ILMN_2742420	442	S		NM_013649.2	ILMN_216073	scl36548.17_86		ILMN_216073
6350326	0.010233	-1.29606	Emd									CGAGTACGAGACCCAGAGAAGGAGACTCTTACCCCCCAACTCGTCATCTT	NM_007927.1	6679640		EMD		ILMN_2630593	231	S		NM_007927.1	ILMN_212810	scl0002880.1_15		ILMN_212810
6960372	0.020264	-1.32422	Myrip	245049	Mus musculus myosin VIIA and Rab interacting protein (Myrip), mRNA.	GO:0030050|GO:0006886	GO:0015629|GO:0045202	GO:0005515|GO:0003779|GO:0046872|GO:0008270|GO:0017022|GO:0017137	chr9	120322927	120322976	GGGGTCCTTGTGTCTTCCTATGATGCTCCTGCTGATGTTTGTGTCAGGAC	NM_144557.2	31543278	GO:0015629|GO:0045202|GO:0030050|GO:0006886|GO:0005515|GO:0003779|GO:0046872|GO:0008270|GO:0017022|GO:0017137	MYRIP	+	ILMN_2665441	4157	S	NP_653140.1	NM_144557.2	ILMN_215939	NM_144557.2	Slac2-c; A230081N12Rik; Slac2c	ILMN_215939
3440114	0.0354539	-1.32525	C6.1A	210766	Mus musculus BRCA1/BRCA2-containing complex, subunit 3 (Brcc3), mRNA.	GO:0006974|GO:0010165|GO:0006512|GO:0006974|GO:0010165|GO:0006512|GO:0006974|GO:0010165|GO:0006512	GO:0000151|GO:0000151|GO:0000151	GO:0030234|GO:0030234|GO:0030234	chrX	72699039	72699088	CACTAGCTAATGAGCCACACCTGGCACCAAGGTACTGGACTTCAAATAGT	NM_145956.2	31542276	GO:0000151|GO:0000151|GO:0000151|GO:0006974|GO:0010165|GO:0006512|GO:0006974|GO:0010165|GO:0006512|GO:0006974|GO:0010165|GO:0006512|GO:0030234|GO:0030234|GO:0030234	C6.1A	+	ILMN_1246488	3934	S	NP_666068.1	NM_145956.2	ILMN_211926	NM_145956.2	C6.1A; MGC29148	ILMN_211926
1050215	0.0418833	-1.32636	Smpd1	20597	Mus musculus sphingomyelin phosphodiesterase 1, acid lysosomal (Smpd1), mRNA.	GO:0008152|GO:0006685|GO:0008152|GO:0006685|GO:0008152|GO:0006685	GO:0005764|GO:0005764|GO:0005764	GO:0016787|GO:0016798|GO:0004767|GO:0016787|GO:0016798|GO:0004767|GO:0016787|GO:0016798|GO:0004767	chr7	112705060	112705109	CCGCCTCATCTCTCTCAATATGAATTTTTGTTCCCGTGAGAACTTTTGGC	NM_011421.1	6755581	GO:0005764|GO:0005764|GO:0005764|GO:0008152|GO:0006685|GO:0008152|GO:0006685|GO:0008152|GO:0006685|GO:0016787|GO:0016798|GO:0004767|GO:0016787|GO:0016798|GO:0004767|GO:0016787|GO:0016798|GO:0004767	SMPD1	+	ILMN_1245356	1236	S	NP_035551.1	NM_011421.1	ILMN_214391	NM_011421.1	aSMase; A-SMase; ASM	ILMN_214391
2350019	0.0107769	-1.34326	Fhl2									GCGCGTGGCGCAGAGATTCGGATGTTTTCTTTCATAACCAGGCAATGCTG	NM_010212	6753865		FHL2		ILMN_2770386	1033	S			ILMN_186128	scl16816.7.1_32		ILMN_186128
240373	0.0334449	-1.39522	D14Ertd449e									GGCTAAAACACACTAGATTTATTTGTGGGTGCACCTATGCTCTGTGTGGT	NM_025311	21313631		D14ERTD449E		ILMN_2693858	734	S			ILMN_184960	scl45800.5_19		ILMN_184960
6130064	0.0142037	-1.40938	1500001H12Rik	57754	Mus musculus cell cycle exit and neuronal differentiation 1 (Cend1), mRNA.		GO:0016020	GO:0003674	chr7	141278176	141278225	AGTGTATGCCCCAGGAGAGCACCGGAGGCTAGGACCACCTTACTTCCTGC	NM_021316.2	31981113	GO:0016020|GO:0003674	1500001H12RIK	-	ILMN_2753173	1202	S	NP_067291.1	NM_021316.2	ILMN_222668	NM_021316.2	1500001H12Rik; BM88; AI415214	ILMN_222668
5570068	0.00294863	-1.44261	Atp6ap2	70495	Mus musculus ATPase, H+ transporting, lysosomal accessory protein 2 (Atp6ap2), mRNA.		GO:0016020|GO:0016020|GO:0016020|GO:0016020	GO:0004872|GO:0003674|GO:0004872|GO:0003674|GO:0004872|GO:0003674|GO:0004872|GO:0003674	chrX	11761871	11761920	CCTTATTTTCGGAGGAAACACCTGTAGTTTTGCAGTTGGCTCCCAGCGAG	NM_027439.2	31980649	GO:0016020|GO:0016020|GO:0016020|GO:0016020|GO:0004872|GO:0003674|GO:0004872|GO:0003674|GO:0004872|GO:0003674|GO:0004872|GO:0003674	ATP6AP2	+	ILMN_2725286	386	S	NP_081715.1	NM_027439.2	ILMN_210527	NM_027439.2	APT6M8-9; 5730403E06Rik; M8-9; Atp6ip2; ATP6M8-9	ILMN_210527
990500	0.0464914	-1.29056	Dicer1									GGCAGCATTCTCCAGGGGTCTTGACTGACTTGCGCTCTGCCCTTGTCAAT	NM_148948.1	22507358		DICER1		ILMN_1215331	5412	S		NM_148948.1	ILMN_221038	scl42096.25.1_25		ILMN_221038
2900482	0.0401951	-1.2884	Pfkp									CACAGTGCAGAAGTATTCCTACCTCAACGTGGTGGGTATGGTGGGCTCCA	NM_019703	31543472		PFKP		ILMN_2673233	513	S			ILMN_192121	scl44308.24_307		ILMN_192121
2900224	0.0421054	-1.37571	Ddx5									GTCGCCGAGGCCTTCTCTCCGCGACTCGTCGCCGCAGGATTCTACTTTCA	NM_007840.1	6681156		DDX5		ILMN_1215167	75	S		NM_007840.1	ILMN_213843	scl0013207.1_56		ILMN_213843
6520121	0.0336332	-1.44219	Bin1									GCCCCCCAGTGGTGCCAAGGCAAACTACAGGCTCATCTTGTAGCTCAAAC	NM_009668	6753049		BIN1		ILMN_2701365	792	S			ILMN_185588	scl52141.20_8		ILMN_185588
5810156	0.0326551	-1.33187	Gpc5	103978	Mus musculus glypican 5 (Gpc5), mRNA.		GO:0005578|GO:0016020|GO:0005887|GO:0005578|GO:0016020|GO:0005887|GO:0005578|GO:0016020|GO:0005887	GO:0048503|GO:0048503|GO:0048503	chr14	114309616	114309665	CTTAGGCTGCATGGGTCCTTCTATGGTGGCCTGGCTGACCAGCTTTGTGT	NM_175500.2	31342031	GO:0005578|GO:0016020|GO:0005887|GO:0005578|GO:0016020|GO:0005887|GO:0005578|GO:0016020|GO:0005887|GO:0048503|GO:0048503|GO:0048503	GPC5	+	ILMN_2688985	1546	S	NP_780709.1	NM_175500.2	ILMN_217893	NM_175500.2	A230034F01Rik	ILMN_217893
4060433	0.0313226	-1.2695	Sumo1									CCTGCAGCCGCGGTGTTGTGCTGTAGAGAAGGGACGGATTTGTAAACCTC	NM_009460	6678488		SUMO1		ILMN_2632942	3	S			ILMN_193710	scl16716.7.1_64		ILMN_193710
2810128	0.0258338	-1.26321	Psmb7	19177	Mus musculus proteasome (prosome, macropain) subunit, beta type 7 (Psmb7), mRNA.	GO:0006511|GO:0006511|GO:0006511	GO:0043234|GO:0005829|GO:0005839|GO:0043234|GO:0005829|GO:0005839|GO:0043234|GO:0005829|GO:0005839	GO:0016787|GO:0004298|GO:0008233|GO:0004175|GO:0016787|GO:0004298|GO:0008233|GO:0004175|GO:0016787|GO:0004298|GO:0008233|GO:0004175	chr2	38498891	38498940	AAGGGGTTCAAGCTCCCGAAAGCTCGGAAAACTGGCACTACCATCGCGGG	NM_011187.1	6755205	GO:0043234|GO:0005829|GO:0005839|GO:0043234|GO:0005829|GO:0005839|GO:0043234|GO:0005829|GO:0005839|GO:0006511|GO:0006511|GO:0006511|GO:0016787|GO:0004298|GO:0008233|GO:0004175|GO:0016787|GO:0004298|GO:0008233|GO:0004175|GO:0016787|GO:0004298|GO:0008233|GO:0004175	PSMB7	-	ILMN_1221340	97	S	NP_035317.1	NM_011187.1	ILMN_201514	NM_011187.1	MC14; AU020723	ILMN_201514
630725	0.0326036	-1.33561	Tmem66	67887	Mus musculus transmembrane protein 66 (Tmem66), mRNA.		GO:0016020|GO:0016020|GO:0016020		chr8	35224375	35224424	CCCCAGGGTGATACAGTGCCAGAACAAAGGCTGGGATGGCTACGATGTAC	NM_026432.2	31982646	GO:0016020|GO:0016020|GO:0016020	TMEM66	+	ILMN_2758878	376	S	NP_080708.2	NM_026432.2	ILMN_222214	NM_026432.2	1810045K07Rik	ILMN_222214
5390398	1.20409e-09	-45.2254	Jarid1d									CCTGTATGCGTTTCCCAAAATTTTACCATCAATATTCCTGGGACTAGCAT	NM_011419.1	33859625		JARID1D		ILMN_1224210	4938	S		NM_011419.1	ILMN_221054	scl0020592.1_22		ILMN_221054
3190437	0.0421392	-1.37096	Rohn	11858	Mus musculus Rho family GTPase 2 (Rnd2), mRNA.	GO:0007266|GO:0007264	GO:0016020|GO:0005622	GO:0005525|GO:0000166	chr11	101331358	101331407	GCCTACCCGGATTCTGATGCTGTGCTTATCTGCTTTGACATTAGCCGGCC	NM_009708.1	6753115	GO:0016020|GO:0005622|GO:0007266|GO:0007264|GO:0005525|GO:0000166	ROHN	+	ILMN_2735865	222	S	NP_033838.1	NM_009708.1	ILMN_221456	NM_009708.1	Rohn; Arhn	ILMN_221456
240239	0.0436156	-1.26228	Dgcr6	13353	Mus musculus DiGeorge syndrome critical region gene 6 (Dgcr6), mRNA.			GO:0003674|GO:0003674	chr16	17984513	17984562	AAGGCAGCTCTGTGACCAAGCGGGGGGTCCTTGCTGTCCTCCGTTGCCTA	NM_010047.1	29789013	GO:0003674|GO:0003674	DGCR6	+	ILMN_2967294	870	S	NP_034177.1	NM_010047.1	ILMN_210983	NM_010047.1	AU044152	ILMN_210983
3190653	0.00176141	-1.50368	Syt11	229521	Mus musculus synaptotagmin XI (Syt11), mRNA.	GO:0006810|GO:0006810	GO:0045202|GO:0005887|GO:0016020|GO:0008021|GO:0045202|GO:0005887|GO:0016020|GO:0008021	GO:0046872|GO:0005215|GO:0005509|GO:0046872|GO:0005215|GO:0005509	chr3	88576368	88576417	CTAAGAGGAAAGCGCAGCTAGCAACCAGGGATCGTACTGCAGGGGCAATC	NM_018804.3	124378013	GO:0045202|GO:0005887|GO:0016020|GO:0008021|GO:0045202|GO:0005887|GO:0016020|GO:0008021|GO:0006810|GO:0006810|GO:0046872|GO:0005215|GO:0005509|GO:0046872|GO:0005215|GO:0005509	SYT11	-	ILMN_3063644	104	I	NP_061274.2	NM_018804.3	ILMN_249709	NM_018804.3	1500004A13Rik; 3632445O20Rik; 6530420C11Rik; 5430404N14Rik; AI851970	ILMN_249709
150673	0.0374639	-1.2817	EG381438	381438	Mus musculus predicted gene, EG381438 (EG381438), mRNA.				chr3	37906223	37906272	GGGCCCAAGAGAAAGCATTCCACCATGTCTTATGTGGAGTCTCACCAGCC	NM_198657.1	38348547		EG381438	-	ILMN_2998738	681	S	NP_941059.1	NM_198657.1	ILMN_214472	NM_198657.1		ILMN_214472
870167	0.0429098	-1.34116	Rab7	19349	Mus musculus RAB7, member RAS oncogene family (Rab7), mRNA.	GO:0007264|GO:0015031|GO:0006810|GO:0006886|GO:0007264|GO:0015031|GO:0006810|GO:0006886|GO:0007264|GO:0015031|GO:0006810|GO:0006886	GO:0005770|GO:0016020|GO:0005794|GO:0005764|GO:0005770|GO:0016020|GO:0005794|GO:0005764|GO:0005770|GO:0016020|GO:0005794|GO:0005764	GO:0005525|GO:0000166|GO:0005525|GO:0000166|GO:0005525|GO:0000166	chr6	87995106	87995155	GGCCGGGCAGCTCCGAGGAGCCTGCTGGAGCCGGAATCGGACGTCTCTGT	NM_009005.1	6679598	GO:0005770|GO:0016020|GO:0005794|GO:0005764|GO:0005770|GO:0016020|GO:0005794|GO:0005764|GO:0005770|GO:0016020|GO:0005794|GO:0005764|GO:0007264|GO:0015031|GO:0006810|GO:0006886|GO:0007264|GO:0015031|GO:0006810|GO:0006886|GO:0007264|GO:0015031|GO:0006810|GO:0006886|GO:0005525|GO:0000166|GO:0005525|GO:0000166|GO:0005525|GO:0000166	RAB7	-	ILMN_2618549	59	S	NP_033031.1	NM_009005.1	ILMN_211688	NM_009005.1	MGC102153	ILMN_211688
6580242	0.0174557	-1.29731	Uchl5									GCTTGTGCCACTCAGGCTATCGTAAGTGTACTACTGAACTGTACGCATCA	NM_019562	9625046		UCHL5		ILMN_1226422	1	S			ILMN_185215	scl17388.13.1_60		ILMN_185215
1110367	0.049888	-1.27177	2310037I24Rik	69612	Mus musculus RIKEN cDNA 2310037I24 gene (2310037I24Rik), mRNA.				chr15	98359375	98359424	TCAGACATGGAGAGGTGACCCTGACAGTGAAGCCGATAGCATAGACAGTG	NM_133714.2	31981557		2310037I24RIK	-	ILMN_2625058	822	S	NP_598475.2	NM_133714.2	ILMN_209365	NM_133714.2	MGC101985; MGC102368; B930009D17	ILMN_209365
3800068	0.0430316	-1.30766	Trafd1	231712	Mus musculus TRAF type zinc finger domain containing 1 (Trafd1), mRNA.		GO:0005622|GO:0005622|GO:0005622	GO:0008270|GO:0003674|GO:0003676|GO:0008270|GO:0003674|GO:0003676|GO:0008270|GO:0003674|GO:0003676	chr5	121822263	121822312	AACATGCTGGTGCAATGTCCAGCTGCCTCTCGGGCTTACTGGGCAGGAGA	NM_172275.1	26986576	GO:0005622|GO:0005622|GO:0005622|GO:0008270|GO:0003674|GO:0003676|GO:0008270|GO:0003674|GO:0003676|GO:0008270|GO:0003674|GO:0003676	TRAFD1	-	ILMN_2727799	1851	S	NP_758479.1	NM_172275.1	ILMN_210639	NM_172275.1	Fln29; 1110008K06Rik	ILMN_210639
2940487	0.0427164	-1.26843	Ppm2c	381511	Mus musculus protein phosphatase 2C, magnesium dependent, catalytic subunit (Ppm2c), mRNA. XM_919775	GO:0006470	GO:0005739|GO:0008287	GO:0003824|GO:0004741|GO:0005509|GO:0004721|GO:0000287|GO:0046872|GO:0004722|GO:0016787	chr4	11887870	11887919	GTGTTTGAGGATCAGAATGCAGCAACCCATCTCATTCGCCATGCTGTAGG	NM_001033453.1	84794624	GO:0005739|GO:0008287|GO:0006470|GO:0003824|GO:0004741|GO:0005509|GO:0004721|GO:0000287|GO:0046872|GO:0004722|GO:0016787	PPM2C	-	ILMN_3162452	1580	S	NP_001028625.1	NM_001033453.1	ILMN_261727	NM_001033453.1	Gm1024	ILMN_261727
4780671	0.0412951	-1.35901	Tdg	21665	Mus musculus thymine DNA glycosylase (Tdg), transcript variant 1, mRNA.	GO:0008152|GO:0006974	GO:0005634	GO:0016787	chr10	82111881	82111930	GGTGAAAGCAGATGTGCCTATCTCTGTTGGAAGCCGACTAACCCTCCGCC	NM_011561.1	6755753	GO:0005634|GO:0008152|GO:0006974|GO:0016787	TDG	+	ILMN_3102643	1718	A	NP_035691.1	NM_011561.1	ILMN_260947	NM_011561.1	JZA-3; Jza1; E130317C12Rik	ILMN_260947
1980703	0.049572	-1.38667	Snx2									CTTGGACAGTCCCGAAAGAGAGCTCATCCTGTCCTCCGAGCCGTCTCCTG	NM_026386	13385877		SNX2		ILMN_2664491	260	S			ILMN_209790	scl51947.8_27		ILMN_209790
6980576	0.042295	-1.58146	Cirbp	12696	Mus musculus cold inducible RNA binding protein (Cirbp), mRNA.		GO:0005634	GO:0000166|GO:0003723	chr10	79574497	79574546	TGGCGCCCCACCCCTCCTGAGATGGAATGGACTCGATTTGAGCAAGCCAT	NM_007705.1	6680945	GO:0005634|GO:0000166|GO:0003723	CIRBP	+	ILMN_2761594	971	S	NP_031731.1	NM_007705.1	ILMN_223263	NM_007705.1	R74941; Cirp	ILMN_223263
2000037	0.0274368	-1.33801	1810009N02Rik	69099	Mus musculus RIKEN cDNA 1810009N02 gene (1810009N02Rik), mRNA.							GGGATTGACAGCAAGGACGTGAAGTGAAGTCATGGGCAACAGGAAGTGCT	NM_026939.1	21729756		1810009N02RIK		ILMN_2764607	1494	S	NP_081215.1	NM_026939.1	ILMN_223480	NM_026939.1		ILMN_223480
670184	0.0254237	-1.31188	Prkcz	18762	Mus musculus protein kinase C, zeta (Prkcz), transcript variant 2, mRNA.	GO:0000226|GO:0007242|GO:0006468|GO:0000226|GO:0007242|GO:0006468	GO:0005938|GO:0005923|GO:0005737|GO:0005938|GO:0005923|GO:0005737	GO:0016301|GO:0016740|GO:0004700|GO:0005524|GO:0004674|GO:0004672|GO:0005515|GO:0000166|GO:0008270|GO:0046872|GO:0019992|GO:0016301|GO:0016740|GO:0004700|GO:0005524|GO:0004674|GO:0004672|GO:0005515|GO:0000166|GO:0008270|GO:0046872|GO:0019992	chr4	154719584	154719633	GGAAGATGCCTCCTTGCACGCCCACCTTCGGTAGAGCATAAAGAATCCTG	NM_001039079.1	84872204	GO:0005938|GO:0005923|GO:0005737|GO:0005938|GO:0005923|GO:0005737|GO:0000226|GO:0007242|GO:0006468|GO:0000226|GO:0007242|GO:0006468|GO:0016301|GO:0016740|GO:0004700|GO:0005524|GO:0004674|GO:0004672|GO:0005515|GO:0000166|GO:0008270|GO:0046872|GO:0019992|GO:0016301|GO:0016740|GO:0004700|GO:0005524|GO:0004674|GO:0004672|GO:0005515|GO:0000166|GO:0008270|GO:0046872|GO:0019992	PRKCZ	-	ILMN_3079645	248	I	NP_001034168.1	NM_001039079.1	ILMN_257179	NM_001039079.1	zetaPKC; C80388; AI098070; Pkcz; R74924	ILMN_257179
7330242	0.00570522	-1.43051	Ppp2r2b	72930	Mus musculus protein phosphatase 2 (formerly 2A), regulatory subunit B (PR 52), beta isoform (Ppp2r2b), transcript variant 1, mRNA.	GO:0007165|GO:0007165	GO:0000159|GO:0000159	GO:0008601|GO:0008601	chr18	43058455	43058504	CCGGCTTCTGGTTCCCACGCAAGTAAGCCTGCTGTCAATGGAGGAGGACA	NM_027531.1	67972401	GO:0000159|GO:0000159|GO:0007165|GO:0007165|GO:0008601|GO:0008601	PPP2R2B	-	ILMN_3028493	139	I	NP_081807.1	NM_027531.1	ILMN_247640	NM_027531.1	MGC113781; 6330404L05Rik; E130009M08Rik; PR55-BETA; PP2A-PR55B; SCA12; 2900026H06Rik	ILMN_247640
990687	0.0286715	-1.40269	Qpct	70536	Mus musculus glutaminyl-peptide cyclotransferase (glutaminyl cyclase) (Qpct), mRNA.			GO:0016603|GO:0008233|GO:0016740|GO:0008415				CCATTCCTTGAAGGATGTCTCTGGTTCCAAGCCAGATCTCTCACTCCGGC	NM_027455.1	110625781	GO:0016603|GO:0008233|GO:0016740|GO:0008415	QPCT		ILMN_2814865	898	S	NP_081731.1	NM_027455.1	ILMN_253769	NM_027455.1	5730422A13Rik	ILMN_253769
2060435	0.00674334	-1.38584	Sfrs5									GGGCTCGGTCTCGAGGTGGAAGAGGTAGAGGACGATACTCCGACCGTTTT	NM_009159	6677918		SFRS5		ILMN_2772274	237	S			ILMN_214616	scl0002293.1_7		ILMN_214616
2120168	0.0359062	-1.28358	Vps41	218035	Mus musculus vacuolar protein sorting 41 (yeast) (Vps41), mRNA.		GO:0005905|GO:0005770|GO:0005874|GO:0005769|GO:0005905|GO:0005770|GO:0005874|GO:0005769	GO:0005515|GO:0008017|GO:0046872|GO:0008270|GO:0005515|GO:0008017|GO:0046872|GO:0008270	chr13	18724783	18730683	TTAGCTTGGATGACAGTGGAGAACACATGGGAGTGTGTTCAGAGGATGGC	NM_172120.2	31559893	GO:0005905|GO:0005770|GO:0005874|GO:0005769|GO:0005905|GO:0005770|GO:0005874|GO:0005769|GO:0005515|GO:0008017|GO:0046872|GO:0008270|GO:0005515|GO:0008017|GO:0046872|GO:0008270	VPS41	+	ILMN_1257279	20	S	NP_742118.2	NM_172120.2	ILMN_184319	NM_172120.2	Vam2; mVam2; AI317346; MGC159002	ILMN_184319
6020593	0.0102248	-1.30884	Atp6ap2	70495	Mus musculus ATPase, H+ transporting, lysosomal accessory protein 2 (Atp6ap2), mRNA.		GO:0016020|GO:0016020|GO:0016020|GO:0016020	GO:0004872|GO:0003674|GO:0004872|GO:0003674|GO:0004872|GO:0003674|GO:0004872|GO:0003674	chrX	11751779	11751828	ATGGAAATTGGCCTATACCAGGAGATCGAATCCCAGACGTAGCTGCACTG	NM_027439.2	31980649	GO:0016020|GO:0016020|GO:0016020|GO:0016020|GO:0004872|GO:0003674|GO:0004872|GO:0003674|GO:0004872|GO:0003674|GO:0004872|GO:0003674	ATP6AP2	+	ILMN_2628657	137	S	NP_081715.1	NM_027439.2	ILMN_210527	NM_027439.2	APT6M8-9; 5730403E06Rik; M8-9; Atp6ip2; ATP6M8-9	ILMN_210527
5360338	0.00237631	-1.46262	Atp6ap2	70495	Mus musculus ATPase, H+ transporting, lysosomal accessory protein 2 (Atp6ap2), mRNA.		GO:0016020|GO:0016020|GO:0016020|GO:0016020	GO:0004872|GO:0003674|GO:0004872|GO:0003674|GO:0004872|GO:0003674|GO:0004872|GO:0003674	chrX	11751780	11751829	TGGAAATTGGCCTATACCAGGAGATCGAATCCCAGACGTAGCTGCACTGT	NM_027439.2	31980649	GO:0016020|GO:0016020|GO:0016020|GO:0016020|GO:0004872|GO:0003674|GO:0004872|GO:0003674|GO:0004872|GO:0003674|GO:0004872|GO:0003674	ATP6AP2	+	ILMN_2628658	138	S	NP_081715.1	NM_027439.2	ILMN_210527	NM_027439.2	APT6M8-9; 5730403E06Rik; M8-9; Atp6ip2; ATP6M8-9	ILMN_210527
4810347	0.0437091	-1.35575	Ensa	56205	Mus musculus endosulfine alpha (Ensa), transcript variant 1, mRNA.	GO:0050796	GO:0005737	GO:0019870|GO:0005102	chr3	95432520	95432569	CAGCTGCCAAGTGCAGGAGCAGACAAGAACCTGGTGACCGGTGACCACAT	NM_019561.2	71061456	GO:0005737|GO:0050796|GO:0019870|GO:0005102	ENSA	+	ILMN_3112185	381	A	NP_062507.1	NM_019561.2	ILMN_250703	NM_019561.2	AI451924; 2610007F17Rik; 1700020C18Rik	ILMN_250703
540138	0.0219399	-1.30394	1500012F01Rik	68949	Mus musculus RIKEN cDNA 1500012F01 gene (1500012F01Rik), mRNA.				chr2	166890674	166890939	AAACCGGGCTTTGAATGGAGCGTGAACTCCTGAGGCGAGCATTGGCCCGA	NM_001081005.1	124487304		1500012F01RIK	+	ILMN_2939012	472	S	NP_001074474.1	NM_001081005.1	ILMN_259540	NM_001081005.1		ILMN_259540
4200731	0.0491255	-1.2679	Golga7	57437	Mus musculus golgi autoantigen, golgin subfamily a, 7 (Golga7), transcript variant 2, mRNA.	GO:0006893	GO:0016020|GO:0000139		chr8	24367198	24367247	GCAGCAGGCACCGGTGTCCGGGAAGGTGTTCATTCAGCGAGACTACAGCA	NM_001042484.1	109809746	GO:0016020|GO:0000139|GO:0006893	GOLGA7	-	ILMN_3157764	92	A	NP_001035949.1	NM_001042484.1	ILMN_247400	NM_001042484.1	C130038N16Rik; AB041568; MGC30271; R75586; GOLGA3AP1; GCP16; MGC102434; MGC118465; HSPC041	ILMN_247400
270754	0.02022	-1.32669	Pnpo	103711	Mus musculus pyridoxine 5'-phosphate oxidase (Pnpo), mRNA.	GO:0008615		GO:0016491|GO:0010181|GO:0004733	chr11			CGAGGCTGTTCAGTGTCCGGACATAGGAGAAGCCAATGCTATGTGTGTGG	NM_134021.2	125625355	GO:0008615|GO:0016491|GO:0010181|GO:0004733	PNPO	-	ILMN_2713686	290	S	NP_598782.1	NM_134021.2	ILMN_216152	NM_134021.2	AI415282	ILMN_216152
160491	0.0440487	-1.30617	Ptp4a2									GTGCCCCTGATCTACCATTAGGGTGTGAGAGGTAGCCAGGAACCTTTGGT	NM_008974.2	31543525		PTP4A2		ILMN_2647282	1644	S		NM_008974.2	ILMN_210989	scl019244.5_2		ILMN_210989
3850280	0.0194197	-1.36384	Scamp5	56807	Mus musculus secretory carrier membrane protein 5 (Scamp5), mRNA.	GO:0006810|GO:0015031|GO:0006810|GO:0015031	GO:0016020|GO:0008021|GO:0016020|GO:0008021		chr9	57294900	57294949	CTGGCTCATCCTCTTCACACCTTGCTCCTACGTCTGCTGGTTTCGGCCCA	NM_020270.2	31543673	GO:0016020|GO:0008021|GO:0016020|GO:0008021|GO:0006810|GO:0015031|GO:0006810|GO:0015031	SCAMP5	-	ILMN_1255263	367	S	NP_064666.1	NM_020270.2	ILMN_220386	NM_020270.2	Sc5; AI426171; AW558254	ILMN_220386
1850543	0.0268335	-1.38278	Optn	71648	Mus musculus optineurin (Optn), mRNA.			GO:0003674|GO:0003674	chr2	4941348	4941397	GTGCCGACACGGGGCAAGAACCAGTGACTCTGACCAGCAGACTTACCTGT	NM_181848.3	40254333	GO:0003674|GO:0003674	OPTN	-	ILMN_2676606	1608	S	NP_862896.1	NM_181848.3	ILMN_216896	NM_181848.3	FIP2; HYPL; NRP; 4930441O07Rik	ILMN_216896
5390382	0.013065	-1.29357	1200015A19Rik	67808	Mus musculus RIKEN cDNA 1200015A19 gene (1200015A19Rik), mRNA.			GO:0005515	chr4			GGCTGGTGCTGGTCACCGACCAGTCGCTGCTCATCTGCAAATATGACTTC	NM_026388.2	71795665	GO:0005515	1200015A19RIK	-	ILMN_1255745	342	S	NP_080664.1	NM_026388.2	ILMN_213329	NM_026388.2	RP23-254N4.13	ILMN_213329
3940133	0.00575327	-1.49146	Mat2b	108645	Mus musculus methionine adenosyltransferase II, beta (Mat2b), mRNA.	GO:0006556|GO:0045226|GO:0006556|GO:0045226|GO:0006556|GO:0045226	GO:0005622|GO:0005622|GO:0005622	GO:0016740|GO:0048270|GO:0008831|GO:0005515|GO:0016740|GO:0048270|GO:0008831|GO:0005515|GO:0016740|GO:0048270|GO:0008831|GO:0005515	chr11	40506049	40506098	AGTGCTGCGCTAGTGGAGCTTGCGGTCGCGACTGAAGCGGCGCAAAGACT	NM_134017.1	19527233	GO:0005622|GO:0005622|GO:0005622|GO:0006556|GO:0045226|GO:0006556|GO:0045226|GO:0006556|GO:0045226|GO:0016740|GO:0048270|GO:0008831|GO:0005515|GO:0016740|GO:0048270|GO:0008831|GO:0005515|GO:0016740|GO:0048270|GO:0008831|GO:0005515	MAT2B	-	ILMN_1248381	17	S	NP_598778.1	NM_134017.1	ILMN_208679	NM_134017.1	AU022853; 2410018D16Rik; 1110064C04Rik; TGR; RP23-382C18.2; AI182287; MATIIbeta; MAT-II	ILMN_208679
460100	0.00810137	-1.87084	Rbm3	19652	Mus musculus RNA binding motif protein 3 (Rbm3), mRNA.	GO:0009409|GO:0043037|GO:0009409|GO:0043037|GO:0009409|GO:0043037		GO:0000166|GO:0003676|GO:0003723|GO:0000166|GO:0003676|GO:0003723|GO:0000166|GO:0003676|GO:0003723	chrX	7301552	7301601	GGGGTTTTGGCTTCATCACCTTCACAAACCCAGAGCATGCCTCAGATGCG	NM_016809.2	37497111	GO:0009409|GO:0043037|GO:0009409|GO:0043037|GO:0009409|GO:0043037|GO:0000166|GO:0003676|GO:0003723|GO:0000166|GO:0003676|GO:0003723|GO:0000166|GO:0003676|GO:0003723	RBM3	-	ILMN_1234453	215	S	NP_058089.2	NM_016809.2	ILMN_215552	NM_016809.2	2600016C11Rik; MGC118410	ILMN_215552
5690327	0.0304231	-1.32563	Tmem49	75909	Mus musculus transmembrane protein 49 (Tmem49), mRNA.		GO:0016021|GO:0016021|GO:0016021|GO:0016021|GO:0016021		chr11	86479686	86479735	TTTTACTGCTGCTTGCTGCGCTTGTAGCTACGTATTATGTGGAAGGAGCG	NM_029478.2	27753990	GO:0016021|GO:0016021|GO:0016021|GO:0016021|GO:0016021	TMEM49	-	ILMN_2616768	354	S	NP_083754.2	NM_029478.2	ILMN_209017	NM_029478.2	ni-2; 4930579A11Rik; 3110098I04Rik; AI787464	ILMN_209017
6400382	0.016187	-1.48399	Armc8	74125	Mus musculus armadillo repeat containing 8 (Armc8), mRNA.			GO:0003674|GO:0005488|GO:0003674|GO:0005488|GO:0003674|GO:0005488|GO:0003674|GO:0005488|GO:0003674|GO:0005488	chr9	99360914	99360963	CAGCTAGCAGTCGCCACTATGTTGACAGGCTATTTGACCCTGATCCCCAG	NM_028768.1	27229174	GO:0003674|GO:0005488|GO:0003674|GO:0005488|GO:0003674|GO:0005488|GO:0003674|GO:0005488|GO:0003674|GO:0005488	ARMC8	-	ILMN_1230072	306	S	NP_083044.1	NM_028768.1	ILMN_209228	NM_028768.1	HSPC056; 1200015K23Rik	ILMN_209228
770575	0.034072	-1.40482	Myo5a									GCAGACGCTGGGGAAGTAGAGTTAGACAGAGTGGCTGTTGATGTCATTGC	NM_010864.1	6754783		MYO5A		ILMN_1254736	6354	S		NM_010864.1	ILMN_210170	scl0003397.1_5		ILMN_210170
6220487	0.0290078	-1.31118	Zc3h14	75553	Mus musculus zinc finger CCCH type containing 14 (Zc3h14), transcript variant 1, mRNA.		GO:0005634|GO:0005634	GO:0008270|GO:0003676|GO:0008270|GO:0003676	chr12	100018395	100018444	CAGCCTCAAACAAGGGACTCAGAGGTCTCCTCCACCCACAGCAGTTGCAT	NM_029334.1	62526121	GO:0005634|GO:0005634|GO:0008270|GO:0003676|GO:0008270|GO:0003676	ZC3H14	+	ILMN_3014257	1807	I	NP_083610.1	NM_029334.1	ILMN_260796	NM_029334.1	2700069A02Rik; 1010001P15Rik; 1700016A15Rik; AU014748	ILMN_260796
6040292	0.0450725	-1.2805	Tgfb1i4									TCACTCGAGCCAGCACCACCGTTCTCACGCCCTGAGCTGCAGACAGCTAG	NM_009366.1	6678314		TGFB1I4		ILMN_2723108	36	S		NM_009366.1	ILMN_210824	scl46082.11_140		ILMN_210824
6510477	0.000319737	-2.23681	Ddx3y	26900	Mus musculus DEAD (Asp-Glu-Ala-Asp) box polypeptide 3, Y-linked (Ddx3y), mRNA.		GO:0005634|GO:0005634|GO:0005634	GO:0016787|GO:0000166|GO:0016787|GO:0000166|GO:0016787|GO:0000166	chrY	598030	598079	TGTGGCCAGCCTGTTCTGCATAGTGAGTTCCAGGACAGCTAGGGCTCTAC	NM_012008.1	25141234	GO:0005634|GO:0005634|GO:0005634|GO:0016787|GO:0000166|GO:0016787|GO:0000166|GO:0016787|GO:0000166	DDX3Y	-	ILMN_2899599	3662	S	NP_036138.1	NM_012008.1	ILMN_214603	NM_012008.1	D1Pas1-rs1; 8030469F12Rik; Dby	ILMN_214603
7000603	0.0354375	-1.34106	Tspyl1	22110	Mus musculus testis-specific protein, Y-encoded-like 1 (Tspyl1), mRNA.				chr10	34002063	34002112	CAGGTTAATCTTTGCATTTGAAAATGCGGCCGGAACTGGTCCCTTCTCAC	NM_009433.2	31543897		TSPYL1	+	ILMN_2482766	15	S	NP_033459.1	NM_009433.2	ILMN_185527	NM_009433.2	Tspyl	ILMN_185527
6580427	0.0354202	-1.30363	Ube2e3	22193	Mus musculus ubiquitin-conjugating enzyme E2E 3, UBC4/5 homolog (yeast) (Ube2e3), mRNA.	GO:0006512|GO:0006511|GO:0006464|GO:0001558|GO:0006512|GO:0006511|GO:0006464|GO:0001558	GO:0005634|GO:0005634	GO:0016874|GO:0004842|GO:0004840|GO:0005515|GO:0016874|GO:0004842|GO:0004840|GO:0005515	chr2	78709209	78709258	CAGGCAAAGGTCGGATGATGAGAGCCCTAGCACCAGCAGTGGCAGTTCAG	NM_009454.2	31981935	GO:0005634|GO:0005634|GO:0006512|GO:0006511|GO:0006464|GO:0001558|GO:0006512|GO:0006511|GO:0006464|GO:0001558|GO:0016874|GO:0004842|GO:0004840|GO:0005515|GO:0016874|GO:0004842|GO:0004840|GO:0005515	UBE2E3	+	ILMN_2512043	6	S	NP_033480.1	NM_009454.2	ILMN_185102	NM_009454.2	Ubce4; ubcM2	ILMN_185102
2940209	0.0382399	-1.30954	Ube2e3	22193	Mus musculus ubiquitin-conjugating enzyme E2E 3, UBC4/5 homolog (yeast) (Ube2e3), mRNA.	GO:0006512|GO:0006511|GO:0006464|GO:0001558|GO:0006512|GO:0006511|GO:0006464|GO:0001558	GO:0005634|GO:0005634	GO:0016874|GO:0004842|GO:0004840|GO:0005515|GO:0016874|GO:0004842|GO:0004840|GO:0005515	chr2	78709207	78709256	GACAGGCAAAGGTCGGATGATGAGAGCCCTAGCACCAGCAGTGGCAGTTC	NM_009454.2	31981935	GO:0005634|GO:0005634|GO:0006512|GO:0006511|GO:0006464|GO:0001558|GO:0006512|GO:0006511|GO:0006464|GO:0001558|GO:0016874|GO:0004842|GO:0004840|GO:0005515|GO:0016874|GO:0004842|GO:0004840|GO:0005515	UBE2E3	+	ILMN_2512042	4	S	NP_033480.1	NM_009454.2	ILMN_185102	NM_009454.2	Ubce4; ubcM2	ILMN_185102
7380280	0.0109715	-1.33646	2900001O04Rik									GGGATGAAGCACTACAGCTAACCCCAGGTGATGCCACCCTTTATGAGATG	NM_026213.2	42475980		2900001O04RIK		ILMN_1232922	454	S		NM_026213.2	ILMN_211412	scl48128.6_4		ILMN_211412
3420475	0.0292279	-1.30505	2900001O04Rik									AAGCGTAACCCACACTCGTGGGAGGCGTGGCAAACTTTAGGTCGAGCTCA	NM_026213.2	42475980		2900001O04RIK		ILMN_2713039	570	S		NM_026213.2	ILMN_211412	scl48128.6_4		ILMN_211412
4570474	0.0382228	-1.27326	Pcdhb12	93883	Mus musculus protocadherin beta 12 (Pcdhb12), mRNA.			GO:0005509	chr18	37597760	37597809	CCGACCCAGGCTGCTGCTGAAGAAAGAGAAAATGCTGTTGTGCGCAATAG	NM_053137.1	18087786	GO:0005509	PCDHB12	+	ILMN_1216692	2304	S	NP_444367.1	NM_053137.1	ILMN_223591	NM_053137.1	PcdhbL; Pcdhb5F	ILMN_223591
6980762	0.0330801	-1.42505	Prpf8									TGCGTGTGGATGATGAGTCAATGCAACGCTTCCATAACCGTGTGCGGCAG	NM_138659.1	20149741		PRPF8		ILMN_2637661	3729	S		NM_138659.1	ILMN_211086	scl41264.42.1_0		ILMN_211086
4560424	0.0136229	-1.4	Eef2	13629	Mus musculus eukaryotic translation elongation factor 2 (Eef2), mRNA.	GO:0006412|GO:0006412|GO:0006412		GO:0005525|GO:0000166|GO:0003746|GO:0005525|GO:0000166|GO:0003746|GO:0005525|GO:0000166|GO:0003746	chr10	80642150	80642291	CAGATGGGAAAAAACTTCCCCGCACCTTCTGCCAGCTCATCCTGGACCCC	NM_007907.1	33859481	GO:0006412|GO:0006412|GO:0006412|GO:0005525|GO:0000166|GO:0003746|GO:0005525|GO:0000166|GO:0003746|GO:0005525|GO:0000166|GO:0003746	EEF2	+	ILMN_2589181	918	S	NP_031933.1	NM_007907.1	ILMN_208753	NM_007907.1	MGC98463; Ef-2	ILMN_208753
290168	0.0406053	-1.37009	Sqle									GCAGCTACCTCAGTGTCGACCTCGTTCGTGACGGACCCGGAAGTGATCAT	NM_009270.2	42476307		SQLE		ILMN_2600348	1080	S		NM_009270.2	ILMN_209908	scl0002494.1_23		ILMN_209908
3400196	0.0330099	-1.33425	C920006C10Rik									TTGACCAACAAGATTGCGGAGTCCCTGGGTGGCAGCGGGTACAGTGTGGA	NM_133766.1	19526981		C920006C10RIK		ILMN_2694758	2174	S		NM_133766.1	ILMN_217037	scl0076740.1_108		ILMN_217037
2120209	0.0327152	-1.26172	Rab6	19346	Mus musculus RAB6, member RAS oncogene family (Rab6), mRNA.	GO:0007264|GO:0015031|GO:0006810|GO:0006886|GO:0007264|GO:0015031|GO:0006810|GO:0006886|GO:0007264|GO:0015031|GO:0006810|GO:0006886	GO:0005622|GO:0016020|GO:0005794|GO:0000178|GO:0005622|GO:0016020|GO:0005794|GO:0000178|GO:0005622|GO:0016020|GO:0005794|GO:0000178	GO:0005515|GO:0005525|GO:0000166|GO:0005515|GO:0005525|GO:0000166|GO:0005515|GO:0005525|GO:0000166	chr7	100503957	100504006	AGAGCGGTTCAGGAGCTTGATTCCTAGCTACATTCGAGACTCCACTGTGG	NM_024287.2	31543570	GO:0005622|GO:0016020|GO:0005794|GO:0000178|GO:0005622|GO:0016020|GO:0005794|GO:0000178|GO:0005622|GO:0016020|GO:0005794|GO:0000178|GO:0007264|GO:0015031|GO:0006810|GO:0006886|GO:0007264|GO:0015031|GO:0006810|GO:0006886|GO:0007264|GO:0015031|GO:0006810|GO:0006886|GO:0005515|GO:0005525|GO:0000166|GO:0005515|GO:0005525|GO:0000166|GO:0005515|GO:0005525|GO:0000166	RAB6	+	ILMN_1242802	677	S	NP_077249.1	NM_024287.2	ILMN_216580	NM_024287.2	AA419671; 2610028L11Rik	ILMN_216580
6960730	1.37134e-07	-213.492	Eif2s3y	26908	Mus musculus eukaryotic translation initiation factor 2, subunit 3, structural gene Y-linked (Eif2s3y), mRNA.	GO:0006412		GO:0005525|GO:0003743|GO:0000166	chrY	364922	364971	GTTGTAGCTTGATAGTTAACAACTGTTGCTGTGCACCACTGAACTTACAG	NM_012011.1	7242147	GO:0006412|GO:0005525|GO:0003743|GO:0000166	EIF2S3Y	+	ILMN_1241001	1652	S	NP_036141.1	NM_012011.1	ILMN_221008	NM_012011.1	Tfy; Spy; Eif-2gy	ILMN_221008
620598	0.0393825	1.25917	Pde10a									GGTGCACTACAGGTATGCTCTTTCAGTCTATCTGGGGGCACATAGGTGAG	NM_011866.1	6755005		PDE10A		ILMN_2733915	3093	S		NM_011866.1	ILMN_221319	scl51145.31.1_12		ILMN_221319
4280193	0.0330835	1.28442	Irf3									CAGGCCACTGGAAATATCTGAGCCCCACTCAGCTGCTACCAATAAAGCAG	NM_016849.2	31980862		IRF3		ILMN_2664319	1370	S		NM_016849.2	ILMN_215589	scl00024.1_6		ILMN_215589
5270674	0.0329881	1.28625	Pdpk1	18607	Mus musculus 3-phosphoinositide dependent protein kinase-1 (Pdpk1), transcript variant 2, mRNA.	GO:0006972|GO:0006468|GO:0007165	GO:0016023|GO:0016020|GO:0005737	GO:0016301|GO:0016740|GO:0004676|GO:0000166|GO:0005524|GO:0004674|GO:0004672	chr17	24216488	24216537	AGGTCTTGAAAGGTGAAATCCCATGGTCACAAGAACTCCGACCAGAAGCC	NM_001080773.1	124107597	GO:0016023|GO:0016020|GO:0005737|GO:0006972|GO:0006468|GO:0007165|GO:0016301|GO:0016740|GO:0004676|GO:0000166|GO:0005524|GO:0004674|GO:0004672	PDPK1	-	ILMN_3124885	1613	A	NP_001074242.1	NM_001080773.1	ILMN_257860	NM_001080773.1	Pdk1	ILMN_257860
1400253	0.0403541	1.30267	Tmem119	231633	Mus musculus transmembrane protein 119 (Tmem119), mRNA.		GO:0016021		chr5	114054932	114054981	GAAGTAGACTAGAAGCCAACGGGTGCCTGGGGGCAACTGACGGTCTGGAT	NM_146162.1	22122696	GO:0016021	TMEM119	-	ILMN_3001322	1830	S	NP_666274.1	NM_146162.1	ILMN_219443	NM_146162.1	BC025600; AW208946; MGC38046	ILMN_219443
3710315	0.0232957	1.30473	Leprel2									TACACAGACTTAGCCTACAGCACATCAGGCCCGGGAGCCAGGTCTGGCCC	NM_013534.1	7305104		LEPREL2		ILMN_1239380	2348	S		NM_013534.1	ILMN_214406	scl28417.13.1_3		ILMN_214406
3400369	0.0418509	1.31387	Csf1r									CCCGTCCCAAACTCTCGTGTTTCAATGGAAAGACTGATTTATGTCTCAAA	NM_007779.1	6681044		CSF1R		ILMN_2710819	3283	S		NM_007779.1	ILMN_219583	scl012978.19_21		ILMN_219583
5720564	0.0383857	1.33003	4430402O11Rik	67608	Mus musculus nuclear prelamin A recognition factor (Narf), mRNA.		GO:0005638	GO:0005515	chr11	121117070	121117119	CCTCGCATCTCACTACTCATGAAGCACCGTCTCTTCTGTGGATTCACGGC	NM_026272.2	31541950	GO:0005638|GO:0005515	4430402O11RIK	+	ILMN_1244845	4295	S	NP_080548.2	NM_026272.2	ILMN_215279	NM_026272.2	4430402O11Rik	ILMN_215279
3130609	0.0421782	1.33767	Hist1h2ak	319169	Mus musculus histone cluster 1, H2ak (Hist1h2ak), mRNA.	GO:0006334|GO:0007001	GO:0005694|GO:0005634|GO:0000786	GO:0003677	chr13	21845646	21845695	ATGTCAGGAAGAGGCAAGCAGGGTGGCAAGGCTCGCGCCAAGGCCAAGAC	NM_178183.1	30061370	GO:0005694|GO:0005634|GO:0000786|GO:0006334|GO:0007001|GO:0003677	HIST1H2AK	-	ILMN_2847144	1	S	NP_835490.1	NM_178183.1	ILMN_196730	NM_178183.1		ILMN_196730
3400114	0.0453807	1.35067	Gmip	78816	Mus musculus Gem-interacting protein (Gmip), mRNA.	GO:0007165|GO:0007165	GO:0005622|GO:0005622	GO:0008270|GO:0046872|GO:0019992|GO:0005096|GO:0008270|GO:0046872|GO:0019992|GO:0005096	chr8	72345438	72345487	GGGCTGACCGCAGTGGTGCTTGCTGTAAAGCCTCACATTTGTTGGACCTC	NM_198101.1	37674213	GO:0005622|GO:0005622|GO:0007165|GO:0007165|GO:0008270|GO:0046872|GO:0019992|GO:0005096|GO:0008270|GO:0046872|GO:0019992|GO:0005096	GMIP	+	ILMN_2788574	3594	S	NP_932769.1	NM_198101.1	ILMN_220865	NM_198101.1	5031419I10Rik	ILMN_220865
6560341	0.0361161	1.35903	Cd68									GGCGCAGAATTCATCTCTTCGAGAGCTCCAAGCTCCCTTGGGCCAAAGCT	NM_009853	6753351		CD68		ILMN_2689785	716	S			ILMN_192943	scl40022.6.1_151		ILMN_192943
940202	0.0498276	1.36324	Hemp1	105855	Mus musculus NCK associated protein 1 like (Nckap1l), mRNA.				chr15	103326625	103326674	GCAGTTAACCCCGTCCTTCATTCACACAGTCATTGCCAGGGAGGCTGGAG	NM_153505.2	31541978		HEMP1	+	ILMN_1253813	4508	S	NP_705725.1	NM_153505.2	ILMN_220410	NM_153505.2	4930568P13Rik; Hemp1; AI463083	ILMN_220410
3780270	0.0430424	1.36905	BC043301	210104	Mus musculus cDNA sequence BC043301 (BC043301), mRNA.	GO:0006355|GO:0006355	GO:0005634|GO:0005622|GO:0005634|GO:0005622	GO:0008270|GO:0046872|GO:0003676|GO:0008270|GO:0046872|GO:0003676	chr7	50830409	50830458	GAGCATCCCAACTGGATGTGCAGCACTGGGTCTAGAATGGAGAGAGACAC	NM_001008549.1	56711287	GO:0005634|GO:0005622|GO:0005634|GO:0005622|GO:0006355|GO:0006355|GO:0008270|GO:0046872|GO:0003676|GO:0008270|GO:0046872|GO:0003676	BC043301	+	ILMN_3114998	2894	A	NP_001008549.1	NM_001008549.1	ILMN_250374	NM_001008549.1	MGC102645	ILMN_250374
1570072	0.0130323	1.37554	5930434B04Rik									AGGTGGAGGCCCTCAGATATAGGCCAATTTGGGGTGGTCAGTCACTTAAG	XM_355322.1	38074587		5930434B04RIK		ILMN_1213573	2214	S		XM_355322.1	ILMN_212458	scl0381356.3_15		ILMN_212458
1470341	0.0434246	1.38032	Hist1h2ah	319168	Mus musculus histone cluster 1, H2ah (Hist1h2ah), mRNA.	GO:0006334|GO:0007001	GO:0005694|GO:0005634|GO:0000786	GO:0003677	chr13	22127364	22127413	ACGCGGTAAGCAGGGCGGCAAGGCTCGCGCCAAGGCCAAGACCCGCTCCT	NM_175659.1	30061326	GO:0005694|GO:0005634|GO:0000786|GO:0006334|GO:0007001|GO:0003677	HIST1H2AH	-	ILMN_2730329	8	S	NP_783590.1	NM_175659.1	ILMN_196729	NM_175659.1	RP23-9O16.9	ILMN_196729
3710170	0.0278128	1.38249	C1qg									ACATCGCATACGGCCAACCTGTGCGTGCACCTGAACCTCAACCTTGCCAG	NM_007574.1	6671651		C1QG		ILMN_2715840	554	S		NM_007574.1	ILMN_219967	scl23656.3.1_6		ILMN_219967
6220113	0.0493177	1.38395	1700084C01Rik	78465	Mus musculus RIKEN cDNA 1700084C01 gene (1700084C01Rik), mRNA.				chr1	171771164	171771213	CCGAAGCTCTGCGATGCTTAGAGTGCCACCTGCTGGTCAAATGGCATAGC	NM_001033185.1	85701697		1700084C01RIK	+	ILMN_2862026	1276	S	NP_001028357.1	NM_001033185.1	ILMN_231776	NM_001033185.1		ILMN_231776
5910220	0.005732	1.38485	Osmr	18414	Mus musculus oncostatin M receptor (Osmr), mRNA.	GO:0007166	GO:0005887	GO:0004924|GO:0004872	chr15	6761206	6761255	CCTTCCTCTTAATGCTTGTCACATTGCAGACCAAGGTGGAGAGGTTCTCC	NM_011019.1	6754955	GO:0005887|GO:0007166|GO:0004924|GO:0004872	OSMR	-	ILMN_2623280	4341	S	NP_035149.1	NM_011019.1	ILMN_212149	NM_011019.1	OSMRB	ILMN_212149
430167	0.0337383	1.39251	Ly86	17084	Mus musculus lymphocyte antigen 86 (Ly86), mRNA.	GO:0006952|GO:0006955|GO:0006954	GO:0005886	GO:0005515	chr13	37510541	37510590	GGTCCCTGGACTCACCTAGCTGCAAGAACCACTGATAACCAAGAGAGGCT	NM_010745.1	6754587	GO:0005886|GO:0006952|GO:0006955|GO:0006954|GO:0005515	LY86	+	ILMN_2671923	633	S	NP_034875.1	NM_010745.1	ILMN_216510	NM_010745.1	MD-1; MD1	ILMN_216510
6860040	0.0222706	1.4192	Klhl6	239743	Mus musculus kelch-like 6 (Drosophila) (Klhl6), mRNA.			GO:0005515|GO:0005515|GO:0005515	chr16	19946621	19946670	CAGGAAGCCAACCACAAATTCGGCTGGTGTCTCTGTCTGGCAAGTTTGCT	NM_183390.1	34419627	GO:0005515|GO:0005515|GO:0005515	KLHL6	-	ILMN_2840514	2248	S	NP_899246.1	NM_183390.1	ILMN_211787	NM_183390.1	MGC118659	ILMN_211787
2630544	0.0493487	1.43032	D8Ertd319e									GCTTGCAGCTTAGGGGCTGCAGTTGTTCTCCTTCATAAGACTGCCATCCG	NM_026792.2	31542486		D8ERTD319E		ILMN_1250939	3478	S		NM_026792.2	ILMN_212222	scl34022.8_400		ILMN_212222
1400672	0.0154022	1.43183	Aif1	11629	Mus musculus allograft inflammatory factor 1 (Aif1), mRNA.	GO:0051017|GO:0051017|GO:0051017	GO:0001891|GO:0001726|GO:0005884|GO:0005737|GO:0001891|GO:0001726|GO:0005884|GO:0005737|GO:0001891|GO:0001726|GO:0005884|GO:0005737	GO:0005515|GO:0005515|GO:0005515	chr17	35308080	35308129	TGTATGAGGAGAAAAACAAAGAACACAAGAGGCCAACTGGTCCCCCAGCC	NM_019467.2	31980923	GO:0001891|GO:0001726|GO:0005884|GO:0005737|GO:0001891|GO:0001726|GO:0005884|GO:0005737|GO:0001891|GO:0001726|GO:0005884|GO:0005737|GO:0051017|GO:0051017|GO:0051017|GO:0005515|GO:0005515|GO:0005515	AIF1	-	ILMN_2804487	682	S	NP_062340.1	NM_019467.2	ILMN_215740	NM_019467.2	G1; AIF-1; D17H6S50E; AI607846; Iba1	ILMN_215740
2230039	0.00985307	1.49196	Fcer1g									CAGAACAGACGTGCTTGGCTGCATTCTTTTCCCACTTCTAATTCTCTCCG	NM_010185.2	40254589		FCER1G		ILMN_2748875	308	S		NM_010185.2	ILMN_222385	scl15940.5.1_15		ILMN_222385
1470309	0.0114927	1.49691	Arpc1b	11867	Mus musculus actin related protein 2/3 complex, subunit 1B (Arpc1b), mRNA.		GO:0005885|GO:0005885|GO:0005885		chr5	145888818	145888867	TCTAGGATGCAGTACACTGCTACAAAGGAAGAGGCAGGAGGGGAACTGCC	NM_023142.1	12963526	GO:0005885|GO:0005885|GO:0005885	ARPC1B	+	ILMN_2860479	1240	S	NP_075631.1	NM_023142.1	ILMN_211123	NM_023142.1	SOP2Hs; AA408534; MGC102425; p41-ARC; AA408064; L72; AW208418; AF007010; 41kDa; AA571392	ILMN_211123
6560100	0.016168	1.50828	Rnpc2									TAGATTCGCTTGGGCCTAGACGCCCTCGGGGCCCGATATTCGGGTTGGGC	NM_133242.1	18875411		RNPC2		ILMN_2646456	95	S		NM_133242.1	ILMN_214290	scl0170791.2_95		ILMN_214290
6040402	0.0111207	1.54466	Peli2									ATCTGTCACTGGCTTTACGGGGACGCTCGGTAGGACATGGATGCAAACCT	NM_033602	15809019		PELI2		ILMN_2491462	12	S			ILMN_192801	scl46390.1.1_198		ILMN_192801
6130746	0.0109793	1.54699	Msr2	80891	Mus musculus macrophage scavenger receptor 2 (Msr2), mRNA.			GO:0004872	chr3	87337180	87337229	CCCAGTGGACTTCCAGACTTCAGCTGTGGCTTATCCTTCAAGAGGACTCG	NM_030707.1	13540504	GO:0004872	MSR2	-	ILMN_2831436	1722	S	NP_109632.1	NM_030707.1	ILMN_245939	NM_030707.1	IFGP2; IgSR; Fcrh2; MMAN-g; FcRH2sc; 9330158F12; moFcRH2sc; 2810439C17Rik	ILMN_245939
1050537	0.0211877	1.5501	Lcat	16816	Mus musculus lecithin cholesterol acyltransferase (Lcat), mRNA.	GO:0008203|GO:0006629|GO:0008202|GO:0008203|GO:0006629|GO:0008202		GO:0008415|GO:0016740|GO:0004607|GO:0003824|GO:0008415|GO:0016740|GO:0004607|GO:0003824	chr8	108463675	108463724	TCCCCTACAAAGACCCCGTGGCTGCACTCTATGAAGATGGGGACGACACC	NM_008490.1	6678671	GO:0008203|GO:0006629|GO:0008202|GO:0008203|GO:0006629|GO:0008202|GO:0008415|GO:0016740|GO:0004607|GO:0003824|GO:0008415|GO:0016740|GO:0004607|GO:0003824	LCAT	-	ILMN_2798400	1068	S	NP_032516.1	NM_008490.1	ILMN_212574	NM_008490.1	AI046659; D8Wsu61e	ILMN_212574
3520717	0.0355826	1.57348	Hist1h2ad	319165	Mus musculus histone cluster 1, H2ad (Hist1h2ad), mRNA.	GO:0007001|GO:0006334	GO:0005694|GO:0005634|GO:0000786	GO:0003674|GO:0003677	chr13	23666342	23666391	GTCTGGACGCGGCAAACAGGGTGGCAAGGCTCGCGCCAAGGCCAAGACCC	NM_178188.3	67972409	GO:0005694|GO:0005634|GO:0000786|GO:0007001|GO:0006334|GO:0003674|GO:0003677	HIST1H2AD	+	ILMN_2795040	3	S	NP_835495.1	NM_178188.3	ILMN_196727	NM_178188.3		ILMN_196727
450739	0.00585206	1.67598	Tyrobp	22177	Mus musculus TYRO protein tyrosine kinase binding protein (Tyrobp), mRNA.		GO:0016020	GO:0016301|GO:0005515	chr7	31199648	31200678	CGAGGTCAAGGGACAGCGGAAGGGACCCGGAAACAACACATTGCTGAGAC	NM_011662.2	40254570	GO:0016020|GO:0016301|GO:0005515	TYROBP	+	ILMN_2867147	265	S	NP_035792.1	NM_011662.2	ILMN_186230	NM_011662.2	Ly83; DAP12; KARAP	ILMN_186230
2350132	0.00256122	1.7357	C1qa									GCTTCAGCTGCGACGAGGGGACGAGGTGTGGATCGAAAAGGACCCCGCAA	NM_007572	6671649		C1QA		ILMN_2776431	647	S			ILMN_224197	scl012259.1_23		ILMN_224197
6940731	0.00484829	1.7823	Cpd	12874	Mus musculus carboxypeptidase D (Cpd), mRNA.	GO:0005975|GO:0005975	GO:0016020|GO:0016020	GO:0008472|GO:0004180|GO:0008233|GO:0046872|GO:0008270|GO:0004182|GO:0008237|GO:0016787|GO:0008472|GO:0004180|GO:0008233|GO:0046872|GO:0008270|GO:0004182|GO:0008237|GO:0016787	chr11	76595547	76595596	CCGCCTTCAAAGAGCTTTGGGAAGTTAGCCTGCTAAATTCATACTCTCTG	NM_007754.1	6681000	GO:0016020|GO:0016020|GO:0005975|GO:0005975|GO:0008472|GO:0004180|GO:0008233|GO:0046872|GO:0008270|GO:0004182|GO:0008237|GO:0016787|GO:0008472|GO:0004180|GO:0008233|GO:0046872|GO:0008270|GO:0004182|GO:0008237|GO:0016787	CPD	-	ILMN_2727598	4253	S	NP_031780.1	NM_007754.1	ILMN_220554	NM_007754.1	AW322530; AA960140; D830034L15Rik	ILMN_220554
3180025	0.0031011	1.79772	Ms4a6d									CTGGCTGGGTTCAGTAGCACGCTCTTGATTTGGCGTCAGTCAAAACACAG	NM_026835.1	13386171		MS4A6D		ILMN_1241695	1015	S		NM_026835.1	ILMN_208807	scl064382.1_42		ILMN_208807
3290240	0.00743136	1.8608	Gpr34	23890	Mus musculus G protein-coupled receptor 34 (Gpr34), mRNA.	GO:0007186|GO:0007165|GO:0007186|GO:0007165	GO:0016020|GO:0016020	GO:0004872|GO:0004930|GO:0001584|GO:0004871|GO:0004872|GO:0004930|GO:0001584|GO:0004871	chrX	12797274	12797323	TGTCCGTGACAGTCAAAATGCCCCAGTACAGCACTAAGGGTAATTGAGGC	NM_011823.2	31560527	GO:0016020|GO:0016020|GO:0007186|GO:0007165|GO:0007186|GO:0007165|GO:0004872|GO:0004930|GO:0001584|GO:0004871|GO:0004872|GO:0004930|GO:0001584|GO:0004871	GPR34	+	ILMN_1237817	1333	S	NP_035953.2	NM_011823.2	ILMN_221971	NM_011823.2		ILMN_221971
6290768	0.000557355	2.34329	Cd52	23833	Mus musculus CD52 antigen (Cd52), mRNA.		GO:0016020	GO:0048503	chr4	133649554	133649603	ACTGCTGCCACCATCAGTAGCGAGAGACATCCCAACCCACGGGAAGGGTT	NM_013706.1	14719423	GO:0016020|GO:0048503	CD52	-	ILMN_2910934	341	S	NP_038734.1	NM_013706.1	ILMN_258085	NM_013706.1	CLS1; B7-Ag; B7; AI463198; MB7; CAMPATH-1	ILMN_258085
3870630	0.0281019	1.68416	Hist1h4j	319159	Mus musculus histone cluster 1, H4j (Hist1h4j), mRNA.	GO:0006334|GO:0007001	GO:0005694|GO:0005634|GO:0000786	GO:0003677	chr13	21827216	21827265	ATGGACGTGGTCTACGCGCTCAAGCGCCAGGGCCGCACCCTCTACGGGTT	NM_178210.1	30061350	GO:0005694|GO:0005634|GO:0000786|GO:0006334|GO:0007001|GO:0003677	HIST1H4J	+	ILMN_1256989	252	S	NP_835582.1	NM_178210.1	ILMN_196723	NM_178210.1		ILMN_196723
2000131	0.002846	1.88632	Tlr2	24088	Mus musculus toll-like receptor 2 (Tlr2), mRNA.	GO:0042535|GO:0006955|GO:0008063|GO:0045087|GO:0007166|GO:0006954	GO:0005886|GO:0016020	GO:0016740|GO:0004888|GO:0004872	chr3	83640552	83640601	CTGTGTTCGTGCTTTCTGAGAACTTCGTACGGAGCGAGTGGTGCAAGTAC	NM_011905.2	31981332	GO:0005886|GO:0016020|GO:0042535|GO:0006955|GO:0008063|GO:0045087|GO:0007166|GO:0006954|GO:0016740|GO:0004888|GO:0004872	TLR2	-	ILMN_2733733	2606	S	NP_036035.2	NM_011905.2	ILMN_221308	NM_011905.2	Ly105	ILMN_221308
6550768	0.0359242	1.40766	1110004B13Rik	66910	Mus musculus transmembrane protein 107 (Tmem107), transcript variant 1, mRNA.				chr11	68885991	68886266	CCACGTACTGGTACATTTTTACCTTCTGCAGCGCCTTCCCAGCTGTCACT	NM_025838.1	21539608		1110004B13RIK	+	ILMN_3163211	457	A	NP_080114.1	NM_025838.1	ILMN_235377	NM_025838.1	RP23-19I2.5; 2810049P21Rik; 1110004B13Rik	ILMN_235377
6370379	0.049354	1.2737	Hexa									CAGGAGTTTGAGCAGACTTGAGCCACCAGTGCTGAACACCCAGGAGGTTG	NM_010421	7110626		HEXA		ILMN_2773624	1717	S			ILMN_224042	scl36873.16.1_34		ILMN_224042
3450373	1.73357e-07	25.0604	Xist	213742	Mus musculus inactive X specific transcripts (Xist) on chromosome X.				chrX	100656033	100661750	CAGGACACCTGTGACTTCCAAGAGCGGGGAACTACTTACTGCCATCAATA	NR_001570.1	37704376		XIST	-	ILMN_3123341	11879	A		NR_001570.1	ILMN_257090	NR_001570.1	AI314753; A430022B11	ILMN_257090
7200068	0.0440309	1.41379	Mkks	59030	Mus musculus McKusick-Kaufman syndrome protein (Mkks), mRNA.	GO:0044267|GO:0006457|GO:0009296|GO:0045494|GO:0044267|GO:0006457|GO:0009296|GO:0045494|GO:0044267|GO:0006457|GO:0009296|GO:0045494		GO:0000166|GO:0005524|GO:0051082|GO:0005515|GO:0000166|GO:0005524|GO:0051082|GO:0005515|GO:0000166|GO:0005524|GO:0051082|GO:0005515	chr2	136699921	136699970	GCAAACTAGTTGAGGTGTCTAAGAGAGCATACTGTTCTCTCCCAAAGGCC	NM_021527.1	10946953	GO:0044267|GO:0006457|GO:0009296|GO:0045494|GO:0044267|GO:0006457|GO:0009296|GO:0045494|GO:0044267|GO:0006457|GO:0009296|GO:0045494|GO:0000166|GO:0005524|GO:0051082|GO:0005515|GO:0000166|GO:0005524|GO:0051082|GO:0005515|GO:0000166|GO:0005524|GO:0051082|GO:0005515	MKKS	-	ILMN_2814350	2512	S	NP_067502.1	NM_021527.1	ILMN_217710	NM_021527.1	AI957237; Bbs6; 1300013E18Rik; MGC143766; AI463362	ILMN_217710
5720609	0.00728209	2.19196	Lyz	17110	Mus musculus lysozyme (Lyz), mRNA.	GO:0019835|GO:0008152|GO:0019835|GO:0008152|GO:0019835|GO:0008152	GO:0005576|GO:0005576|GO:0005576	GO:0003824|GO:0003796|GO:0016798|GO:0016787|GO:0003824|GO:0003796|GO:0016798|GO:0016787|GO:0003824|GO:0003796|GO:0016798|GO:0016787	chr10	116692033	116692082	GTTCCCAGTGTCATGAGGCATTCAGGAGGACTAGTGAGCTGTGCCTGTCC	NM_013590.2	40254571	GO:0005576|GO:0005576|GO:0005576|GO:0019835|GO:0008152|GO:0019835|GO:0008152|GO:0019835|GO:0008152|GO:0003824|GO:0003796|GO:0016798|GO:0016787|GO:0003824|GO:0003796|GO:0016798|GO:0016787|GO:0003824|GO:0003796|GO:0016798|GO:0016787	LYZ	-	ILMN_2878071	1087	S	NP_038618.1	NM_013590.2	ILMN_218930	NM_013590.2	Lzp-s	ILMN_218930
5090196	0.0311593	1.30146	Heatr1	217995	Mus musculus HEAT repeat containing 1 (Heatr1), mRNA.			GO:0005488	chr13	12528088	12530142	CCCCTAAGGTGCGGTTTGCAGCCTTGATTACTGTCTTGGCACTGGCTGAG	NM_144835.4	118130041	GO:0005488	HEATR1	+	ILMN_2800256	6355	S	NP_659084.3	NM_144835.4	ILMN_214317	NM_144835.4	B130016L12Rik; BC019693; MGC30806; AA517551	ILMN_214317
3830678	0.0126281	1.41446	Fcgr3									CCACACAGCCTTCCTTTGAAAGCAACTTACAAGCAGGCCGGGATGTTTGG	NM_010188.2	24475601		FCGR3		ILMN_2687403	908	S		NM_010188.2	ILMN_217772	scl014131.3_5		ILMN_217772
6420309	0.00701031	1.39472	Utx	22289	Mus musculus ubiquitously transcribed tetratricopeptide repeat gene, X chromosome (Utx), mRNA.	GO:0006605|GO:0006605	GO:0005634|GO:0005742|GO:0005634|GO:0005742	GO:0005488|GO:0005488	chrX	17739798	17739847	CAACCTTCCAAGTGTGGAGTGTCAACCAACTGGACGGGAGAGTACTGCTC	NM_009483.1	33859491	GO:0005634|GO:0005742|GO:0005634|GO:0005742|GO:0006605|GO:0006605|GO:0005488|GO:0005488	UTX	+	ILMN_2506528	6	S	NP_033509.1	NM_009483.1	ILMN_187827	NM_009483.1		ILMN_187827
2510364	0.0082833	1.44164	Utx	22289	Mus musculus ubiquitously transcribed tetratricopeptide repeat gene, X chromosome (Utx), mRNA.	GO:0006605|GO:0006605	GO:0005634|GO:0005742|GO:0005634|GO:0005742	GO:0005488|GO:0005488	chrX	17739807	17739856	CCAGTTCTGCACCACTGCTATTTGTAGCTATCTCGTAAGGCTGCTGGCTG	NM_009483.1	33859491	GO:0005634|GO:0005742|GO:0005634|GO:0005742|GO:0006605|GO:0006605|GO:0005488|GO:0005488	UTX	+	ILMN_2447456	15	S	NP_033509.1	NM_009483.1	ILMN_187827	NM_009483.1		ILMN_187827
1030411	0.0285146	1.49419	Emr1	13733	Mus musculus EGF-like module containing, mucin-like, hormone receptor-like sequence 1 (Emr1), mRNA.	GO:0007165|GO:0007218|GO:0007186|GO:0007165|GO:0007218|GO:0007186|GO:0007165|GO:0007218|GO:0007186	GO:0016020|GO:0009897|GO:0016020|GO:0009897|GO:0016020|GO:0009897	GO:0005509|GO:0004930|GO:0004871|GO:0004872|GO:0005509|GO:0004930|GO:0004871|GO:0004872|GO:0005509|GO:0004930|GO:0004871|GO:0004872	chr17	57168734	57168783	CGGTACAAGAGATTACCATTTTTGTGTTTCCTATGCACTTTCTTGTGGTG	NM_010130.1	33859545	GO:0016020|GO:0009897|GO:0016020|GO:0009897|GO:0016020|GO:0009897|GO:0007165|GO:0007218|GO:0007186|GO:0007165|GO:0007218|GO:0007186|GO:0007165|GO:0007218|GO:0007186|GO:0005509|GO:0004930|GO:0004871|GO:0004872|GO:0005509|GO:0004930|GO:0004871|GO:0004872|GO:0005509|GO:0004930|GO:0004871|GO:0004872	EMR1	+	ILMN_1216880	3110	S	NP_034260.1	NM_010130.1	ILMN_213846	NM_010130.1	Ly71; EGF-TM7; F4/80; TM7LN3; Gpf480; DD7A5-7	ILMN_213846
5290204	0.0319466	1.31473	AI661311									TGAGCTGCACTTGGTGGCTGGGGACTCTTGTTACTGTTAACTGTGCCTGG	NM_134126.3	38082052		Ift140		ILMN_1260493	2297	I		XM_358321.1	ILMN_207534	XM_358321.1		ILMN_207534
3130192	1.21197e-06	103.831	Xist	213742	Mus musculus inactive X specific transcripts (Xist) on chromosome X.				chrX	100656218	100656267	GGAACAGAGAAGATGGAGCCAGGTTGAAGAGGTCTGGGAGTTCAAACAAA	NR_001463.2	37704378		XIST	-	ILMN_3022688	17362	I		NR_001463.2	ILMN_187626	NR_001463.2	AI314753; A430022B11	ILMN_187626
6940184	0.00146658	2.87096	Ccl4									CCCATGGAGATGGTCCACCATTGCTGTTTCTCTGCTATTGTGGATATGAC	NM_013652.1	7305458		CCL4		ILMN_1223257	558	S		NM_013652.1	ILMN_222651	scl0001448.1_45		ILMN_222651
5870021	0.00245488	3.164	Xlr4a	434794	Mus musculus X-linked lymphocyte-regulated 4A (Xlr4a), mRNA. XM_985903 XM_985942 XM_985977 XM_988796 XM_988827 XM_988867 XM_988909 XM_988942 XM_988983				chrX	70319732	70319781	CGTGTACAGTTAAAGCTCGCGTCCTGTGATTTCCTGTATGGATACCCTGG	NM_001081642.1	126032322		XLR4A	-	ILMN_2965669	1093	S	NP_001075111.1	NM_001081642.1	ILMN_230389	NM_001081642.1	MGC106987	ILMN_230389
4830543	0.00219595	2.40163	2310061N23Rik									GATGACACTTCTATCAGCTCAACTCAAAGCCTGTACAGACTACGCAGGAG	NM_029803	44771123		2310061N23RIK		ILMN_2762944	307	S			ILMN_184190	scl42111.5.1_11		ILMN_184190
50152	0.0205658	1.54548	Fbxo30									GTATGCGATCAGGTGTTTGGATGGCAAACCTGGGATGTTGCATGAGTACT	XM_125493	38090936		FBXO30		ILMN_2431871	3	S			ILMN_186013	scl39152.4_674		ILMN_186013
7510243	0.024524	1.54574	C4b	12268	Mus musculus complement component 4B (Childo blood group) (C4b), mRNA. XM_921663 XM_921673 XM_921676 XM_921678	GO:0006956|GO:0006954	GO:0005576	GO:0004866	chr17	34865419	34865468	TTCCTGATGGAGTTCAGCAGCCGGGGGTGCCAGGTGTGAGGCCTTAGGAC	NM_009780.1	6753225	GO:0005576|GO:0006956|GO:0006954|GO:0004866	C4B	-	ILMN_3049559	5236	I	NP_033910.1	NM_009780.1	ILMN_210539	NM_009780.1	Ss; C4	ILMN_210539
7510333	0.00869977	1.65669	Gpr34	23890	Mus musculus G protein-coupled receptor 34 (Gpr34), mRNA.	GO:0007186|GO:0007165|GO:0007186|GO:0007165	GO:0016020|GO:0016020	GO:0004872|GO:0004930|GO:0001584|GO:0004871|GO:0004872|GO:0004930|GO:0001584|GO:0004871	chrX	12797275	12797324	GTCCGTGACAGTCAAAATGCCCCAGTACAGCACTAAGGGTAATTGAGGCA	NM_011823.2	31560527	GO:0016020|GO:0016020|GO:0007186|GO:0007165|GO:0007186|GO:0007165|GO:0004872|GO:0004930|GO:0001584|GO:0004871|GO:0004872|GO:0004930|GO:0001584|GO:0004871	GPR34	+	ILMN_2742840	1334	S	NP_035953.2	NM_011823.2	ILMN_221971	NM_011823.2		ILMN_221971
5360537	0.0253567	1.42344	Ang1	11727	Mus musculus angiogenin, ribonuclease, RNase A family, 5 (Ang), mRNA.	GO:0017148|GO:0043006|GO:0001938|GO:0001666|GO:0001525|GO:0007202|GO:0006651|GO:0007046|GO:0009303|GO:0030154|GO:0050714|GO:0048662|GO:0007275|GO:0030041	GO:0005634|GO:0005730|GO:0005615|GO:0005605	GO:0004522|GO:0004518|GO:0016787|GO:0004540|GO:0004519|GO:0005102|GO:0005507|GO:0003676|GO:0008201|GO:0003779	chr14	51721418	51721467	CCATGCCAGTACCGAGCCTCTGCAGGGTTCAGACATGTTGTTATTGCCTG	NM_007447.2	40254650	GO:0005634|GO:0005730|GO:0005615|GO:0005605|GO:0017148|GO:0043006|GO:0001938|GO:0001666|GO:0001525|GO:0007202|GO:0006651|GO:0007046|GO:0009303|GO:0030154|GO:0050714|GO:0048662|GO:0007275|GO:0030041|GO:0004522|GO:0004518|GO:0016787|GO:0004540|GO:0004519|GO:0005102|GO:0005507|GO:0003676|GO:0008201|GO:0003779	ANG1	+	ILMN_2875251	419	S	NP_031473.1	NM_007447.2	ILMN_244375	NM_007447.2	AI385586; Ang; Rnase5; Rnase5a; Ang1	ILMN_244375
4670228	0.0381254	1.7275	Gpnmb	93695	Mus musculus glycoprotein (transmembrane) nmb (Gpnmb), mRNA.	GO:0007155|GO:0007155|GO:0007155|GO:0007155	GO:0016023|GO:0016021|GO:0016020|GO:0005887|GO:0016023|GO:0016021|GO:0016020|GO:0005887|GO:0016023|GO:0016021|GO:0016020|GO:0005887|GO:0016023|GO:0016021|GO:0016020|GO:0005887	GO:0008201|GO:0005178|GO:0008201|GO:0005178|GO:0008201|GO:0005178|GO:0008201|GO:0005178	chr6	48986281	48986330	CCTGAGCTCCTGACAAAATTATAATGGGCCCGGGCTTTGTGTATGGTGCG	NM_053110.2	31542906	GO:0016023|GO:0016021|GO:0016020|GO:0005887|GO:0016023|GO:0016021|GO:0016020|GO:0005887|GO:0016023|GO:0016021|GO:0016020|GO:0005887|GO:0016023|GO:0016021|GO:0016020|GO:0005887|GO:0007155|GO:0007155|GO:0007155|GO:0007155|GO:0008201|GO:0005178|GO:0008201|GO:0005178|GO:0008201|GO:0005178|GO:0008201|GO:0005178	GPNMB	+	ILMN_2648669	2204	S	NP_444340.2	NM_053110.2	ILMN_211323	NM_053110.2	ipd; Dchil	ILMN_211323
5720255	0.0162058	1.39354	AI132321	104759	Mus musculus phospholipase D family, member 4 (Pld4), mRNA.	GO:0008152	GO:0016020	GO:0003824	chr12	113216527	113216576	GCAAAGGATCACCACTGAGGGCCCGAGATTGTCATCAGACAAACAGCTTC	NM_178911.2	31343188	GO:0016020|GO:0008152|GO:0003824	AI132321	+	ILMN_1234223	1711	S	NP_849242.1	NM_178911.2	ILMN_211159	NM_178911.2	AI132321	ILMN_211159
360725	0.0296475	1.34778	Chordc1	66917	Mus musculus cysteine and histidine-rich domain (CHORD)-containing, zinc-binding protein 1 (Chordc1), mRNA.			GO:0005509|GO:0008270	chr9	18064251	18064300	GGGGTGAGCCTTTAAGGATTATACAGTCTTGCTGGTCTGATCCAGTCAGG	NM_025844.1	13385323	GO:0005509|GO:0008270	CHORDC1	+	ILMN_1247694	2054	S	NP_080120.1	NM_025844.1	ILMN_221144	NM_025844.1	1110001O09Rik; Chp-1; AA409036	ILMN_221144
2030270	0.0283921	1.38944	Senp8									GAAACTGACTTCAGCTACTTCTCCACTCTAACCCTGACCCCAGCGTTCAT	NM_027838	46402515		SENP8		ILMN_2744936	1969	S			ILMN_191686	scl35751.4_16		ILMN_191686
830369	0.0253283	1.38822	Cyba	13057	Mus musculus cytochrome b-245, alpha polypeptide (Cyba), mRNA.	GO:0006118|GO:0006810	GO:0016020|GO:0005737	GO:0020037|GO:0005506|GO:0046872	chr8	125311125	125311174	CAGCCATCCGAGGTGAGCAGTGGACTCCCATTGAGCCTAAACCCAAGGAG	NM_007806.1	22094076	GO:0016020|GO:0005737|GO:0006118|GO:0006810|GO:0020037|GO:0005506|GO:0046872	CYBA	-	ILMN_2806700	432	S	NP_031832.1	NM_007806.1	ILMN_221191	NM_007806.1	b558	ILMN_221191
20553	0.0149742	1.42585	Lrriq2	74201	Mus musculus leucine-rich repeats and IQ motif containing 2 (Lrriq2), mRNA.			GO:0016740	chr16	55902548	55902597	CTGCAGAGGCATAAACTTGTACCACATAGGCAGGCAAGACTGGCACATGC	NM_028815.3	45433567	GO:0016740	LRRIQ2	-	ILMN_2848828	5307	S	NP_083091.1	NM_028815.3	ILMN_246572	NM_028815.3	AA437768; E130116N02Rik; 4932439K18Rik; 2810403B08Rik	ILMN_246572
4670372	0.047687	1.25774	Pros1									CTCAACCTAAGCTGCTGAGAGCACACAAGGTCAGAGTCAGAATGGCGGCC	NM_011173.1	46309454		PROS1		ILMN_1235499	2797	S		NM_011173.1	ILMN_222024	scl49002.15_178		ILMN_222024
5810470	0.0420498	1.53963	Aldh1a1									GAATAGAAGGATAGATATAAGCGCAAGCTCTCTGTAACTCCGTCATGACC	NM_013467	7304880		ALDH1A1		ILMN_1222734	1758	S			ILMN_224148	scl011668.12_94		ILMN_224148
5260687	0.0423162	1.29135	Eif2c3									CTGTTTCTATCCCTGCACCAGCATATTACGCTCACCTGGTGGCATTCAGA	NM_153402	23510274		EIF2C3		ILMN_2642288	2497	S			ILMN_187310	scl23816.1_664		ILMN_187310
5870040	0.0350326	1.56735	P4ha1	18451	Mus musculus procollagen-proline, 2-oxoglutarate 4-dioxygenase (proline 4-hydroxylase), alpha 1 polypeptide (P4ha1), mRNA.	GO:0019538|GO:0018401	GO:0005783	GO:0016491|GO:0016702|GO:0046872|GO:0016706|GO:0005488|GO:0005506|GO:0031418|GO:0004656	chr10	58834964	58835013	CGGCCCTGCACTTGATGAATATGAAGGAATTCTTTACACGGGGCTCCGGC	NM_011030.1	33859595	GO:0005783|GO:0019538|GO:0018401|GO:0016491|GO:0016702|GO:0046872|GO:0016706|GO:0005488|GO:0005506|GO:0031418|GO:0004656	P4HA1	+	ILMN_1234565	2878	S	NP_035160.1	NM_011030.1	ILMN_215337	NM_011030.1	AL022634; P4ha	ILMN_215337
4830010	0.00776161	1.80854	Oasl2	23962	Mus musculus 2'-5' oligoadenylate synthetase-like 2 (Oasl2), mRNA.	GO:0006464|GO:0006955|GO:0006464|GO:0006955		GO:0001730|GO:0016779|GO:0003723|GO:0016740|GO:0005524|GO:0001730|GO:0016779|GO:0003723|GO:0016740|GO:0005524	chr5	115173160	115173209	GGCCTTGTGCTCTAGAATGGTACCAATCCAGTATCAATGTATGACAAGTG	NM_011854.1	16924023	GO:0006464|GO:0006955|GO:0006464|GO:0006955|GO:0001730|GO:0016779|GO:0003723|GO:0016740|GO:0005524|GO:0001730|GO:0016779|GO:0003723|GO:0016740|GO:0005524	OASL2	+	ILMN_2954868	2980	S	NP_035984.1	NM_011854.1	ILMN_209781	NM_011854.1	Oasl; M1204; Mmu-OASL	ILMN_209781
110154	0.0357494	1.32376	D12Wsu95e									CAGAATCACTTTTGCTCTCTTACCAGACTGTGGGCCTGAAGGGCCTGAGG	NM_198023	39930558		D12WSU95E		ILMN_1215969	2563	S			ILMN_188488	scl42759.15_161		ILMN_188488
6940494	0.0309169	1.29391	2810410P22Rik									GGTGAGGTAAAGACAGGGTTTCCTTACTTAACGGATTTGAGCGCTTCTGT	NM_182994.1	33695143		2810410P22RIK		ILMN_2692989	3893	S		NM_182994.1	ILMN_218211	scl0075423.2_59		ILMN_218211
2710730	0.0285693	1.3177	2410002O22Rik									ACATACCAACACACGTTAACAGACACTCGAGAGCAGGCCAGGATTGACTG	NM_025879	13385363		2410002O22RIK		ILMN_2697092	2171	S			ILMN_185871	scl43550.14_339		ILMN_185871
510474	0.0488642	2.07199	Lgals3	16854	Mus musculus lectin, galactose binding, soluble 3 (Lgals3), mRNA.	GO:0030198|GO:0001501	GO:0005737|GO:0005578|GO:0005634	GO:0005515|GO:0005529|GO:0019863	chr14	46307600	46307649	GAGTGGGAAACTTTGCATTTCTCTCTCCTTATCCTTCTTGTAAGACATCC	NM_010705.1	33859579	GO:0005737|GO:0005578|GO:0005634|GO:0030198|GO:0001501|GO:0005515|GO:0005529|GO:0019863	LGALS3	+	ILMN_1223317	877	S	NP_034835.1	NM_010705.1	ILMN_222956	NM_010705.1	L-34; Mac-2; GBP; gal3	ILMN_222956
830240	0.0129674	2.12134	Lyzs									ATGGCTGGCTACTATGGAGTCAGCCTGGCCGACTGGGTGTGTTTAGCTCA	NM_017372	31560450		LYZS		ILMN_1252076	124	S			ILMN_188505	scl5225.1.1_39		ILMN_188505
3170440	0.0236832	1.31464	6.33051e+19									GAGATAAGAGATTTGTGACTCTTGAGTGAGGAGGATGGTGGGCGAGAGGC	NM_183141.1	34147154		6.33051e+19		ILMN_1239570	4226	S		NM_183141.1	ILMN_220318	scl46984.5_578		ILMN_220318
5900653	0.0290971	1.29682	Adam17									GCTCAGGGCATATTCTATAGCTGTGGCATTGATGATACCTGCCTCAGTCA	NM_009615.4	34328547		ADAM17		ILMN_2594718	4154	S		NM_009615.4	ILMN_209322	scl0011491.1_129		ILMN_209322
3450180	0.0315589	1.37125	1810009M01Rik	65963	Mus musculus transmembrane protein 176B (Tmem176b), mRNA.				chr6	48763423	48763472	CTCACGCCAATGTCCTTTCTTCCACGAACAGATATTATGTCATTTTATCC	NM_023056.2	31981259		1810009M01RIK	-	ILMN_1259470	1586	S	NP_075543.1	NM_023056.2	ILMN_211657	NM_023056.2	Lr8; Clast1; 1810009M01Rik	ILMN_211657
7400377	0.0175002	1.68555	Hist1h4h									TTTCTTCAGCAAGTACACCATGTCTGGTCGTGGCAAGGGCGGTAAAGGTC	NM_153173	23943921		HIST1H4H		ILMN_2664129	48	S			ILMN_186854	scl44214.2.4_53		ILMN_186854
6020725	0.0493549	1.31308	Setd8	67956	Mus musculus SET domain containing (lysine methyltransferase) 8 (Setd8), mRNA.	GO:0016568|GO:0016568|GO:0016568|GO:0016568	GO:0005634|GO:0005634|GO:0005634|GO:0005634	GO:0016740|GO:0008168|GO:0018024|GO:0016740|GO:0008168|GO:0018024|GO:0016740|GO:0008168|GO:0018024|GO:0016740|GO:0008168|GO:0018024	chr5	124911235	124911284	ATATTTTTTAGCAAAAGTTTCACAGTAAGCTAGTCTTCCCCTCTGCTTTC	NM_030241.2	45580701	GO:0005634|GO:0005634|GO:0005634|GO:0005634|GO:0016568|GO:0016568|GO:0016568|GO:0016568|GO:0016740|GO:0008168|GO:0018024|GO:0016740|GO:0008168|GO:0018024|GO:0016740|GO:0008168|GO:0018024|GO:0016740|GO:0008168|GO:0018024	SETD8	+	ILMN_2603825	1657	S	NP_084517.2	NM_030241.2	ILMN_210263	NM_030241.2	AW536475; MGC117832; 2410195B05Rik; AA617402	ILMN_210263
3940242	0.0411718	1.50255	AA175286									GCTTGGCCCACAGTAGCATCAGCTATTCCATATCCTCAATTTGCATTCCC	NM_010156.2	31340616		AA175286		ILMN_1224855	2810	S		NM_010156.2	ILMN_216573	scl29327.6.1_41		ILMN_216573
4560121	0.0141617	1.40912	Eltd1	170757	Mus musculus EGF, latrophilin seven transmembrane domain containing 1 (Eltd1), mRNA.	GO:0007165|GO:0007186		GO:0004871|GO:0004872	chr3	151482132	151482181	GTGGCCCATGACTGCCATTGTCATTCTGGGTTGGGACTGTAGAAATAGGA	NM_133222.1	18875377	GO:0007165|GO:0007186|GO:0004871|GO:0004872	ELTD1	+	ILMN_1224540	3771	S	NP_573485.1	NM_133222.1	ILMN_213584	NM_133222.1	Etl; ETL1; 1110033N21Rik	ILMN_213584
1780619	0.0396571	1.41742	Rab32	67844	Mus musculus RAB32, member RAS oncogene family (Rab32), mRNA.	GO:0006468|GO:0007264	GO:0005622|GO:0005739|GO:0016020|GO:0000178	GO:0004672|GO:0005525|GO:0005524|GO:0000166	chr10	10235464	10235513	GGTTATATAATGCCTCGGGCACTTAGGAAGACCCACTATACTGTATTGCC	NM_026405.2	31980965	GO:0005622|GO:0005739|GO:0016020|GO:0000178|GO:0006468|GO:0007264|GO:0004672|GO:0005525|GO:0005524|GO:0000166	RAB32	-	ILMN_1221274	1769	S	NP_080681.1	NM_026405.2	ILMN_213369	NM_026405.2	2810011A17Rik; AU022057	ILMN_213369
1710754	0.0451449	1.59532	Ctsc	13032	Mus musculus cathepsin C (Ctsc), mRNA.		GO:0005764|GO:0005764|GO:0005764	GO:0004197|GO:0008233|GO:0016787|GO:0004214|GO:0008234|GO:0004197|GO:0008233|GO:0016787|GO:0004214|GO:0008234|GO:0004197|GO:0008233|GO:0016787|GO:0004214|GO:0008234	chr7	88185882	88185931	GCGATAGCCATGGTTGACCTCTGATCCCTGACTTCTGTATATGCTTGGGC	NM_009982.2	31560606	GO:0005764|GO:0005764|GO:0005764|GO:0004197|GO:0008233|GO:0016787|GO:0004214|GO:0008234|GO:0004197|GO:0008233|GO:0016787|GO:0004214|GO:0008234|GO:0004197|GO:0008233|GO:0016787|GO:0004214|GO:0008234	CTSC	+	ILMN_3008858	2245	S	NP_034112.2	NM_009982.2	ILMN_214875	NM_009982.2	DPP1; AI047818; DPPI	ILMN_214875
580332	0.0299733	1.45003	C1qb	12260	Mus musculus complement component 1, q subcomponent, beta polypeptide (C1qb), mRNA.	GO:0006958|GO:0006956|GO:0006817|GO:0006955|GO:0045087	GO:0005737		chr4	136152529	136152578	TCGTGGCCGCGATCGGGACAGCATGCAGAAAGTAGTCACCTTCTGTGACT	NM_009777.1	6753219	GO:0005737|GO:0006958|GO:0006956|GO:0006817|GO:0006955|GO:0045087	C1QB	-	ILMN_2619620	704	S	NP_033907.1	NM_009777.1	ILMN_211795	NM_009777.1		ILMN_211795
1940608	0.0369687	2.28052	Lyzs	17105	Mus musculus lysozyme (Lyzs), mRNA.	GO:0019835|GO:0008152	GO:0005739|GO:0005576	GO:0003824|GO:0003796|GO:0016798|GO:0016787	chr10	116714443	116714492	CACACTAACTCTGAGACAGATGAGCCTGTATCAGCAAATAACCACAGGAG	NM_017372.2	31560450	GO:0005739|GO:0005576|GO:0019835|GO:0008152|GO:0003824|GO:0003796|GO:0016798|GO:0016787	LYZS	-	ILMN_2939681	1153	S	NP_059068.1	NM_017372.2	ILMN_261574	NM_017372.2	Lys; Lzm; Lzp; Lzm-s1; AI326280	ILMN_261574
3870047	0.0358247	1.39699	Ctsh	13036	Mus musculus cathepsin H (Ctsh), mRNA.		GO:0005764	GO:0008234|GO:0016787|GO:0008233|GO:0004215|GO:0004197	chr9	89970628	89970677	GCAGACCAAGGGAGGAACTGGTCCTTCGATGAGAATGCCACCCTGGAGAA	NM_007801.1	7106278	GO:0005764|GO:0008234|GO:0016787|GO:0008233|GO:0004215|GO:0004197	CTSH	+	ILMN_2872058	1076	S	NP_031827.1	NM_007801.1	ILMN_241653	NM_007801.1	AL022844	ILMN_241653
6370553	0.0283907	1.52935	Wbscr5			GO:0043303|GO:0006955	GO:0016020|GO:0016021		chr5	135076166	135076215	TCCTGCGGGGACCTTGTGCGTCGGTGATAGGGAAATAAAACTGCCCCCTC	NM_022964.2	45496829	GO:0016020|GO:0016021|GO:0043303|GO:0006955	WBSCR5	-	ILMN_3143483	1391	A		NM_022964.2	ILMN_190822	scl25940.13_350		ILMN_190822
3370722	0.0199907	1.331	Eif2c3	214150	Mus musculus eukaryotic translation initiation factor 2C, 3 (Eif2c3), mRNA.	GO:0006412		GO:0003674|GO:0003743	chr4	126023903	126023952	CTATCCCTGCACCAGCATATTACGCTCACCTGGTGGCATTCAGAGCCAGA	NM_153402.1	23510274	GO:0006412|GO:0003674|GO:0003743	EIF2C3	-	ILMN_2870191	2504	S	NP_700451.1	NM_153402.1	ILMN_261472	NM_153402.1	C130014L07Rik; Ago3; AW048688	ILMN_261472
240725	0.0236055	1.31561	Stat1									ACCCCGAGTGCAGGTGTGAACCACGGTAAGTGTGCACAGTCCTTAGGGAA	NM_009283	31543777		STAT1		ILMN_2655721	3925	S			ILMN_194854	scl17982.25_120		ILMN_194854
730138	0.0492586	1.42579	Rassf4	213391	Mus musculus Ras association (RalGDS/AF-6) domain family 4 (Rassf4), mRNA.	GO:0007049|GO:0007165|GO:0007049|GO:0007165|GO:0007049|GO:0007165|GO:0007049|GO:0007165		GO:0005515|GO:0005515|GO:0005515|GO:0005515	chr6	116583092	116583141	AGTGCATTTTGGCTCTTGCATTTTTTCCTAGTCCACCAGTGCCCACCACC	NM_178045.3	40254291	GO:0007049|GO:0007165|GO:0007049|GO:0007165|GO:0007049|GO:0007165|GO:0007049|GO:0007165|GO:0005515|GO:0005515|GO:0005515|GO:0005515	RASSF4	-	ILMN_2686244	6183	S	NP_835146.2	NM_178045.3	ILMN_213302	NM_178045.3	AI586137; AD037; 3830411C14Rik	ILMN_213302
3060482	0.0136396	1.35123	Isgf3g	16391	Mus musculus interferon dependent positive acting transcription factor 3 gamma (Isgf3g), mRNA.	GO:0006955|GO:0006350|GO:0006355|GO:0006955|GO:0006350|GO:0006355	GO:0005667|GO:0005634|GO:0005667|GO:0005634	GO:0003700|GO:0003677|GO:0005515|GO:0003700|GO:0003677|GO:0005515	chr14	56228157	56228206	GGAAAGTTCCAAAGGGTGTGATCTCAGAGGGAATTGTATGCTCCTCCCAG	NM_008394.2	31982244	GO:0005667|GO:0005634|GO:0005667|GO:0005634|GO:0006955|GO:0006350|GO:0006355|GO:0006955|GO:0006350|GO:0006355|GO:0003700|GO:0003677|GO:0005515|GO:0003700|GO:0003677|GO:0005515	ISGF3G	+	ILMN_1233461	1633	S	NP_032420.1	NM_008394.2	ILMN_213365	NM_008394.2	Irf-9; p48	ILMN_213365
5690156	0.044563	1.41944	Pes1									GCTCACACTTCCACATTGTATGTACAAAAGTGTATATGGCTCGCATTTCC	NM_022889.2	31560287		PES1		ILMN_2638558	2786	S		NM_022889.2	ILMN_213577	scl0064934.1_269		ILMN_213577
